# Supplementary material for: Arthrospira Platensis Attenuates Endothelial Inflammation and Monocyte Activation
Source: Int J Mol Sci. 2025 Aug 14;26(16):7844. doi: 10.3390/ijms26167844 (PMC12386423; doi:10.3390/ijms26167844)
Supplement: Supplementary file 1 [file ijms-26-07844-s001.zip › Supplemental Table S1.ods]

## Sheet: uniprotkb_Arthrospira_platensis_2025_06_11
Entry	Reviewed	Entry Name	Protein names	Gene Names	Organism	Length	STRING	KEGG	Gene Ontology (GO)	Gene Ontology (biological process)	Gene Ontology (molecular function)	Activity regulation	Function [CC]	Kinetics	Pathway	Interacts with	Pfam	Transmembrane	Rhea ID	Site
Q54795	reviewed	DESD_ARTPT	sn-1 linoleoyl-lipid 6-desaturase (EC 1.14.19.46) (Delta 6-acyl-lipid desaturase) (Delta(6)-desaturase) (Delta-6 desaturase)	desD	Arthrospira platensis (Spirulina platensis)	368			plasma membrane-derived thylakoid membrane [GO:0031676]; oxidoreductase activity, acting on paired donors, with oxidation of a pair of donors resulting in the reduction of molecular oxygen to two molecules of water [GO:0016717]; unsaturated fatty acid biosynthetic process [GO:0006636]	unsaturated fatty acid biosynthetic process [GO:0006636]	oxidoreductase activity, acting on paired donors, with oxidation of a pair of donors resulting in the reduction of molecular oxygen to two molecules of water [GO:0016717]	ACTIVITY REGULATION: Activity requires ferredoxin, which is the natural electron donor, or cytochrome b5 (PubMed:17160624). In addition, activity is increased in the presence of the intermediate electron donors, NADPH and FADH(2) (PubMed:17160624). {ECO:0000269|PubMed:17160624}.	FUNCTION: Desaturase involved in fatty acid biosynthesis (PubMed:15241633, PubMed:15560373, PubMed:16328883). Introduces a double bond at carbon 6 of linoleoyl group (18:2) attached to the sn-1 position of the glycerol moiety of membrane glycerolipids, leading to the formation of gamma-linolenic acid (GLA) (PubMed:15241633, PubMed:15560373, PubMed:16328883, PubMed:16575563). {ECO:0000269|PubMed:1…	BIOPHYSICOCHEMICAL PROPERTIES: Kinetic parameters: KM=500 uM for linoleate {ECO:0000269|PubMed:15241633};	PATHWAY: Lipid metabolism; polyunsaturated fatty acid biosynthesis. {ECO:0000305|PubMed:15560373}.		PF00487;	TRANSMEM 47..67; /note="Helical"; /evidence="ECO:0000255"; TRANSMEM 68..88; /note="Helical"; /evidence="ECO:0000255"; TRANSMEM 164..184; /note="Helical"; /evidence="ECO:0000255"; TRANSMEM 204..224; /note="Helical"; /evidence="ECO:0000255"; TRANSMEM 233..253; /note="Helical"; /evidence="ECO:0000255"	RHEA:46780	SITE 313; /note="Important for the regioselectivity of the enzyme"; /evidence="ECO:0000305|PubMed:15241633"
A0A4D8UU04	unreviewed	A0A4D8UU04_ARTPT	Photosystem II protein D1 (PSII D1 protein) (EC 1.10.3.9) (Photosystem II Q(B) protein)	A-PsQB psbA	Arthrospira platensis (Spirulina platensis)	359			photosystem II [GO:0009523]; plasma membrane-derived thylakoid membrane [GO:0031676]; chlorophyll binding [GO:0016168]; electron transporter, transferring electrons within the cyclic electron transport pathway of photosynthesis activity [GO:0045156]; iron ion binding [GO:0005506]; oxidoreductase activity, acting on diphenols and related substances as donors, oxygen as acceptor [GO:0016682]; oxyge…	photosynthetic electron transport in photosystem II [GO:0009772]; response to herbicide [GO:0009635]	chlorophyll binding [GO:0016168]; electron transporter, transferring electrons within the cyclic electron transport pathway of photosynthesis activity [GO:0045156]; iron ion binding [GO:0005506]; oxidoreductase activity, acting on diphenols and related substances as donors, oxygen as acceptor [GO:0016682]; oxygen evolving activity [GO:0010242]		FUNCTION: Photosystem II (PSII) is a light-driven water:plastoquinone oxidoreductase that uses light energy to abstract electrons from H(2)O, generating O(2) and a proton gradient subsequently used for ATP formation. It consists of a core antenna complex that captures photons, and an electron transfer chain that converts photonic excitation into a charge separation. The D1/D2 (PsbA/PsbD) reaction…				PF00124;	TRANSMEM 29..55; /note="Helical"; /evidence="ECO:0000256|SAM:Phobius"; TRANSMEM 109..127; /note="Helical"; /evidence="ECO:0000256|SAM:Phobius"; TRANSMEM 139..161; /note="Helical"; /evidence="ECO:0000256|SAM:Phobius"; TRANSMEM 198..218; /note="Helical"; /evidence="ECO:0000256|SAM:Phobius"; TRANSMEM 273..297; /note="Helical"; /evidence="ECO:0000256|SAM:Phobius"	RHEA:36359	SITE 161; /note="Tyrosine radical intermediate"; /evidence="ECO:0000256|HAMAP-Rule:MF_01379"; SITE 190; /note="Stabilizes free radical intermediate"; /evidence="ECO:0000256|HAMAP-Rule:MF_01379"; SITE 344..345; /note="Cleavage; by CtpA"; /evidence="ECO:0000256|HAMAP-Rule:MF_01379"
A0A4Y7LLQ9	unreviewed	A0A4Y7LLQ9_9CYAN	CTP synthase (EC 6.3.4.2) (Cytidine 5'-triphosphate synthase) (Cytidine triphosphate synthetase) (CTP synthetase) (CTPS) (UTP--ammonia ligase)	A-pyrG pyrG	Arthrospira sp. SRM16	574			cytosol [GO:0005829]; membrane [GO:0016020]; ATP binding [GO:0005524]; CTP synthase activity [GO:0003883]; glutaminase activity [GO:0004359]; identical protein binding [GO:0042802]; metal ion binding [GO:0046872]; 'de novo' CTP biosynthetic process [GO:0044210]; glutamine metabolic process [GO:0006541]; pyrimidine nucleobase biosynthetic process [GO:0019856]	'de novo' CTP biosynthetic process [GO:0044210]; glutamine metabolic process [GO:0006541]; pyrimidine nucleobase biosynthetic process [GO:0019856]	ATP binding [GO:0005524]; CTP synthase activity [GO:0003883]; glutaminase activity [GO:0004359]; identical protein binding [GO:0042802]; metal ion binding [GO:0046872]	ACTIVITY REGULATION: Allosterically activated by GTP, when glutamine is the substrate; GTP has no effect on the reaction when ammonia is the substrate. The allosteric effector GTP functions by stabilizing the protein conformation that binds the tetrahedral intermediate(s) formed during glutamine hydrolysis. Inhibited by the product CTP, via allosteric rather than competitive inhibition. {ECO:0000…	FUNCTION: Catalyzes the ATP-dependent amination of UTP to CTP with either L-glutamine or ammonia as the source of nitrogen. Regulates intracellular CTP levels through interactions with the four ribonucleotide triphosphates. {ECO:0000256|HAMAP-Rule:MF_01227}.		PATHWAY: Pyrimidine metabolism; CTP biosynthesis via de novo pathway; CTP from UDP: step 2/2. {ECO:0000256|ARBA:ARBA00005171, ECO:0000256|HAMAP-Rule:MF_01227}.		PF06418;PF00117;	TRANSMEM 12..36; /note="Helical"; /evidence="ECO:0000256|SAM:Phobius"	RHEA:15889 RHEA:26426 RHEA:16597
B6DQM3	unreviewed	B6DQM3_ARTPT	non-specific serine/threonine protein kinase (EC 2.7.11.1)	stk1965	Arthrospira platensis S6	351			membrane [GO:0016020]; 3-phosphoinositide-dependent protein kinase activity [GO:0004676]; AMP-activated protein kinase activity [GO:0004679]; ATP binding [GO:0005524]; DNA-dependent protein kinase activity [GO:0004677]; histone H2AS1 kinase activity [GO:0044024]; histone H2AS121 kinase activity [GO:0072371]; histone H2AT120 kinase activity [GO:1990244]; histone H2AXS139 kinase activity [GO:003597…		3-phosphoinositide-dependent protein kinase activity [GO:0004676]; AMP-activated protein kinase activity [GO:0004679]; ATP binding [GO:0005524]; DNA-dependent protein kinase activity [GO:0004677]; histone H2AS1 kinase activity [GO:0044024]; histone H2AS121 kinase activity [GO:0072371]; histone H2AT120 kinase activity [GO:1990244]; histone H2AXS139 kinase activity [GO:0035979]; histone H2BS14 kina…						PF00069;	TRANSMEM 278..300; /note="Helical"; /evidence="ECO:0000256|SAM:Phobius"	RHEA:17989 RHEA:46608
B6DU62	unreviewed	B6DU62_ARTPT	histidine kinase (EC 2.7.13.3)	stk2111	Arthrospira platensis S6	1946			membrane [GO:0016020]; 3-phosphoinositide-dependent protein kinase activity [GO:0004676]; AMP-activated protein kinase activity [GO:0004679]; ATP binding [GO:0005524]; blue light photoreceptor activity [GO:0009882]; DNA-dependent protein kinase activity [GO:0004677]; histone H2AS1 kinase activity [GO:0044024]; histone H2AS121 kinase activity [GO:0072371]; histone H2AT120 kinase activity [GO:19902…		3-phosphoinositide-dependent protein kinase activity [GO:0004676]; AMP-activated protein kinase activity [GO:0004679]; ATP binding [GO:0005524]; blue light photoreceptor activity [GO:0009882]; DNA-dependent protein kinase activity [GO:0004677]; histone H2AS1 kinase activity [GO:0044024]; histone H2AS121 kinase activity [GO:0072371]; histone H2AT120 kinase activity [GO:1990244]; histone H2AXS139 k…						PF13191;PF01590;PF02518;PF08447;PF00069;	TRANSMEM 929..950; /note="Helical"; /evidence="ECO:0000256|SAM:Phobius"; TRANSMEM 962..980; /note="Helical"; /evidence="ECO:0000256|SAM:Phobius"
P72504	reviewed	PHAA_ARTPT	Allophycocyanin alpha chain	apcA	Arthrospira platensis (Spirulina platensis)	161			phycobilisome [GO:0030089]; plasma membrane-derived thylakoid membrane [GO:0031676]; photosynthesis [GO:0015979]	photosynthesis [GO:0015979]			FUNCTION: Light-harvesting photosynthetic bile pigment-protein from the phycobiliprotein complex. Allophycocyanin has a maximum absorption at approximately 650 nanometers.				PF00502;
P72505	reviewed	APCB_ARTPT	Allophycocyanin beta chain	apcB	Arthrospira platensis (Spirulina platensis)	161			phycobilisome [GO:0030089]; plasma membrane-derived thylakoid membrane [GO:0031676]; photosynthesis [GO:0015979]	photosynthesis [GO:0015979]			FUNCTION: Light-harvesting photosynthetic bile pigment-protein from the phycobiliprotein complex. Allophycocyanin has a maximum absorption at approximately 650 nanometers.				PF00502;
P72508	reviewed	PHCB_ARTPT	C-phycocyanin beta subunit	cpcB	Arthrospira platensis (Spirulina platensis)	172			phycobilisome [GO:0030089]; plasma membrane-derived thylakoid membrane [GO:0031676]; photosynthesis [GO:0015979]	photosynthesis [GO:0015979]			FUNCTION: Light-harvesting photosynthetic bile pigment-protein from the phycobiliprotein complex (phycobilisome, PBS). Phycocyanin is the major phycobiliprotein in the PBS rod.				PF00502;
A0A0C4VZ36	unreviewed	A0A0C4VZ36_ARTPT	Cell division protein FtsZ	ftsZ	Arthrospira platensis CHM-4	427			cell division site [GO:0032153]; cytoplasm [GO:0005737]; GTP binding [GO:0005525]; GTPase activity [GO:0003924]; division septum assembly [GO:0000917]; FtsZ-dependent cytokinesis [GO:0043093]; protein polymerization [GO:0051258]	division septum assembly [GO:0000917]; FtsZ-dependent cytokinesis [GO:0043093]; protein polymerization [GO:0051258]	GTP binding [GO:0005525]; GTPase activity [GO:0003924]		FUNCTION: Essential cell division protein that forms a contractile ring structure (Z ring) at the future cell division site. The regulation of the ring assembly controls the timing and the location of cell division. One of the functions of the FtsZ ring is to recruit other cell division proteins to the septum to produce a new cell wall between the dividing cells. Binds GTP and shows GTPase activi…				PF12327;PF00091;
A0A0C4VZ41	unreviewed	A0A0C4VZ41_ARTPT	Cell division protein FtsZ	ftsZ	Arthrospira platensis CHM-9	427			cell division site [GO:0032153]; cytoplasm [GO:0005737]; GTP binding [GO:0005525]; GTPase activity [GO:0003924]; division septum assembly [GO:0000917]; FtsZ-dependent cytokinesis [GO:0043093]; protein polymerization [GO:0051258]	division septum assembly [GO:0000917]; FtsZ-dependent cytokinesis [GO:0043093]; protein polymerization [GO:0051258]	GTP binding [GO:0005525]; GTPase activity [GO:0003924]		FUNCTION: Essential cell division protein that forms a contractile ring structure (Z ring) at the future cell division site. The regulation of the ring assembly controls the timing and the location of cell division. One of the functions of the FtsZ ring is to recruit other cell division proteins to the septum to produce a new cell wall between the dividing cells. Binds GTP and shows GTPase activi…				PF12327;PF00091;
A0A0C4VZ45	unreviewed	A0A0C4VZ45_ARTPT	Cell division protein FtsZ	ftsZ	Arthrospira platensis CHM-14	427			cell division site [GO:0032153]; cytoplasm [GO:0005737]; GTP binding [GO:0005525]; GTPase activity [GO:0003924]; division septum assembly [GO:0000917]; FtsZ-dependent cytokinesis [GO:0043093]; protein polymerization [GO:0051258]	division septum assembly [GO:0000917]; FtsZ-dependent cytokinesis [GO:0043093]; protein polymerization [GO:0051258]	GTP binding [GO:0005525]; GTPase activity [GO:0003924]		FUNCTION: Essential cell division protein that forms a contractile ring structure (Z ring) at the future cell division site. The regulation of the ring assembly controls the timing and the location of cell division. One of the functions of the FtsZ ring is to recruit other cell division proteins to the septum to produce a new cell wall between the dividing cells. Binds GTP and shows GTPase activi…				PF12327;PF00091;
A0A0C4W2F4	unreviewed	A0A0C4W2F4_ARTPT	Cell division protein FtsZ	ftsZ	Arthrospira platensis CHM-2	427			cell division site [GO:0032153]; cytoplasm [GO:0005737]; GTP binding [GO:0005525]; GTPase activity [GO:0003924]; division septum assembly [GO:0000917]; FtsZ-dependent cytokinesis [GO:0043093]; protein polymerization [GO:0051258]	division septum assembly [GO:0000917]; FtsZ-dependent cytokinesis [GO:0043093]; protein polymerization [GO:0051258]	GTP binding [GO:0005525]; GTPase activity [GO:0003924]		FUNCTION: Essential cell division protein that forms a contractile ring structure (Z ring) at the future cell division site. The regulation of the ring assembly controls the timing and the location of cell division. One of the functions of the FtsZ ring is to recruit other cell division proteins to the septum to produce a new cell wall between the dividing cells. Binds GTP and shows GTPase activi…				PF12327;PF00091;
A0A0C4W2F7	unreviewed	A0A0C4W2F7_ARTPT	Cell division protein FtsZ	ftsZ	Arthrospira platensis CHM-7	427			cell division site [GO:0032153]; cytoplasm [GO:0005737]; GTP binding [GO:0005525]; GTPase activity [GO:0003924]; division septum assembly [GO:0000917]; FtsZ-dependent cytokinesis [GO:0043093]; protein polymerization [GO:0051258]	division septum assembly [GO:0000917]; FtsZ-dependent cytokinesis [GO:0043093]; protein polymerization [GO:0051258]	GTP binding [GO:0005525]; GTPase activity [GO:0003924]		FUNCTION: Essential cell division protein that forms a contractile ring structure (Z ring) at the future cell division site. The regulation of the ring assembly controls the timing and the location of cell division. One of the functions of the FtsZ ring is to recruit other cell division proteins to the septum to produce a new cell wall between the dividing cells. Binds GTP and shows GTPase activi…				PF12327;PF00091;
A0A0C4W2G1	unreviewed	A0A0C4W2G1_ARTPT	Cell division protein FtsZ	ftsZ	Arthrospira platensis CHM-12	427			cell division site [GO:0032153]; cytoplasm [GO:0005737]; GTP binding [GO:0005525]; GTPase activity [GO:0003924]; division septum assembly [GO:0000917]; FtsZ-dependent cytokinesis [GO:0043093]; protein polymerization [GO:0051258]	division septum assembly [GO:0000917]; FtsZ-dependent cytokinesis [GO:0043093]; protein polymerization [GO:0051258]	GTP binding [GO:0005525]; GTPase activity [GO:0003924]		FUNCTION: Essential cell division protein that forms a contractile ring structure (Z ring) at the future cell division site. The regulation of the ring assembly controls the timing and the location of cell division. One of the functions of the FtsZ ring is to recruit other cell division proteins to the septum to produce a new cell wall between the dividing cells. Binds GTP and shows GTPase activi…				PF12327;PF00091;
A0A0C4W2X0	unreviewed	A0A0C4W2X0_ARTPT	Cell division protein FtsZ	ftsZ	Arthrospira platensis CHM	427			cell division site [GO:0032153]; cytoplasm [GO:0005737]; GTP binding [GO:0005525]; GTPase activity [GO:0003924]; division septum assembly [GO:0000917]; FtsZ-dependent cytokinesis [GO:0043093]; protein polymerization [GO:0051258]	division septum assembly [GO:0000917]; FtsZ-dependent cytokinesis [GO:0043093]; protein polymerization [GO:0051258]	GTP binding [GO:0005525]; GTPase activity [GO:0003924]		FUNCTION: Essential cell division protein that forms a contractile ring structure (Z ring) at the future cell division site. The regulation of the ring assembly controls the timing and the location of cell division. One of the functions of the FtsZ ring is to recruit other cell division proteins to the septum to produce a new cell wall between the dividing cells. Binds GTP and shows GTPase activi…				PF12327;PF00091;
A0A0C4W2X3	unreviewed	A0A0C4W2X3_ARTPT	Cell division protein FtsZ	ftsZ	Arthrospira platensis CHM-5	427			cell division site [GO:0032153]; cytoplasm [GO:0005737]; GTP binding [GO:0005525]; GTPase activity [GO:0003924]; division septum assembly [GO:0000917]; FtsZ-dependent cytokinesis [GO:0043093]; protein polymerization [GO:0051258]	division septum assembly [GO:0000917]; FtsZ-dependent cytokinesis [GO:0043093]; protein polymerization [GO:0051258]	GTP binding [GO:0005525]; GTPase activity [GO:0003924]		FUNCTION: Essential cell division protein that forms a contractile ring structure (Z ring) at the future cell division site. The regulation of the ring assembly controls the timing and the location of cell division. One of the functions of the FtsZ ring is to recruit other cell division proteins to the septum to produce a new cell wall between the dividing cells. Binds GTP and shows GTPase activi…				PF12327;PF00091;
A0A0C4W2X6	unreviewed	A0A0C4W2X6_ARTPT	Cell division protein FtsZ	ftsZ	Arthrospira platensis CHM-10	427			cell division site [GO:0032153]; cytoplasm [GO:0005737]; GTP binding [GO:0005525]; GTPase activity [GO:0003924]; division septum assembly [GO:0000917]; FtsZ-dependent cytokinesis [GO:0043093]; protein polymerization [GO:0051258]	division septum assembly [GO:0000917]; FtsZ-dependent cytokinesis [GO:0043093]; protein polymerization [GO:0051258]	GTP binding [GO:0005525]; GTPase activity [GO:0003924]		FUNCTION: Essential cell division protein that forms a contractile ring structure (Z ring) at the future cell division site. The regulation of the ring assembly controls the timing and the location of cell division. One of the functions of the FtsZ ring is to recruit other cell division proteins to the septum to produce a new cell wall between the dividing cells. Binds GTP and shows GTPase activi…				PF12327;PF00091;
A0A0C4W3H6	unreviewed	A0A0C4W3H6_ARTPT	Cell division protein FtsZ	ftsZ	Arthrospira platensis CHM-1	427			cell division site [GO:0032153]; cytoplasm [GO:0005737]; GTP binding [GO:0005525]; GTPase activity [GO:0003924]; division septum assembly [GO:0000917]; FtsZ-dependent cytokinesis [GO:0043093]; protein polymerization [GO:0051258]	division septum assembly [GO:0000917]; FtsZ-dependent cytokinesis [GO:0043093]; protein polymerization [GO:0051258]	GTP binding [GO:0005525]; GTPase activity [GO:0003924]		FUNCTION: Essential cell division protein that forms a contractile ring structure (Z ring) at the future cell division site. The regulation of the ring assembly controls the timing and the location of cell division. One of the functions of the FtsZ ring is to recruit other cell division proteins to the septum to produce a new cell wall between the dividing cells. Binds GTP and shows GTPase activi…				PF12327;PF00091;
A0A0C4W3H7	unreviewed	A0A0C4W3H7_ARTPT	Cell division protein FtsZ	ftsZ	Arthrospira platensis CHM-6	427			cell division site [GO:0032153]; cytoplasm [GO:0005737]; GTP binding [GO:0005525]; GTPase activity [GO:0003924]; division septum assembly [GO:0000917]; FtsZ-dependent cytokinesis [GO:0043093]; protein polymerization [GO:0051258]	division septum assembly [GO:0000917]; FtsZ-dependent cytokinesis [GO:0043093]; protein polymerization [GO:0051258]	GTP binding [GO:0005525]; GTPase activity [GO:0003924]		FUNCTION: Essential cell division protein that forms a contractile ring structure (Z ring) at the future cell division site. The regulation of the ring assembly controls the timing and the location of cell division. One of the functions of the FtsZ ring is to recruit other cell division proteins to the septum to produce a new cell wall between the dividing cells. Binds GTP and shows GTPase activi…				PF12327;PF00091;
A0A0C4W3H9	unreviewed	A0A0C4W3H9_ARTPT	Cell division protein FtsZ	ftsZ	Arthrospira platensis CHM-11	427			cell division site [GO:0032153]; cytoplasm [GO:0005737]; GTP binding [GO:0005525]; GTPase activity [GO:0003924]; division septum assembly [GO:0000917]; FtsZ-dependent cytokinesis [GO:0043093]; protein polymerization [GO:0051258]	division septum assembly [GO:0000917]; FtsZ-dependent cytokinesis [GO:0043093]; protein polymerization [GO:0051258]	GTP binding [GO:0005525]; GTPase activity [GO:0003924]		FUNCTION: Essential cell division protein that forms a contractile ring structure (Z ring) at the future cell division site. The regulation of the ring assembly controls the timing and the location of cell division. One of the functions of the FtsZ ring is to recruit other cell division proteins to the septum to produce a new cell wall between the dividing cells. Binds GTP and shows GTPase activi…				PF12327;PF00091;
A0A0C4W3Y3	unreviewed	A0A0C4W3Y3_ARTPT	Cell division protein FtsZ	ftsZ	Arthrospira platensis CHM-3	427			cell division site [GO:0032153]; cytoplasm [GO:0005737]; GTP binding [GO:0005525]; GTPase activity [GO:0003924]; division septum assembly [GO:0000917]; FtsZ-dependent cytokinesis [GO:0043093]; protein polymerization [GO:0051258]	division septum assembly [GO:0000917]; FtsZ-dependent cytokinesis [GO:0043093]; protein polymerization [GO:0051258]	GTP binding [GO:0005525]; GTPase activity [GO:0003924]		FUNCTION: Essential cell division protein that forms a contractile ring structure (Z ring) at the future cell division site. The regulation of the ring assembly controls the timing and the location of cell division. One of the functions of the FtsZ ring is to recruit other cell division proteins to the septum to produce a new cell wall between the dividing cells. Binds GTP and shows GTPase activi…				PF12327;PF00091;
A0A0C4W3Y6	unreviewed	A0A0C4W3Y6_ARTPT	Cell division protein FtsZ	ftsZ	Arthrospira platensis CHM-8	427			cell division site [GO:0032153]; cytoplasm [GO:0005737]; GTP binding [GO:0005525]; GTPase activity [GO:0003924]; division septum assembly [GO:0000917]; FtsZ-dependent cytokinesis [GO:0043093]; protein polymerization [GO:0051258]	division septum assembly [GO:0000917]; FtsZ-dependent cytokinesis [GO:0043093]; protein polymerization [GO:0051258]	GTP binding [GO:0005525]; GTPase activity [GO:0003924]		FUNCTION: Essential cell division protein that forms a contractile ring structure (Z ring) at the future cell division site. The regulation of the ring assembly controls the timing and the location of cell division. One of the functions of the FtsZ ring is to recruit other cell division proteins to the septum to produce a new cell wall between the dividing cells. Binds GTP and shows GTPase activi…				PF12327;PF00091;
A0A0C4W3Y7	unreviewed	A0A0C4W3Y7_ARTPT	Cell division protein FtsZ	ftsZ	Arthrospira platensis CHM-13	427			cell division site [GO:0032153]; cytoplasm [GO:0005737]; GTP binding [GO:0005525]; GTPase activity [GO:0003924]; division septum assembly [GO:0000917]; FtsZ-dependent cytokinesis [GO:0043093]; protein polymerization [GO:0051258]	division septum assembly [GO:0000917]; FtsZ-dependent cytokinesis [GO:0043093]; protein polymerization [GO:0051258]	GTP binding [GO:0005525]; GTPase activity [GO:0003924]		FUNCTION: Essential cell division protein that forms a contractile ring structure (Z ring) at the future cell division site. The regulation of the ring assembly controls the timing and the location of cell division. One of the functions of the FtsZ ring is to recruit other cell division proteins to the septum to produce a new cell wall between the dividing cells. Binds GTP and shows GTPase activi…				PF12327;PF00091;
A0A1S6GXD8	unreviewed	A0A1S6GXD8_ARTPT	1-deoxy-D-xylulose 5-phosphate reductoisomerase (DXP reductoisomerase) (EC 1.1.1.267) (1-deoxyxylulose-5-phosphate reductoisomerase) (2-C-methyl-D-erythritol 4-phosphate synthase)	DXR dxr	Arthrospira platensis GMPB1	396			1-deoxy-D-xylulose-5-phosphate reductoisomerase activity [GO:0030604]; isomerase activity [GO:0016853]; manganese ion binding [GO:0030145]; NADPH binding [GO:0070402]; isopentenyl diphosphate biosynthetic process, methylerythritol 4-phosphate pathway involved in terpenoid biosynthetic process [GO:0051484]	isopentenyl diphosphate biosynthetic process, methylerythritol 4-phosphate pathway involved in terpenoid biosynthetic process [GO:0051484]	1-deoxy-D-xylulose-5-phosphate reductoisomerase activity [GO:0030604]; isomerase activity [GO:0016853]; manganese ion binding [GO:0030145]; NADPH binding [GO:0070402]		FUNCTION: Catalyzes the NADPH-dependent rearrangement and reduction of 1-deoxy-D-xylulose-5-phosphate (DXP) to 2-C-methyl-D-erythritol 4-phosphate (MEP). {ECO:0000256|HAMAP-Rule:MF_00183}.		PATHWAY: Isoprenoid biosynthesis; isopentenyl diphosphate biosynthesis via DXP pathway; isopentenyl diphosphate from 1-deoxy-D-xylulose 5-phosphate: step 1/6. {ECO:0000256|ARBA:ARBA00005094, ECO:0000256|HAMAP-Rule:MF_00183}.		PF08436;PF02670;PF13288;		RHEA:13717
A0A2U3HXL5	unreviewed	A0A2U3HXL5_9CYAN	Adenosylhomocysteinase (EC 3.13.2.1) (S-adenosyl-L-homocysteine hydrolase) (AdoHcyase)	AHCY ahcY	Arthrospira sp. SRM16	426			cytosol [GO:0005829]; adenosylhomocysteinase activity [GO:0004013]; L-homocysteine biosynthetic process [GO:0071269]; one-carbon metabolic process [GO:0006730]; S-adenosylmethionine cycle [GO:0033353]	L-homocysteine biosynthetic process [GO:0071269]; one-carbon metabolic process [GO:0006730]; S-adenosylmethionine cycle [GO:0033353]	adenosylhomocysteinase activity [GO:0004013]		FUNCTION: May play a key role in the regulation of the intracellular concentration of adenosylhomocysteine. {ECO:0000256|HAMAP-Rule:MF_00563}.		PATHWAY: Amino-acid biosynthesis; L-homocysteine biosynthesis; L-homocysteine from S-adenosyl-L-homocysteine: step 1/1. {ECO:0000256|HAMAP-Rule:MF_00563, ECO:0000256|RuleBase:RU000548}.		PF05221;PF00670;		RHEA:21708
A0A3G2BBQ5	unreviewed	A0A3G2BBQ5_ARTPT	DNA-directed RNA polymerase subunit gamma (EC 2.7.7.6) (RNA polymerase subunit gamma) (Transcriptase subunit gamma)	rpoC1	Arthrospira platensis D0887	232			DNA-directed RNA polymerase complex [GO:0000428]; DNA binding [GO:0003677]; metal ion binding [GO:0046872]; plastid single subunit type RNA polymerase activity [GO:0001066]; RNA polymerase I activity [GO:0001054]; RNA polymerase II activity [GO:0001055]; RNA polymerase III activity [GO:0001056]; RNA polymerase IV activity [GO:0001057]; RNA polymerase V activity [GO:0001058]		DNA binding [GO:0003677]; metal ion binding [GO:0046872]; plastid single subunit type RNA polymerase activity [GO:0001066]; RNA polymerase I activity [GO:0001054]; RNA polymerase II activity [GO:0001055]; RNA polymerase III activity [GO:0001056]; RNA polymerase IV activity [GO:0001057]; RNA polymerase V activity [GO:0001058]		FUNCTION: DNA-dependent RNA polymerase catalyzes the transcription of DNA into RNA using the four ribonucleoside triphosphates as substrates. {ECO:0000256|ARBA:ARBA00004026}.				PF04997;		RHEA:21248
A0A3G2BBR7	unreviewed	A0A3G2BBR7_ARTPT	DNA-directed RNA polymerase subunit gamma (EC 2.7.7.6) (RNA polymerase subunit gamma) (Transcriptase subunit gamma)	rpoC1	Arthrospira platensis SAG 257.80	232			DNA-directed RNA polymerase complex [GO:0000428]; DNA binding [GO:0003677]; metal ion binding [GO:0046872]; plastid single subunit type RNA polymerase activity [GO:0001066]; RNA polymerase I activity [GO:0001054]; RNA polymerase II activity [GO:0001055]; RNA polymerase III activity [GO:0001056]; RNA polymerase IV activity [GO:0001057]; RNA polymerase V activity [GO:0001058]		DNA binding [GO:0003677]; metal ion binding [GO:0046872]; plastid single subunit type RNA polymerase activity [GO:0001066]; RNA polymerase I activity [GO:0001054]; RNA polymerase II activity [GO:0001055]; RNA polymerase III activity [GO:0001056]; RNA polymerase IV activity [GO:0001057]; RNA polymerase V activity [GO:0001058]		FUNCTION: DNA-dependent RNA polymerase catalyzes the transcription of DNA into RNA using the four ribonucleoside triphosphates as substrates. {ECO:0000256|ARBA:ARBA00004026}.				PF04997;		RHEA:21248
A0A3G2BBS1	unreviewed	A0A3G2BBS1_ARTPT	DNA-directed RNA polymerase subunit gamma (EC 2.7.7.6) (RNA polymerase subunit gamma) (Transcriptase subunit gamma)	rpoC1	Arthrospira platensis SAG 21.99	232			DNA-directed RNA polymerase complex [GO:0000428]; DNA binding [GO:0003677]; metal ion binding [GO:0046872]; plastid single subunit type RNA polymerase activity [GO:0001066]; RNA polymerase I activity [GO:0001054]; RNA polymerase II activity [GO:0001055]; RNA polymerase III activity [GO:0001056]; RNA polymerase IV activity [GO:0001057]; RNA polymerase V activity [GO:0001058]		DNA binding [GO:0003677]; metal ion binding [GO:0046872]; plastid single subunit type RNA polymerase activity [GO:0001066]; RNA polymerase I activity [GO:0001054]; RNA polymerase II activity [GO:0001055]; RNA polymerase III activity [GO:0001056]; RNA polymerase IV activity [GO:0001057]; RNA polymerase V activity [GO:0001058]		FUNCTION: DNA-dependent RNA polymerase catalyzes the transcription of DNA into RNA using the four ribonucleoside triphosphates as substrates. {ECO:0000256|ARBA:ARBA00004026}.				PF04997;		RHEA:21248
A0A3G2BBS5	unreviewed	A0A3G2BBS5_ARTPT	DNA-directed RNA polymerase subunit gamma (EC 2.7.7.6) (RNA polymerase subunit gamma) (Transcriptase subunit gamma)	rpoC1	Arthrospira platensis PCC 7345	232			DNA-directed RNA polymerase complex [GO:0000428]; DNA binding [GO:0003677]; metal ion binding [GO:0046872]; plastid single subunit type RNA polymerase activity [GO:0001066]; RNA polymerase I activity [GO:0001054]; RNA polymerase II activity [GO:0001055]; RNA polymerase III activity [GO:0001056]; RNA polymerase IV activity [GO:0001057]; RNA polymerase V activity [GO:0001058]		DNA binding [GO:0003677]; metal ion binding [GO:0046872]; plastid single subunit type RNA polymerase activity [GO:0001066]; RNA polymerase I activity [GO:0001054]; RNA polymerase II activity [GO:0001055]; RNA polymerase III activity [GO:0001056]; RNA polymerase IV activity [GO:0001057]; RNA polymerase V activity [GO:0001058]		FUNCTION: DNA-dependent RNA polymerase catalyzes the transcription of DNA into RNA using the four ribonucleoside triphosphates as substrates. {ECO:0000256|ARBA:ARBA00004026}.				PF04997;		RHEA:21248
A0A3G2BBT3	unreviewed	A0A3G2BBT3_ARTPT	DNA-directed RNA polymerase subunit gamma (EC 2.7.7.6) (RNA polymerase subunit gamma) (Transcriptase subunit gamma)	rpoC1	Arthrospira platensis D0930	232			DNA-directed RNA polymerase complex [GO:0000428]; DNA binding [GO:0003677]; metal ion binding [GO:0046872]; plastid single subunit type RNA polymerase activity [GO:0001066]; RNA polymerase I activity [GO:0001054]; RNA polymerase II activity [GO:0001055]; RNA polymerase III activity [GO:0001056]; RNA polymerase IV activity [GO:0001057]; RNA polymerase V activity [GO:0001058]		DNA binding [GO:0003677]; metal ion binding [GO:0046872]; plastid single subunit type RNA polymerase activity [GO:0001066]; RNA polymerase I activity [GO:0001054]; RNA polymerase II activity [GO:0001055]; RNA polymerase III activity [GO:0001056]; RNA polymerase IV activity [GO:0001057]; RNA polymerase V activity [GO:0001058]		FUNCTION: DNA-dependent RNA polymerase catalyzes the transcription of DNA into RNA using the four ribonucleoside triphosphates as substrates. {ECO:0000256|ARBA:ARBA00004026}.				PF04997;		RHEA:21248
A0A3P3ZKR6	unreviewed	A0A3P3ZKR6_ARTPT	Adenine deaminase (ADE) (EC 3.5.4.2) (Adenine aminohydrolase) (AAH)	A-add	Arthrospira platensis (Spirulina platensis)	343			cytosol [GO:0005829]; adenine deaminase activity [GO:0000034]; zinc ion binding [GO:0008270]; adenine catabolic process [GO:0006146]; hypoxanthine salvage [GO:0043103]; nucleotide metabolic process [GO:0009117]	adenine catabolic process [GO:0006146]; hypoxanthine salvage [GO:0043103]; nucleotide metabolic process [GO:0009117]	adenine deaminase activity [GO:0000034]; zinc ion binding [GO:0008270]		FUNCTION: Catalyzes the hydrolytic deamination of adenine to hypoxanthine. Plays an important role in the purine salvage pathway and in nitrogen catabolism. {ECO:0000256|HAMAP-Rule:MF_01962}.				PF00962;		RHEA:23688	SITE 218; /note="Important for catalytic activity"; /evidence="ECO:0000256|HAMAP-Rule:MF_01962"
A0A3P3ZKS5	unreviewed	A0A3P3ZKS5_ARTPT	Protein translocase subunit SecA (EC 7.4.2.8)	A-secA secA	Arthrospira platensis (Spirulina platensis)	929			cell envelope Sec protein transport complex [GO:0031522]; cytosol [GO:0005829]; plasma membrane-derived thylakoid membrane [GO:0031676]; ATP binding [GO:0005524]; intracellular protein transmembrane transport [GO:0065002]; protein import [GO:0017038]; protein targeting [GO:0006605]; protein transport by the Sec complex [GO:0043952]	intracellular protein transmembrane transport [GO:0065002]; protein import [GO:0017038]; protein targeting [GO:0006605]; protein transport by the Sec complex [GO:0043952]	ATP binding [GO:0005524]		FUNCTION: Part of the Sec protein translocase complex. Interacts with the SecYEG preprotein conducting channel. Has a central role in coupling the hydrolysis of ATP to the transfer of proteins into and across the cell membrane, serving as an ATP-driven molecular motor driving the stepwise translocation of polypeptide chains across the membrane. {ECO:0000256|HAMAP-Rule:MF_01382}.; FUNCTION: Probab…				PF21090;PF07517;PF01043;PF07516;
A0A3P3ZKW9	unreviewed	A0A3P3ZKW9_ARTPT	Cyclic pyranopterin monophosphate synthase (EC 4.6.1.17) (Molybdenum cofactor biosynthesis protein C)	A-moaC moaC	Arthrospira platensis (Spirulina platensis)	174			cyclic pyranopterin monophosphate synthase activity [GO:0061799]; Mo-molybdopterin cofactor biosynthetic process [GO:0006777]	Mo-molybdopterin cofactor biosynthetic process [GO:0006777]	cyclic pyranopterin monophosphate synthase activity [GO:0061799]		FUNCTION: Catalyzes the conversion of (8S)-3',8-cyclo-7,8-dihydroguanosine 5'-triphosphate to cyclic pyranopterin monophosphate (cPMP). {ECO:0000256|HAMAP-Rule:MF_01224}.		PATHWAY: Cofactor biosynthesis; molybdopterin biosynthesis. {ECO:0000256|ARBA:ARBA00005046, ECO:0000256|HAMAP-Rule:MF_01224}.		PF01967;		RHEA:49580
A0A4D8URJ0	unreviewed	A0A4D8URJ0_ARTPT	Transketolase (EC 2.2.1.1)	A-tktA	Arthrospira platensis (Spirulina platensis)	669			cytosol [GO:0005829]; metal ion binding [GO:0046872]; transketolase activity [GO:0004802]; pentose-phosphate shunt [GO:0006098]	pentose-phosphate shunt [GO:0006098]	metal ion binding [GO:0046872]; transketolase activity [GO:0004802]		FUNCTION: Catalyzes the transfer of a two-carbon ketol group from a ketose donor to an aldose acceptor, via a covalent intermediate with the cofactor thiamine pyrophosphate. {ECO:0000256|RuleBase:RU004996}.				PF02779;PF22613;PF00456;		RHEA:10508	SITE 31; /note="Important for catalytic activity"; /evidence="ECO:0000256|PIRSR:PIRSR605478-5"; SITE 268; /note="Important for catalytic activity"; /evidence="ECO:0000256|PIRSR:PIRSR605478-5"
A0A4Y7LI16	unreviewed	A0A4Y7LI16_9CYAN	Glucose-1-phosphate adenylyltransferase (EC 2.7.7.27) (ADP-glucose pyrophosphorylase) (ADPGlc PPase) (ADP-glucose synthase)	A-GpAT glgC	Arthrospira sp. SRM16	437			carboxysome [GO:0031470]; ATP binding [GO:0005524]; glucose-1-phosphate adenylyltransferase activity [GO:0008878]; structural constituent of carboxysome shell [GO:0043886]; glycogen biosynthetic process [GO:0005978]	glycogen biosynthetic process [GO:0005978]	ATP binding [GO:0005524]; glucose-1-phosphate adenylyltransferase activity [GO:0008878]; structural constituent of carboxysome shell [GO:0043886]		FUNCTION: Involved in the biosynthesis of ADP-glucose, a building block required for the elongation reactions to produce glycogen. Catalyzes the reaction between ATP and alpha-D-glucose 1-phosphate (G1P) to produce pyrophosphate and ADP-Glc. {ECO:0000256|HAMAP-Rule:MF_00624}.		PATHWAY: Glycan biosynthesis; glycogen biosynthesis. {ECO:0000256|HAMAP-Rule:MF_00624}.		PF00483;		RHEA:12120	SITE 64; /note="Could play a key role in the communication between the regulatory and the substrate sites"; /evidence="ECO:0000256|HAMAP-Rule:MF_00624"; SITE 103; /note="Could play a key role in the communication between the regulatory and the substrate sites"; /evidence="ECO:0000256|HAMAP-Rule:MF_00624"
A0A4Y7LI17	unreviewed	A0A4Y7LI17_9CYAN	Uroporphyrinogen decarboxylase (UPD) (URO-D) (EC 4.1.1.37)	A-UPD hemE	Arthrospira sp. SRM16	354			cytoplasm [GO:0005737]; uroporphyrinogen decarboxylase activity [GO:0004853]; protoporphyrinogen IX biosynthetic process [GO:0006782]	protoporphyrinogen IX biosynthetic process [GO:0006782]	uroporphyrinogen decarboxylase activity [GO:0004853]		FUNCTION: Catalyzes the decarboxylation of four acetate groups of uroporphyrinogen-III to yield coproporphyrinogen-III. {ECO:0000256|HAMAP-Rule:MF_00218}.		PATHWAY: Porphyrin-containing compound metabolism; protoporphyrin-IX biosynthesis; coproporphyrinogen-III from 5-aminolevulinate: step 4/4. {ECO:0000256|ARBA:ARBA00004804, ECO:0000256|HAMAP-Rule:MF_00218, ECO:0000256|RuleBase:RU000554}.		PF01208;		RHEA:19865	SITE 78; /note="Transition state stabilizer"; /evidence="ECO:0000256|HAMAP-Rule:MF_00218"
A0A4Y7LI29	unreviewed	A0A4Y7LI29_9CYAN	Aminopeptidase N (EC 3.4.11.2) (Alanine aminopeptidase) (Lysyl aminopeptidase)	A-PM1	Arthrospira sp. SRM16	891			cytoplasm [GO:0005737]; extracellular space [GO:0005615]; phycobilisome [GO:0030089]; alanyl aminopeptidase activity [GO:0016285]; lipid transporter activity [GO:0005319]; metalloaminopeptidase activity [GO:0070006]; peptide binding [GO:0042277]; zinc ion binding [GO:0008270]; peptide catabolic process [GO:0043171]; proteolysis [GO:0006508]	peptide catabolic process [GO:0043171]; proteolysis [GO:0006508]	alanyl aminopeptidase activity [GO:0016285]; lipid transporter activity [GO:0005319]; metalloaminopeptidase activity [GO:0070006]; peptide binding [GO:0042277]; zinc ion binding [GO:0008270]						PF13646;PF01433;PF17900;
A0A4Y7LI34	unreviewed	A0A4Y7LI34_9CYAN	Fumarate hydratase class II (Fumarase C) (EC 4.2.1.2) (Aerobic fumarase) (Iron-independent fumarase)	A-FH cII fumC	Arthrospira sp. SRM16	468			cytoplasm [GO:0005737]; fumarate hydratase activity [GO:0004333]; fumarate metabolic process [GO:0006106]; malate metabolic process [GO:0006108]; tricarboxylic acid cycle [GO:0006099]	fumarate metabolic process [GO:0006106]; malate metabolic process [GO:0006108]; tricarboxylic acid cycle [GO:0006099]	fumarate hydratase activity [GO:0004333]		FUNCTION: Involved in the TCA cycle. Catalyzes the stereospecific interconversion of fumarate to L-malate. {ECO:0000256|HAMAP-Rule:MF_00743}.		PATHWAY: Carbohydrate metabolism; tricarboxylic acid cycle; (S)-malate from fumarate: step 1/1. {ECO:0000256|HAMAP-Rule:MF_00743}.		PF10415;PF00206;		RHEA:12460	SITE 336; /note="Important for catalytic activity"; /evidence="ECO:0000256|HAMAP-Rule:MF_00743"
A0A4Y7LI56	unreviewed	A0A4Y7LI56_9CYAN	Lipoyl synthase (EC 2.8.1.8) (Lip-syn) (LS) (Lipoate synthase) (Lipoic acid synthase) (Sulfur insertion protein LipA)	A-Lsyn lipA	Arthrospira sp. SRM16	304			cytoplasm [GO:0005737]; 4 iron, 4 sulfur cluster binding [GO:0051539]; lipoate synthase activity [GO:0016992]; metal ion binding [GO:0046872]		4 iron, 4 sulfur cluster binding [GO:0051539]; lipoate synthase activity [GO:0016992]; metal ion binding [GO:0046872]		FUNCTION: Catalyzes the radical-mediated insertion of two sulfur atoms into the C-6 and C-8 positions of the octanoyl moiety bound to the lipoyl domains of lipoate-dependent enzymes, thereby converting the octanoylated domains into lipoylated derivatives. {ECO:0000256|HAMAP-Rule:MF_00206}.		PATHWAY: Protein modification; protein lipoylation via endogenous pathway; protein N(6)-(lipoyl)lysine from octanoyl-[acyl-carrier-protein]: step 2/2. {ECO:0000256|HAMAP-Rule:MF_00206}.		PF04055;		RHEA:16585
A0A4Y7LIV4	unreviewed	A0A4Y7LIV4_9CYAN	Polyamine aminopropyltransferase (Putrescine aminopropyltransferase) (PAPT) (Spermidine synthase) (SPDS) (SPDSY) (EC 2.5.1.16)	A-Ssnase speE	Arthrospira sp. SRM16	313			cytoplasm [GO:0005737]; spermidine synthase activity [GO:0004766]; thermospermine synthase activity [GO:0010487]; spermidine biosynthetic process [GO:0008295]	spermidine biosynthetic process [GO:0008295]	spermidine synthase activity [GO:0004766]; thermospermine synthase activity [GO:0010487]		FUNCTION: Catalyzes the irreversible transfer of a propylamine group from the amino donor S-adenosylmethioninamine (decarboxy-AdoMet) to putrescine (1,4-diaminobutane) to yield spermidine. {ECO:0000256|HAMAP-Rule:MF_00198}.		PATHWAY: Amine and polyamine biosynthesis; spermidine biosynthesis; spermidine from putrescine: step 1/1. {ECO:0000256|HAMAP-Rule:MF_00198}.		PF17284;PF01564;		RHEA:12721 RHEA:30515
A0A4Y7LIW3	unreviewed	A0A4Y7LIW3_9CYAN	Ketol-acid reductoisomerase (NADP(+)) (KARI) (EC 1.1.1.86) (Acetohydroxy-acid isomeroreductase) (AHIR) (Alpha-keto-beta-hydroxylacyl reductoisomerase)	A-KA isomerase ilvC	Arthrospira sp. SRM16	332			cytosol [GO:0005829]; isomerase activity [GO:0016853]; ketol-acid reductoisomerase activity [GO:0004455]; magnesium ion binding [GO:0000287]; NADP binding [GO:0050661]; isoleucine biosynthetic process [GO:0009097]; L-valine biosynthetic process [GO:0009099]	isoleucine biosynthetic process [GO:0009097]; L-valine biosynthetic process [GO:0009099]	isomerase activity [GO:0016853]; ketol-acid reductoisomerase activity [GO:0004455]; magnesium ion binding [GO:0000287]; NADP binding [GO:0050661]		FUNCTION: Involved in the biosynthesis of branched-chain amino acids (BCAA). Catalyzes an alkyl-migration followed by a ketol-acid reduction of (S)-2-acetolactate (S2AL) to yield (R)-2,3-dihydroxy-isovalerate. In the isomerase reaction, S2AL is rearranged via a Mg-dependent methyl migration to produce 3-hydroxy-3-methyl-2-ketobutyrate (HMKB). In the reductase reaction, this 2-ketoacid undergoes a…		PATHWAY: Amino-acid biosynthesis; L-isoleucine biosynthesis; L-isoleucine from 2-oxobutanoate: step 2/4. {ECO:0000256|ARBA:ARBA00004885, ECO:0000256|HAMAP-Rule:MF_00435}.; PATHWAY: Amino-acid biosynthesis; L-valine biosynthesis; L-valine from pyruvate: step 2/4. {ECO:0000256|ARBA:ARBA00004864, ECO:0000256|HAMAP-Rule:MF_00435}.		PF01450;PF07991;		RHEA:22068 RHEA:13493
A0A4Y7LKB7	unreviewed	A0A4Y7LKB7_9CYAN	ATP synthase subunit beta (EC 7.1.2.2) (ATP synthase F1 sector subunit beta) (F-ATPase subunit beta)	A-ATP atpB atpD	Arthrospira sp. SRM16	485			plasma membrane-derived thylakoid membrane [GO:0031676]; proton-transporting ATP synthase complex, catalytic core F(1) [GO:0045261]; ATP binding [GO:0005524]; ATP hydrolysis activity [GO:0016887]; proton-transporting ATP synthase activity, rotational mechanism [GO:0046933]; proton-transporting ATPase activity, rotational mechanism [GO:0046961]		ATP binding [GO:0005524]; ATP hydrolysis activity [GO:0016887]; proton-transporting ATP synthase activity, rotational mechanism [GO:0046933]; proton-transporting ATPase activity, rotational mechanism [GO:0046961]		FUNCTION: Produces ATP from ADP in the presence of a proton gradient across the membrane. The catalytic sites are hosted primarily by the beta subunits. {ECO:0000256|HAMAP-Rule:MF_01347}.				PF00006;PF02874;PF22919;		RHEA:57720
A0A4Y7LKC0	unreviewed	A0A4Y7LKC0_9CYAN	Phosphomethylpyrimidine synthase (EC 4.1.99.17) (Hydroxymethylpyrimidine phosphate synthase) (HMP-P synthase) (HMP-phosphate synthase) (HMPP synthase) (Thiamine biosynthesis protein ThiC)	A-PhM Syn thiC	Arthrospira sp. SRM16	461			cytosol [GO:0005829]; 4 iron, 4 sulfur cluster binding [GO:0051539]; carbon-carbon lyase activity [GO:0016830]; zinc ion binding [GO:0008270]; thiamine biosynthetic process [GO:0009228]; thiamine diphosphate biosynthetic process [GO:0009229]	thiamine biosynthetic process [GO:0009228]; thiamine diphosphate biosynthetic process [GO:0009229]	4 iron, 4 sulfur cluster binding [GO:0051539]; carbon-carbon lyase activity [GO:0016830]; zinc ion binding [GO:0008270]		FUNCTION: Catalyzes the synthesis of the hydroxymethylpyrimidine phosphate (HMP-P) moiety of thiamine from aminoimidazole ribotide (AIR) in a radical S-adenosyl-L-methionine (SAM)-dependent reaction. {ECO:0000256|ARBA:ARBA00003175, ECO:0000256|HAMAP-Rule:MF_00089}.		PATHWAY: Cofactor biosynthesis; thiamine diphosphate biosynthesis. {ECO:0000256|HAMAP-Rule:MF_00089}.		PF01964;		RHEA:24840
A0A4Y7LM80	unreviewed	A0A4Y7LM80_9CYAN	Aspartyl/glutamyl-tRNA(Asn/Gln) amidotransferase subunit B (Asp/Glu-ADT subunit B) (EC 6.3.5.-)	A-A-G trna gatB	Arthrospira sp. SRM16	494			asparaginyl-tRNA synthase (glutamine-hydrolyzing) activity [GO:0050566]; ATP binding [GO:0005524]; glutaminyl-tRNA synthase (glutamine-hydrolyzing) activity [GO:0050567]; transferase activity [GO:0016740]; glutaminyl-tRNAGln biosynthesis via transamidation [GO:0070681]; translation [GO:0006412]	glutaminyl-tRNAGln biosynthesis via transamidation [GO:0070681]; translation [GO:0006412]	asparaginyl-tRNA synthase (glutamine-hydrolyzing) activity [GO:0050566]; ATP binding [GO:0005524]; glutaminyl-tRNA synthase (glutamine-hydrolyzing) activity [GO:0050567]; transferase activity [GO:0016740]		FUNCTION: Allows the formation of correctly charged Asn-tRNA(Asn) or Gln-tRNA(Gln) through the transamidation of misacylated Asp-tRNA(Asn) or Glu-tRNA(Gln) in organisms which lack either or both of asparaginyl-tRNA or glutaminyl-tRNA synthetases. The reaction takes place in the presence of glutamine and ATP through an activated phospho-Asp-tRNA(Asn) or phospho-Glu-tRNA(Gln). {ECO:0000256|ARBA:ARB…				PF02934;PF02637;		RHEA:14513 RHEA:17521
A5HEI4	unreviewed	A5HEI4_ARTPT	ATP synthase subunit c (ATP synthase F(0) sector subunit c) (F-type ATPase subunit c) (F-ATPase subunit c) (Lipid-binding protein)	atpH atpE	Arthrospira platensis HN01	82			plasma membrane-derived thylakoid membrane [GO:0031676]; proton-transporting ATP synthase complex, coupling factor F(o) [GO:0045263]; lipid binding [GO:0008289]; proton-transporting ATP synthase activity, rotational mechanism [GO:0046933]		lipid binding [GO:0008289]; proton-transporting ATP synthase activity, rotational mechanism [GO:0046933]		FUNCTION: F(1)F(0) ATP synthase produces ATP from ADP in the presence of a proton or sodium gradient. F-type ATPases consist of two structural domains, F(1) containing the extramembraneous catalytic core and F(0) containing the membrane proton channel, linked together by a central stalk and a peripheral stalk. During catalysis, ATP synthesis in the catalytic domain of F(1) is coupled via a rotary…				PF00137;	TRANSMEM 54..78; /note="Helical"; /evidence="ECO:0000256|HAMAP-Rule:MF_01396"		SITE 62; /note="Reversibly protonated during proton transport"; /evidence="ECO:0000256|HAMAP-Rule:MF_01396"
D3KZ43	unreviewed	D3KZ43_ARTPT	Methionine synthase (EC 2.1.1.13) (5-methyltetrahydrofolate--homocysteine methyltransferase)	MS	Arthrospira platensis (Spirulina platensis)	1182			cytosol [GO:0005829]; cobalamin binding [GO:0031419]; methionine synthase activity [GO:0008705]; zinc ion binding [GO:0008270]; homocysteine metabolic process [GO:0050667]; methylation [GO:0032259]; tetrahydrofolate metabolic process [GO:0046653]	homocysteine metabolic process [GO:0050667]; methylation [GO:0032259]; tetrahydrofolate metabolic process [GO:0046653]	cobalamin binding [GO:0031419]; methionine synthase activity [GO:0008705]; zinc ion binding [GO:0008270]		FUNCTION: Catalyzes the transfer of a methyl group from methyl-cobalamin to homocysteine, yielding enzyme-bound cob(I)alamin and methionine. Subsequently, remethylates the cofactor using methyltetrahydrofolate. {ECO:0000256|ARBA:ARBA00025552, ECO:0000256|PIRNR:PIRNR000381}.		PATHWAY: Amino-acid biosynthesis; L-methionine biosynthesis via de novo pathway; L-methionine from L-homocysteine (MetH route): step 1/1. {ECO:0000256|ARBA:ARBA00005178, ECO:0000256|PIRNR:PIRNR000381}.		PF02310;PF02607;PF02965;PF00809;PF02574;		RHEA:11172
D4ZX34	reviewed	T2AP_ARTPN	Type II restriction enzyme AplI (R.AplI) (EC 3.1.21.4) (Endonuclease AplI) (Type-2 restriction enzyme AplI)	aplIR NIES39_K04640	Arthrospira platensis (strain NIES-39 / UTEX 3086 / IAM M-135) (Spirulina platensis)	324		arp:NIES39_K04640;	DNA binding [GO:0003677]; magnesium ion binding [GO:0000287]; type II site-specific deoxyribonuclease activity [GO:0009036]; DNA restriction-modification system [GO:0009307]	DNA restriction-modification system [GO:0009307]	DNA binding [GO:0003677]; magnesium ion binding [GO:0000287]; type II site-specific deoxyribonuclease activity [GO:0009036]	ACTIVITY REGULATION: Activated by K(+) and Na(+) ions, whereas NH(4)(+) ions appear to inhibit endonuclease activity. {ECO:0000269|PubMed:23563565}.	FUNCTION: A P subtype restriction enzyme that recognizes the double-stranded sequence 5'-CTGCAG-3' and cleaves after A-5. {ECO:0000269|PubMed:23563565}.				PF06616;PF17728;
D4ZX35	reviewed	MTAP_ARTPN	Type II methyltransferase M.AplI (M.AplI) (EC 2.1.1.37) (Cytosine-specific methyltransferase AplI) (Modification methylase AplI)	aplIM NIES39_K04650	Arthrospira platensis (strain NIES-39 / UTEX 3086 / IAM M-135) (Spirulina platensis)	345		arp:NIES39_K04650;	DNA (cytosine-5-)-methyltransferase activity [GO:0003886]; DNA (cytosine-5-)-methyltransferase activity, acting on CpN substrates [GO:0051719]; DNA (cytosine-5-)-methyltransferase activity, acting on CpNpG substrates [GO:0051720]; DNA binding [GO:0003677]; DNA restriction-modification system [GO:0009307]; methylation [GO:0032259]; negative regulation of gene expression via chromosomal CpG island …	DNA restriction-modification system [GO:0009307]; methylation [GO:0032259]; negative regulation of gene expression via chromosomal CpG island methylation [GO:0044027]	DNA (cytosine-5-)-methyltransferase activity [GO:0003886]; DNA (cytosine-5-)-methyltransferase activity, acting on CpN substrates [GO:0051719]; DNA (cytosine-5-)-methyltransferase activity, acting on CpNpG substrates [GO:0051720]; DNA binding [GO:0003677]		FUNCTION: A methylase, recognizes the double-stranded sequence 5'-CTGCAG-3', methylates C-4 on both strands, and protects the DNA from cleavage by the AplI endonuclease. {ECO:0000269|PubMed:23563565, ECO:0000303|PubMed:12654995}.				PF00145;		RHEA:13681
J7FVZ1	unreviewed	J7FVZ1_ARTPT	Cell division protein FtsZ	ftsZ	Arthrospira platensis ZJU0101/S	427			cell division site [GO:0032153]; cytoplasm [GO:0005737]; GTP binding [GO:0005525]; GTPase activity [GO:0003924]; division septum assembly [GO:0000917]; FtsZ-dependent cytokinesis [GO:0043093]; protein polymerization [GO:0051258]	division septum assembly [GO:0000917]; FtsZ-dependent cytokinesis [GO:0043093]; protein polymerization [GO:0051258]	GTP binding [GO:0005525]; GTPase activity [GO:0003924]		FUNCTION: Essential cell division protein that forms a contractile ring structure (Z ring) at the future cell division site. The regulation of the ring assembly controls the timing and the location of cell division. One of the functions of the FtsZ ring is to recruit other cell division proteins to the septum to produce a new cell wall between the dividing cells. Binds GTP and shows GTPase activi…				PF12327;PF00091;
J7FXI8	unreviewed	J7FXI8_ARTPT	Cell division protein FtsZ	ftsZ	Arthrospira platensis ZJU0103/S	426			cell division site [GO:0032153]; cytoplasm [GO:0005737]; GTP binding [GO:0005525]; GTPase activity [GO:0003924]; division septum assembly [GO:0000917]; FtsZ-dependent cytokinesis [GO:0043093]; protein polymerization [GO:0051258]	division septum assembly [GO:0000917]; FtsZ-dependent cytokinesis [GO:0043093]; protein polymerization [GO:0051258]	GTP binding [GO:0005525]; GTPase activity [GO:0003924]		FUNCTION: Essential cell division protein that forms a contractile ring structure (Z ring) at the future cell division site. The regulation of the ring assembly controls the timing and the location of cell division. One of the functions of the FtsZ ring is to recruit other cell division proteins to the septum to produce a new cell wall between the dividing cells. Binds GTP and shows GTPase activi…				PF12327;PF00091;
J7FZZ9	unreviewed	J7FZZ9_ARTPT	Cell division protein FtsZ	ftsZ	Arthrospira platensis ZJU0101	427			cell division site [GO:0032153]; cytoplasm [GO:0005737]; GTP binding [GO:0005525]; GTPase activity [GO:0003924]; division septum assembly [GO:0000917]; FtsZ-dependent cytokinesis [GO:0043093]; protein polymerization [GO:0051258]	division septum assembly [GO:0000917]; FtsZ-dependent cytokinesis [GO:0043093]; protein polymerization [GO:0051258]	GTP binding [GO:0005525]; GTPase activity [GO:0003924]		FUNCTION: Essential cell division protein that forms a contractile ring structure (Z ring) at the future cell division site. The regulation of the ring assembly controls the timing and the location of cell division. One of the functions of the FtsZ ring is to recruit other cell division proteins to the septum to produce a new cell wall between the dividing cells. Binds GTP and shows GTPase activi…				PF12327;PF00091;
J7G257	unreviewed	J7G257_ARTPT	Cell division protein FtsZ	ftsZ	Arthrospira platensis ZJU0103	426			cell division site [GO:0032153]; cytoplasm [GO:0005737]; GTP binding [GO:0005525]; GTPase activity [GO:0003924]; division septum assembly [GO:0000917]; FtsZ-dependent cytokinesis [GO:0043093]; protein polymerization [GO:0051258]	division septum assembly [GO:0000917]; FtsZ-dependent cytokinesis [GO:0043093]; protein polymerization [GO:0051258]	GTP binding [GO:0005525]; GTPase activity [GO:0003924]		FUNCTION: Essential cell division protein that forms a contractile ring structure (Z ring) at the future cell division site. The regulation of the ring assembly controls the timing and the location of cell division. One of the functions of the FtsZ ring is to recruit other cell division proteins to the septum to produce a new cell wall between the dividing cells. Binds GTP and shows GTPase activi…				PF12327;PF00091;
P00246	reviewed	FER_ARTPT	Ferredoxin		Arthrospira platensis (Spirulina platensis)	99			2 iron, 2 sulfur cluster binding [GO:0051537]; electron transfer activity [GO:0009055]; metal ion binding [GO:0046872]; electron transport chain [GO:0022900]	electron transport chain [GO:0022900]	2 iron, 2 sulfur cluster binding [GO:0051537]; electron transfer activity [GO:0009055]; metal ion binding [GO:0046872]		FUNCTION: Ferredoxins are iron-sulfur proteins that transfer electrons in a wide variety of metabolic reactions.				PF00111;
P0DXD4	reviewed	ARLY_ARTPN	Argininosuccinate lyase (ASAL) (EC 4.3.2.1) (ArArgH) (Arginosuccinase)	argH NIES39_C00790	Arthrospira platensis (strain NIES-39 / UTEX 3086 / IAM M-135) (Spirulina platensis)	464		arp:NIES39_C00790;	cytosol [GO:0005829]; argininosuccinate lyase activity [GO:0004056]; arginine biosynthetic process via ornithine [GO:0042450]; L-arginine biosynthetic process [GO:0006526]	arginine biosynthetic process via ornithine [GO:0042450]; L-arginine biosynthetic process [GO:0006526]	argininosuccinate lyase activity [GO:0004056]	ACTIVITY REGULATION: Strongly inhibited by L-arginine (PubMed:35583703). Inhibitory effects are lowered at pH 7.0 compared to those at pH 8.0 (PubMed:35583703). At 37 degrees Celsius and pH 7.5, activity decreases to 73% and 31% in the presence of 1 mM and 10 mM arginine, respectively (PubMed:35583703). Activity also decreases to 84%, 93%, 82% and 85% in the presence of 10 mM sodium citrate, citr…	FUNCTION: Catalyzes the last step of arginine biosynthesis, the conversion of argininosuccinate into L-arginine and fumarate. {ECO:0000269|PubMed:35583703}.	BIOPHYSICOCHEMICAL PROPERTIES: Kinetic parameters: KM=0.069 mM for argininosuccinate (at 42 degrees Celsius and pH 8.0) {ECO:0000269|PubMed:35583703}; Note=kcat is 2.20 sec(-1) with argininosuccinate as substrate. {ECO:0000269|PubMed:35583703};	PATHWAY: Amino-acid biosynthesis; L-arginine biosynthesis; L-arginine from L-ornithine and carbamoyl phosphate: step 3/3. {ECO:0000255|HAMAP-Rule:MF_00006}.		PF14698;PF00206;		RHEA:24020
P13552	reviewed	EFTU_ARTPT	Elongation factor Tu (EF-Tu) (EC 3.6.5.3)	tuf	Arthrospira platensis (Spirulina platensis)	410			cytosol [GO:0005829]; GTP binding [GO:0005525]; GTPase activity [GO:0003924]; translation elongation factor activity [GO:0003746]		GTP binding [GO:0005525]; GTPase activity [GO:0003924]; translation elongation factor activity [GO:0003746]		FUNCTION: GTP hydrolase that promotes the GTP-dependent binding of aminoacyl-tRNA to the A-site of ribosomes during protein biosynthesis. {ECO:0000255|HAMAP-Rule:MF_00118}.				PF00009;PF03144;PF03143;		RHEA:19669
P13576	reviewed	RS12_ARTPT	Small ribosomal subunit protein uS12 (30S ribosomal protein S12)	rpsL rps12	Arthrospira platensis (Spirulina platensis)	124			small ribosomal subunit [GO:0015935]; rRNA binding [GO:0019843]; structural constituent of ribosome [GO:0003735]; tRNA binding [GO:0000049]; translation [GO:0006412]	translation [GO:0006412]	rRNA binding [GO:0019843]; structural constituent of ribosome [GO:0003735]; tRNA binding [GO:0000049]		FUNCTION: With S4 and S5 plays an important role in translational accuracy. {ECO:0000255|HAMAP-Rule:MF_00403}.; FUNCTION: Interacts with and stabilizes bases of the 16S rRNA that are involved in tRNA selection in the A site and with the mRNA backbone. Located at the interface of the 30S and 50S subunits, it traverses the body of the 30S subunit contacting proteins on the other side and probably h…				PF00164;
P27868	reviewed	ILVB_ARTPT	Acetolactate synthase (EC 2.2.1.6) (ALS) (Acetohydroxy-acid synthase)	ilvY	Arthrospira platensis (Spirulina platensis)	579			acetolactate synthase complex [GO:0005948]; acetolactate synthase activity [GO:0003984]; flavin adenine dinucleotide binding [GO:0050660]; magnesium ion binding [GO:0000287]; thiamine pyrophosphate binding [GO:0030976]; isoleucine biosynthetic process [GO:0009097]; L-valine biosynthetic process [GO:0009099]	isoleucine biosynthetic process [GO:0009097]; L-valine biosynthetic process [GO:0009099]	acetolactate synthase activity [GO:0003984]; flavin adenine dinucleotide binding [GO:0050660]; magnesium ion binding [GO:0000287]; thiamine pyrophosphate binding [GO:0030976]				PATHWAY: Amino-acid biosynthesis; L-isoleucine biosynthesis; L-isoleucine from 2-oxobutanoate: step 1/4.; PATHWAY: Amino-acid biosynthesis; L-valine biosynthesis; L-valine from pyruvate: step 1/4.		PF02775;PF00205;PF02776;		RHEA:25249
P48293	reviewed	RECA_ARTPT	Protein RecA (Recombinase A)	recA	Arthrospira platensis (Spirulina platensis)	365			cytosol [GO:0005829]; ATP binding [GO:0005524]; ATP hydrolysis activity [GO:0016887]; ATP-dependent DNA damage sensor activity [GO:0140664]; damaged DNA binding [GO:0003684]; single-stranded DNA binding [GO:0003697]; DNA recombination [GO:0006310]; DNA repair [GO:0006281]; SOS response [GO:0009432]	DNA recombination [GO:0006310]; DNA repair [GO:0006281]; SOS response [GO:0009432]	ATP binding [GO:0005524]; ATP hydrolysis activity [GO:0016887]; ATP-dependent DNA damage sensor activity [GO:0140664]; damaged DNA binding [GO:0003684]; single-stranded DNA binding [GO:0003697]		FUNCTION: Can catalyze the hydrolysis of ATP in the presence of single-stranded DNA, the ATP-dependent uptake of single-stranded DNA by duplex DNA, and the ATP-dependent hybridization of homologous single-stranded DNAs. It interacts with LexA causing its activation and leading to its autocatalytic cleavage. {ECO:0000255|HAMAP-Rule:MF_00268}.				PF00154;PF21096;
P50006	reviewed	ATPG_ARTPT	ATP synthase gamma chain (ATP synthase F1 sector gamma subunit) (F-ATPase gamma subunit)	atpG atpC	Arthrospira platensis (Spirulina platensis)	311			plasma membrane-derived thylakoid membrane [GO:0031676]; proton-transporting ATP synthase complex, catalytic core F(1) [GO:0045261]; ATP binding [GO:0005524]; proton-transporting ATP synthase activity, rotational mechanism [GO:0046933]		ATP binding [GO:0005524]; proton-transporting ATP synthase activity, rotational mechanism [GO:0046933]	ACTIVITY REGULATION: Thiol-modulation by raising the activation threshold of the enzyme upon oxidation of the cysteines, thereby preventing wasteful ATP-hydrolysis.	FUNCTION: Produces ATP from ADP in the presence of a proton gradient across the membrane. The gamma chain is believed to be important in regulating ATPase activity and the flow of protons through the CF(0) complex (By similarity). {ECO:0000250}.				PF00231;
P72509	reviewed	PHCA_ARTPT	C-phycocyanin alpha subunit	cpcA	Arthrospira platensis (Spirulina platensis)	162			phycobilisome [GO:0030089]; plasma membrane-derived thylakoid membrane [GO:0031676]; photosynthesis [GO:0015979]	photosynthesis [GO:0015979]			FUNCTION: Light-harvesting photosynthetic bile pigment-protein from the phycobiliprotein complex (phycobilisome, PBS). Phycocyanin is the major phycobiliprotein in the PBS rod.				PF00502;
Q00412	reviewed	LEU3_ARTPT	3-isopropylmalate dehydrogenase (EC 1.1.1.85) (3-IPM-DH) (Beta-IPM dehydrogenase) (IMDH)	leuB	Arthrospira platensis (Spirulina platensis)	355			cytosol [GO:0005829]; 3-isopropylmalate dehydrogenase activity [GO:0003862]; magnesium ion binding [GO:0000287]; NAD binding [GO:0051287]; L-leucine biosynthetic process [GO:0009098]	L-leucine biosynthetic process [GO:0009098]	3-isopropylmalate dehydrogenase activity [GO:0003862]; magnesium ion binding [GO:0000287]; NAD binding [GO:0051287]		FUNCTION: Catalyzes the oxidation of 3-carboxy-2-hydroxy-4-methylpentanoate (3-isopropylmalate) to 3-carboxy-4-methyl-2-oxopentanoate. The product decarboxylates to 4-methyl-2 oxopentanoate (By similarity). {ECO:0000250}.		PATHWAY: Amino-acid biosynthesis; L-leucine biosynthesis; L-leucine from 3-methyl-2-oxobutanoate: step 3/4.		PF00180;		RHEA:32271	SITE 143; /note="Important for catalysis"; /evidence="ECO:0000250"; SITE 194; /note="Important for catalysis"; /evidence="ECO:0000250"
Q19PI1	unreviewed	Q19PI1_ARTPT	Mg-protoporphyrin IX chelatase (EC 6.6.1.1)	chlD	Arthrospira platensis (Spirulina platensis)	627			ATP binding [GO:0005524]; ATP hydrolysis activity [GO:0016887]; magnesium chelatase activity [GO:0016851]; chlorophyll biosynthetic process [GO:0015995]; photosynthesis [GO:0015979]	chlorophyll biosynthetic process [GO:0015995]; photosynthesis [GO:0015979]	ATP binding [GO:0005524]; ATP hydrolysis activity [GO:0016887]; magnesium chelatase activity [GO:0016851]		FUNCTION: Involved in chlorophyll biosynthesis. Catalyzes the insertion of magnesium ion into protoporphyrin IX to yield Mg-protoporphyrin IX. {ECO:0000256|RuleBase:RU362087}.; FUNCTION: Involved in chlorophyll biosynthesis; introduces a magnesium ion into protoporphyrin IX to yield Mg-protoporphyrin IX. {ECO:0000256|ARBA:ARBA00003398}.		PATHWAY: Porphyrin-containing compound metabolism; chlorophyll biosynthesis. {ECO:0000256|RuleBase:RU362087}.		PF17863;PF01078;PF13519;		RHEA:13961
Q2PPX5	unreviewed	Q2PPX5_ARTPT	Hydroxylamine reductase (EC 1.7.99.1) (Hybrid-cluster protein) (HCP) (Prismane protein)	hcp	Arthrospira platensis FACHB-341	549			cytoplasm [GO:0005737]; 4 iron, 4 sulfur cluster binding [GO:0051539]; hydroxylamine reductase activity [GO:0050418]; metal ion binding [GO:0046872]; peroxidase activity [GO:0004601]; response to hydrogen peroxide [GO:0042542]	response to hydrogen peroxide [GO:0042542]	4 iron, 4 sulfur cluster binding [GO:0051539]; hydroxylamine reductase activity [GO:0050418]; metal ion binding [GO:0046872]; peroxidase activity [GO:0004601]		FUNCTION: Catalyzes the reduction of hydroxylamine to form NH(3) and H(2)O. {ECO:0000256|HAMAP-Rule:MF_00069}.				PF03063;		RHEA:22052
Q307A2	unreviewed	Q307A2_ARTPT	2-carboxy-1,4-naphthoquinone phytyltransferase (EC 2.5.1.130) (1,4-dihydroxy-2-naphthoate phytyltransferase) (DHNA phytyltransferase)	ubiA menA	Arthrospira platensis (Spirulina platensis)	298			plasma membrane [GO:0005886]; prenyltransferase activity [GO:0004659]; menaquinone biosynthetic process [GO:0009234]; phylloquinone biosynthetic process [GO:0042372]; ubiquinone biosynthetic process via 3,4-dihydroxy-5-polyprenylbenzoate [GO:0032194]	menaquinone biosynthetic process [GO:0009234]; phylloquinone biosynthetic process [GO:0042372]; ubiquinone biosynthetic process via 3,4-dihydroxy-5-polyprenylbenzoate [GO:0032194]	prenyltransferase activity [GO:0004659]		FUNCTION: Involved in the synthesis of phylloquinone (vitamin K1). Catalyzes the transfer of a prenyl chain to 2-carboxy-1,4-naphthoquinone. {ECO:0000256|HAMAP-Rule:MF_01938}.		PATHWAY: Cofactor biosynthesis; phylloquinone biosynthesis. {ECO:0000256|HAMAP-Rule:MF_01938}.		PF01040;	TRANSMEM 20..37; /note="Helical"; /evidence="ECO:0000256|HAMAP-Rule:MF_01938"; TRANSMEM 44..62; /note="Helical"; /evidence="ECO:0000256|HAMAP-Rule:MF_01938"; TRANSMEM 92..112; /note="Helical"; /evidence="ECO:0000256|HAMAP-Rule:MF_01938"; TRANSMEM 119..135; /note="Helical"; /evidence="ECO:0000256|HAMAP-Rule:MF_01938"; TRANSMEM 147..167; /note="Helical"; /evidence="ECO:0000256|HAMAP-Rule:MF_01938";…	RHEA:47740
Q54794	reviewed	DESA_ARTPT	sn-1 oleoyl-lipid 12-desaturase (EC 1.14.19.45) (Delta(12)-fatty-acid desaturase) (Delta12 desaturase)	desA	Arthrospira platensis (Spirulina platensis)	351			plasma membrane-derived thylakoid membrane [GO:0031676]; delta12-fatty-acid desaturase activity [GO:0102985]; unsaturated fatty acid biosynthetic process [GO:0006636]	unsaturated fatty acid biosynthetic process [GO:0006636]	delta12-fatty-acid desaturase activity [GO:0102985]		FUNCTION: Desaturase involved in fatty acid biosynthesis (PubMed:15560373). Introduces a double bond at carbon 12 of oleoyl groups (18:1) attached to the sn-1 position of the glycerol moiety of membrane glycerolipids (PubMed:15560373). {ECO:0000269|PubMed:15560373}.		PATHWAY: Lipid metabolism; polyunsaturated fatty acid biosynthesis. {ECO:0000305|PubMed:15560373}.		PF00487;	TRANSMEM 44..62; /note="Helical"; /evidence="ECO:0000255"; TRANSMEM 68..88; /note="Helical"; /evidence="ECO:0000255"; TRANSMEM 100..120; /note="Helical"; /evidence="ECO:0000255"; TRANSMEM 199..219; /note="Helical"; /evidence="ECO:0000255"; TRANSMEM 221..241; /note="Helical"; /evidence="ECO:0000255"	RHEA:46776
Q59950	unreviewed	Q59950_ARTPT	Acetolactate synthase (EC 2.2.1.6)	ilvX	Arthrospira platensis (Spirulina platensis)	612			acetolactate synthase complex [GO:0005948]; acetolactate synthase activity [GO:0003984]; flavin adenine dinucleotide binding [GO:0050660]; lyase activity [GO:0016829]; magnesium ion binding [GO:0000287]; thiamine pyrophosphate binding [GO:0030976]; isoleucine biosynthetic process [GO:0009097]; L-valine biosynthetic process [GO:0009099]	isoleucine biosynthetic process [GO:0009097]; L-valine biosynthetic process [GO:0009099]	acetolactate synthase activity [GO:0003984]; flavin adenine dinucleotide binding [GO:0050660]; lyase activity [GO:0016829]; magnesium ion binding [GO:0000287]; thiamine pyrophosphate binding [GO:0030976]				PATHWAY: Amino-acid biosynthesis; L-isoleucine biosynthesis; L-isoleucine from 2-oxobutanoate: step 1/4. {ECO:0000256|ARBA:ARBA00004974, ECO:0000256|RuleBase:RU003591}.; PATHWAY: Amino-acid biosynthesis; L-valine biosynthesis; L-valine from pyruvate: step 1/4. {ECO:0000256|ARBA:ARBA00005025, ECO:0000256|RuleBase:RU003591}.		PF02775;PF00205;PF02776;PF13240;		RHEA:25249
Q84FP3	unreviewed	Q84FP3_ARTPT	DNA polymerase III subunit gamma/tau (EC 2.7.7.7)	dnaX	Arthrospira platensis (Spirulina platensis)	768			DNA polymerase III complex [GO:0009360]; ATP binding [GO:0005524]; DNA binding [GO:0003677]; DNA-directed DNA polymerase activity [GO:0003887]; metal ion binding [GO:0046872]; DNA-templated DNA replication [GO:0006261]; intein-mediated protein splicing [GO:0016539]	DNA-templated DNA replication [GO:0006261]; intein-mediated protein splicing [GO:0016539]	ATP binding [GO:0005524]; DNA binding [GO:0003677]; DNA-directed DNA polymerase activity [GO:0003887]; metal ion binding [GO:0046872]		FUNCTION: DNA polymerase III is a complex, multichain enzyme responsible for most of the replicative synthesis in bacteria. This DNA polymerase also exhibits 3' to 5' exonuclease activity. {ECO:0000256|RuleBase:RU364063}.				PF13177;PF12169;PF23007;PF22608;PF14890;		RHEA:22508
Q8L151	unreviewed	Q8L151_ARTPT	DNA-directed RNA polymerase subunit (EC 2.7.7.6)	rpoC1	Arthrospira platensis (Spirulina platensis)	295			DNA-directed RNA polymerase complex [GO:0000428]; DNA binding [GO:0003677]; metal ion binding [GO:0046872]; plastid single subunit type RNA polymerase activity [GO:0001066]; RNA polymerase I activity [GO:0001054]; RNA polymerase II activity [GO:0001055]; RNA polymerase III activity [GO:0001056]; RNA polymerase IV activity [GO:0001057]; RNA polymerase V activity [GO:0001058]		DNA binding [GO:0003677]; metal ion binding [GO:0046872]; plastid single subunit type RNA polymerase activity [GO:0001066]; RNA polymerase I activity [GO:0001054]; RNA polymerase II activity [GO:0001055]; RNA polymerase III activity [GO:0001056]; RNA polymerase IV activity [GO:0001057]; RNA polymerase V activity [GO:0001058]		FUNCTION: DNA-dependent RNA polymerase catalyzes the transcription of DNA into RNA using the four ribonucleoside triphosphates as substrates. {ECO:0000256|ARBA:ARBA00004026, ECO:0000256|RuleBase:RU004279}.				PF04997;		RHEA:21248
A0A0B4P4E2	unreviewed	A0A0B4P4E2_ARTPT	Superoxide dismutase (EC 1.15.1.1)		Arthrospira platensis NS-25	152			metal ion binding [GO:0046872]; superoxide dismutase activity [GO:0004784]		metal ion binding [GO:0046872]; superoxide dismutase activity [GO:0004784]		FUNCTION: Destroys radicals which are normally produced within the cells and which are toxic to biological systems. {ECO:0000256|RuleBase:RU000414}.				PF02777;PF00081;		RHEA:20696
A0A0B4P502	unreviewed	A0A0B4P502_ARTPT	Superoxide dismutase (EC 1.15.1.1)		Arthrospira platensis NS-SP	152			metal ion binding [GO:0046872]; superoxide dismutase activity [GO:0004784]		metal ion binding [GO:0046872]; superoxide dismutase activity [GO:0004784]		FUNCTION: Destroys radicals which are normally produced within the cells and which are toxic to biological systems. {ECO:0000256|RuleBase:RU000414}.				PF02777;PF00081;		RHEA:20696
A0A0C4MKI9	unreviewed	A0A0C4MKI9_ARTPT	Superoxide dismutase (EC 1.15.1.1)		Arthrospira platensis NS-7	151			metal ion binding [GO:0046872]; superoxide dismutase activity [GO:0004784]		metal ion binding [GO:0046872]; superoxide dismutase activity [GO:0004784]		FUNCTION: Destroys radicals which are normally produced within the cells and which are toxic to biological systems. {ECO:0000256|RuleBase:RU000414}.				PF02777;PF00081;		RHEA:20696
A0A0C4VYW9	unreviewed	A0A0C4VYW9_ARTPT	ApcA protein	apcA	Arthrospira platensis CHM-2	161			phycobilisome [GO:0030089]; plasma membrane-derived thylakoid membrane [GO:0031676]; photosynthesis [GO:0015979]	photosynthesis [GO:0015979]							PF00502;
A0A0C4VYX4	unreviewed	A0A0C4VYX4_ARTPT	ApcB protein	apcB	Arthrospira platensis CHM-4	161			phycobilisome [GO:0030089]; plasma membrane-derived thylakoid membrane [GO:0031676]; photosynthesis [GO:0015979]	photosynthesis [GO:0015979]							PF00502;
A0A0C4VYY0	unreviewed	A0A0C4VYY0_ARTPT	ApcA protein	apcA	Arthrospira platensis CHM-7	161			phycobilisome [GO:0030089]; plasma membrane-derived thylakoid membrane [GO:0031676]; photosynthesis [GO:0015979]	photosynthesis [GO:0015979]							PF00502;
A0A0C4VYY4	unreviewed	A0A0C4VYY4_ARTPT	ApcB protein	apcB	Arthrospira platensis CHM-9	161			phycobilisome [GO:0030089]; plasma membrane-derived thylakoid membrane [GO:0031676]; photosynthesis [GO:0015979]	photosynthesis [GO:0015979]							PF00502;
A0A0C4VYY9	unreviewed	A0A0C4VYY9_ARTPT	ApcA protein	apcA	Arthrospira platensis CHM-12	161			phycobilisome [GO:0030089]; plasma membrane-derived thylakoid membrane [GO:0031676]; photosynthesis [GO:0015979]	photosynthesis [GO:0015979]							PF00502;
A0A0C4VYZ5	unreviewed	A0A0C4VYZ5_ARTPT	ApcB protein	apcB	Arthrospira platensis CHM-14	161			phycobilisome [GO:0030089]; plasma membrane-derived thylakoid membrane [GO:0031676]; photosynthesis [GO:0015979]	photosynthesis [GO:0015979]							PF00502;
A0A0C4VZ50	unreviewed	A0A0C4VZ50_ARTPT	Cell shape-determining protein MreB	mreB	Arthrospira platensis CHM-4	348			cytoplasm [GO:0005737]; ATP binding [GO:0005524]; cell morphogenesis [GO:0000902]; regulation of cell shape [GO:0008360]	cell morphogenesis [GO:0000902]; regulation of cell shape [GO:0008360]	ATP binding [GO:0005524]		FUNCTION: Forms membrane-associated dynamic filaments that are essential for cell shape determination. Acts by regulating cell wall synthesis and cell elongation, and thus cell shape. A feedback loop between cell geometry and MreB localization may maintain elongated cell shape by targeting cell wall growth to regions of negative cell wall curvature. {ECO:0000256|HAMAP-Rule:MF_02207}.				PF06723;
A0A0C4VZ54	unreviewed	A0A0C4VZ54_ARTPT	Cell shape-determining protein MreB	mreB	Arthrospira platensis CHM-9	348			cytoplasm [GO:0005737]; ATP binding [GO:0005524]; cell morphogenesis [GO:0000902]; regulation of cell shape [GO:0008360]	cell morphogenesis [GO:0000902]; regulation of cell shape [GO:0008360]	ATP binding [GO:0005524]		FUNCTION: Forms membrane-associated dynamic filaments that are essential for cell shape determination. Acts by regulating cell wall synthesis and cell elongation, and thus cell shape. A feedback loop between cell geometry and MreB localization may maintain elongated cell shape by targeting cell wall growth to regions of negative cell wall curvature. {ECO:0000256|HAMAP-Rule:MF_02207}.				PF06723;
A0A0C4VZ60	unreviewed	A0A0C4VZ60_ARTPT	Cell shape-determining protein MreB	mreB	Arthrospira platensis CHM-14	348			cytoplasm [GO:0005737]; ATP binding [GO:0005524]; cell morphogenesis [GO:0000902]; regulation of cell shape [GO:0008360]	cell morphogenesis [GO:0000902]; regulation of cell shape [GO:0008360]	ATP binding [GO:0005524]		FUNCTION: Forms membrane-associated dynamic filaments that are essential for cell shape determination. Acts by regulating cell wall synthesis and cell elongation, and thus cell shape. A feedback loop between cell geometry and MreB localization may maintain elongated cell shape by targeting cell wall growth to regions of negative cell wall curvature. {ECO:0000256|HAMAP-Rule:MF_02207}.				PF06723;
A0A0C4W2C4	unreviewed	A0A0C4W2C4_ARTPT	ApcA protein	apcA	Arthrospira platensis CHM-1	161			phycobilisome [GO:0030089]; plasma membrane-derived thylakoid membrane [GO:0031676]; photosynthesis [GO:0015979]	photosynthesis [GO:0015979]							PF00502;
A0A0C4W2C6	unreviewed	A0A0C4W2C6_ARTPT	ApcB protein	apcB	Arthrospira platensis CHM-3	161			phycobilisome [GO:0030089]; plasma membrane-derived thylakoid membrane [GO:0031676]; photosynthesis [GO:0015979]	photosynthesis [GO:0015979]							PF00502;
A0A0C4W2C8	unreviewed	A0A0C4W2C8_ARTPT	ApcA protein	apcA	Arthrospira platensis CHM-6	161			phycobilisome [GO:0030089]; plasma membrane-derived thylakoid membrane [GO:0031676]; photosynthesis [GO:0015979]	photosynthesis [GO:0015979]							PF00502;
A0A0C4W2D0	unreviewed	A0A0C4W2D0_ARTPT	ApcB protein	apcB	Arthrospira platensis CHM-8	161			phycobilisome [GO:0030089]; plasma membrane-derived thylakoid membrane [GO:0031676]; photosynthesis [GO:0015979]	photosynthesis [GO:0015979]							PF00502;
A0A0C4W2D2	unreviewed	A0A0C4W2D2_ARTPT	ApcA protein	apcA	Arthrospira platensis CHM-11	161			phycobilisome [GO:0030089]; plasma membrane-derived thylakoid membrane [GO:0031676]; photosynthesis [GO:0015979]	photosynthesis [GO:0015979]							PF00502;
A0A0C4W2D3	unreviewed	A0A0C4W2D3_ARTPT	ApcB protein	apcB	Arthrospira platensis CHM-13	161			phycobilisome [GO:0030089]; plasma membrane-derived thylakoid membrane [GO:0031676]; photosynthesis [GO:0015979]	photosynthesis [GO:0015979]							PF00502;
A0A0C4W2G5	unreviewed	A0A0C4W2G5_ARTPT	Cell shape-determining protein MreB	mreB	Arthrospira platensis CHM-2	348			cytoplasm [GO:0005737]; ATP binding [GO:0005524]; cell morphogenesis [GO:0000902]; regulation of cell shape [GO:0008360]	cell morphogenesis [GO:0000902]; regulation of cell shape [GO:0008360]	ATP binding [GO:0005524]		FUNCTION: Forms membrane-associated dynamic filaments that are essential for cell shape determination. Acts by regulating cell wall synthesis and cell elongation, and thus cell shape. A feedback loop between cell geometry and MreB localization may maintain elongated cell shape by targeting cell wall growth to regions of negative cell wall curvature. {ECO:0000256|HAMAP-Rule:MF_02207}.				PF06723;
A0A0C4W2G9	unreviewed	A0A0C4W2G9_ARTPT	Cell shape-determining protein MreB	mreB	Arthrospira platensis CHM-7	348			cytoplasm [GO:0005737]; ATP binding [GO:0005524]; cell morphogenesis [GO:0000902]; regulation of cell shape [GO:0008360]	cell morphogenesis [GO:0000902]; regulation of cell shape [GO:0008360]	ATP binding [GO:0005524]		FUNCTION: Forms membrane-associated dynamic filaments that are essential for cell shape determination. Acts by regulating cell wall synthesis and cell elongation, and thus cell shape. A feedback loop between cell geometry and MreB localization may maintain elongated cell shape by targeting cell wall growth to regions of negative cell wall curvature. {ECO:0000256|HAMAP-Rule:MF_02207}.				PF06723;
A0A0C4W2H2	unreviewed	A0A0C4W2H2_ARTPT	Cell shape-determining protein MreB	mreB	Arthrospira platensis CHM-12	348			cytoplasm [GO:0005737]; ATP binding [GO:0005524]; cell morphogenesis [GO:0000902]; regulation of cell shape [GO:0008360]	cell morphogenesis [GO:0000902]; regulation of cell shape [GO:0008360]	ATP binding [GO:0005524]		FUNCTION: Forms membrane-associated dynamic filaments that are essential for cell shape determination. Acts by regulating cell wall synthesis and cell elongation, and thus cell shape. A feedback loop between cell geometry and MreB localization may maintain elongated cell shape by targeting cell wall growth to regions of negative cell wall curvature. {ECO:0000256|HAMAP-Rule:MF_02207}.				PF06723;
A0A0C4W2S7	unreviewed	A0A0C4W2S7_ARTPT	ApcA protein	apcA	Arthrospira platensis CHM	161			phycobilisome [GO:0030089]; plasma membrane-derived thylakoid membrane [GO:0031676]; photosynthesis [GO:0015979]	photosynthesis [GO:0015979]							PF00502;
A0A0C4W2T0	unreviewed	A0A0C4W2T0_ARTPT	ApcB protein	apcB	Arthrospira platensis CHM-2	161			phycobilisome [GO:0030089]; plasma membrane-derived thylakoid membrane [GO:0031676]; photosynthesis [GO:0015979]	photosynthesis [GO:0015979]							PF00502;
A0A0C4W2T4	unreviewed	A0A0C4W2T4_ARTPT	ApcA protein	apcA	Arthrospira platensis CHM-5	161			phycobilisome [GO:0030089]; plasma membrane-derived thylakoid membrane [GO:0031676]; photosynthesis [GO:0015979]	photosynthesis [GO:0015979]							PF00502;
A0A0C4W2T7	unreviewed	A0A0C4W2T7_ARTPT	ApcB protein	apcB	Arthrospira platensis CHM-7	161			phycobilisome [GO:0030089]; plasma membrane-derived thylakoid membrane [GO:0031676]; photosynthesis [GO:0015979]	photosynthesis [GO:0015979]							PF00502;
A0A0C4W2U0	unreviewed	A0A0C4W2U0_ARTPT	ApcA protein	apcA	Arthrospira platensis CHM-10	161			phycobilisome [GO:0030089]; plasma membrane-derived thylakoid membrane [GO:0031676]; photosynthesis [GO:0015979]	photosynthesis [GO:0015979]							PF00502;
A0A0C4W2U3	unreviewed	A0A0C4W2U3_ARTPT	ApcB protein	apcB	Arthrospira platensis CHM-12	161			phycobilisome [GO:0030089]; plasma membrane-derived thylakoid membrane [GO:0031676]; photosynthesis [GO:0015979]	photosynthesis [GO:0015979]							PF00502;
A0A0C4W2X9	unreviewed	A0A0C4W2X9_ARTPT	Cell shape-determining protein MreB	mreB	Arthrospira platensis CHM	348			cytoplasm [GO:0005737]; ATP binding [GO:0005524]; cell morphogenesis [GO:0000902]; regulation of cell shape [GO:0008360]	cell morphogenesis [GO:0000902]; regulation of cell shape [GO:0008360]	ATP binding [GO:0005524]		FUNCTION: Forms membrane-associated dynamic filaments that are essential for cell shape determination. Acts by regulating cell wall synthesis and cell elongation, and thus cell shape. A feedback loop between cell geometry and MreB localization may maintain elongated cell shape by targeting cell wall growth to regions of negative cell wall curvature. {ECO:0000256|HAMAP-Rule:MF_02207}.				PF06723;
A0A0C4W2Y1	unreviewed	A0A0C4W2Y1_ARTPT	Cell shape-determining protein MreB	mreB	Arthrospira platensis CHM-5	348			cytoplasm [GO:0005737]; ATP binding [GO:0005524]; cell morphogenesis [GO:0000902]; regulation of cell shape [GO:0008360]	cell morphogenesis [GO:0000902]; regulation of cell shape [GO:0008360]	ATP binding [GO:0005524]		FUNCTION: Forms membrane-associated dynamic filaments that are essential for cell shape determination. Acts by regulating cell wall synthesis and cell elongation, and thus cell shape. A feedback loop between cell geometry and MreB localization may maintain elongated cell shape by targeting cell wall growth to regions of negative cell wall curvature. {ECO:0000256|HAMAP-Rule:MF_02207}.				PF06723;
A0A0C4W2Y3	unreviewed	A0A0C4W2Y3_ARTPT	Cell shape-determining protein MreB	mreB	Arthrospira platensis CHM-10	348			cytoplasm [GO:0005737]; ATP binding [GO:0005524]; cell morphogenesis [GO:0000902]; regulation of cell shape [GO:0008360]	cell morphogenesis [GO:0000902]; regulation of cell shape [GO:0008360]	ATP binding [GO:0005524]		FUNCTION: Forms membrane-associated dynamic filaments that are essential for cell shape determination. Acts by regulating cell wall synthesis and cell elongation, and thus cell shape. A feedback loop between cell geometry and MreB localization may maintain elongated cell shape by targeting cell wall growth to regions of negative cell wall curvature. {ECO:0000256|HAMAP-Rule:MF_02207}.				PF06723;
A0A0C4W3F5	unreviewed	A0A0C4W3F5_ARTPT	ApcB protein	apcB	Arthrospira platensis CHM	161			phycobilisome [GO:0030089]; plasma membrane-derived thylakoid membrane [GO:0031676]; photosynthesis [GO:0015979]	photosynthesis [GO:0015979]							PF00502;
A0A0C4W3F7	unreviewed	A0A0C4W3F7_ARTPT	ApcA protein	apcA	Arthrospira platensis CHM-3	161			phycobilisome [GO:0030089]; plasma membrane-derived thylakoid membrane [GO:0031676]; photosynthesis [GO:0015979]	photosynthesis [GO:0015979]							PF00502;
A0A0C4W3F9	unreviewed	A0A0C4W3F9_ARTPT	ApcB protein	apcB	Arthrospira platensis CHM-5	161			phycobilisome [GO:0030089]; plasma membrane-derived thylakoid membrane [GO:0031676]; photosynthesis [GO:0015979]	photosynthesis [GO:0015979]							PF00502;
A0A0C4W3G0	unreviewed	A0A0C4W3G0_ARTPT	ApcA protein	apcA	Arthrospira platensis CHM-8	161			phycobilisome [GO:0030089]; plasma membrane-derived thylakoid membrane [GO:0031676]; photosynthesis [GO:0015979]	photosynthesis [GO:0015979]							PF00502;
A0A0C4W3G2	unreviewed	A0A0C4W3G2_ARTPT	ApcB protein	apcB	Arthrospira platensis CHM-10	161			phycobilisome [GO:0030089]; plasma membrane-derived thylakoid membrane [GO:0031676]; photosynthesis [GO:0015979]	photosynthesis [GO:0015979]							PF00502;
A0A0C4W3G3	unreviewed	A0A0C4W3G3_ARTPT	ApcA protein	apcA	Arthrospira platensis CHM-13	161			phycobilisome [GO:0030089]; plasma membrane-derived thylakoid membrane [GO:0031676]; photosynthesis [GO:0015979]	photosynthesis [GO:0015979]							PF00502;
A0A0C4W3I0	unreviewed	A0A0C4W3I0_ARTPT	Cell shape-determining protein MreB	mreB	Arthrospira platensis CHM-1	348			cytoplasm [GO:0005737]; ATP binding [GO:0005524]; cell morphogenesis [GO:0000902]; regulation of cell shape [GO:0008360]	cell morphogenesis [GO:0000902]; regulation of cell shape [GO:0008360]	ATP binding [GO:0005524]		FUNCTION: Forms membrane-associated dynamic filaments that are essential for cell shape determination. Acts by regulating cell wall synthesis and cell elongation, and thus cell shape. A feedback loop between cell geometry and MreB localization may maintain elongated cell shape by targeting cell wall growth to regions of negative cell wall curvature. {ECO:0000256|HAMAP-Rule:MF_02207}.				PF06723;
A0A0C4W3I1	unreviewed	A0A0C4W3I1_ARTPT	Cell shape-determining protein MreB	mreB	Arthrospira platensis CHM-6	348			cytoplasm [GO:0005737]; ATP binding [GO:0005524]; cell morphogenesis [GO:0000902]; regulation of cell shape [GO:0008360]	cell morphogenesis [GO:0000902]; regulation of cell shape [GO:0008360]	ATP binding [GO:0005524]		FUNCTION: Forms membrane-associated dynamic filaments that are essential for cell shape determination. Acts by regulating cell wall synthesis and cell elongation, and thus cell shape. A feedback loop between cell geometry and MreB localization may maintain elongated cell shape by targeting cell wall growth to regions of negative cell wall curvature. {ECO:0000256|HAMAP-Rule:MF_02207}.				PF06723;
A0A0C4W3I3	unreviewed	A0A0C4W3I3_ARTPT	Cell shape-determining protein MreB	mreB	Arthrospira platensis CHM-11	348			cytoplasm [GO:0005737]; ATP binding [GO:0005524]; cell morphogenesis [GO:0000902]; regulation of cell shape [GO:0008360]	cell morphogenesis [GO:0000902]; regulation of cell shape [GO:0008360]	ATP binding [GO:0005524]		FUNCTION: Forms membrane-associated dynamic filaments that are essential for cell shape determination. Acts by regulating cell wall synthesis and cell elongation, and thus cell shape. A feedback loop between cell geometry and MreB localization may maintain elongated cell shape by targeting cell wall growth to regions of negative cell wall curvature. {ECO:0000256|HAMAP-Rule:MF_02207}.				PF06723;
A0A0C4W3W1	unreviewed	A0A0C4W3W1_ARTPT	ApcB protein	apcB	Arthrospira platensis CHM-1	161			phycobilisome [GO:0030089]; plasma membrane-derived thylakoid membrane [GO:0031676]; photosynthesis [GO:0015979]	photosynthesis [GO:0015979]							PF00502;
A0A0C4W3W2	unreviewed	A0A0C4W3W2_ARTPT	ApcA protein	apcA	Arthrospira platensis CHM-4	161			phycobilisome [GO:0030089]; plasma membrane-derived thylakoid membrane [GO:0031676]; photosynthesis [GO:0015979]	photosynthesis [GO:0015979]							PF00502;
A0A0C4W3W4	unreviewed	A0A0C4W3W4_ARTPT	ApcB protein	apcB	Arthrospira platensis CHM-6	161			phycobilisome [GO:0030089]; plasma membrane-derived thylakoid membrane [GO:0031676]; photosynthesis [GO:0015979]	photosynthesis [GO:0015979]							PF00502;
A0A0C4W3W5	unreviewed	A0A0C4W3W5_ARTPT	ApcA protein	apcA	Arthrospira platensis CHM-9	161			phycobilisome [GO:0030089]; plasma membrane-derived thylakoid membrane [GO:0031676]; photosynthesis [GO:0015979]	photosynthesis [GO:0015979]							PF00502;
A0A0C4W3W7	unreviewed	A0A0C4W3W7_ARTPT	ApcB protein	apcB	Arthrospira platensis CHM-11	161			phycobilisome [GO:0030089]; plasma membrane-derived thylakoid membrane [GO:0031676]; photosynthesis [GO:0015979]	photosynthesis [GO:0015979]							PF00502;
A0A0C4W3W9	unreviewed	A0A0C4W3W9_ARTPT	ApcA protein	apcA	Arthrospira platensis CHM-14	161			phycobilisome [GO:0030089]; plasma membrane-derived thylakoid membrane [GO:0031676]; photosynthesis [GO:0015979]	photosynthesis [GO:0015979]							PF00502;
A0A0C4W3Y8	unreviewed	A0A0C4W3Y8_ARTPT	Cell shape-determining protein MreB	mreB	Arthrospira platensis CHM-3	348			cytoplasm [GO:0005737]; ATP binding [GO:0005524]; cell morphogenesis [GO:0000902]; regulation of cell shape [GO:0008360]	cell morphogenesis [GO:0000902]; regulation of cell shape [GO:0008360]	ATP binding [GO:0005524]		FUNCTION: Forms membrane-associated dynamic filaments that are essential for cell shape determination. Acts by regulating cell wall synthesis and cell elongation, and thus cell shape. A feedback loop between cell geometry and MreB localization may maintain elongated cell shape by targeting cell wall growth to regions of negative cell wall curvature. {ECO:0000256|HAMAP-Rule:MF_02207}.				PF06723;
A0A0C4W3Y9	unreviewed	A0A0C4W3Y9_ARTPT	Cell shape-determining protein MreB	mreB	Arthrospira platensis CHM-8	348			cytoplasm [GO:0005737]; ATP binding [GO:0005524]; cell morphogenesis [GO:0000902]; regulation of cell shape [GO:0008360]	cell morphogenesis [GO:0000902]; regulation of cell shape [GO:0008360]	ATP binding [GO:0005524]		FUNCTION: Forms membrane-associated dynamic filaments that are essential for cell shape determination. Acts by regulating cell wall synthesis and cell elongation, and thus cell shape. A feedback loop between cell geometry and MreB localization may maintain elongated cell shape by targeting cell wall growth to regions of negative cell wall curvature. {ECO:0000256|HAMAP-Rule:MF_02207}.				PF06723;
A0A0C4W3Z0	unreviewed	A0A0C4W3Z0_ARTPT	Cell shape-determining protein MreB	mreB	Arthrospira platensis CHM-13	348			cytoplasm [GO:0005737]; ATP binding [GO:0005524]; cell morphogenesis [GO:0000902]; regulation of cell shape [GO:0008360]	cell morphogenesis [GO:0000902]; regulation of cell shape [GO:0008360]	ATP binding [GO:0005524]		FUNCTION: Forms membrane-associated dynamic filaments that are essential for cell shape determination. Acts by regulating cell wall synthesis and cell elongation, and thus cell shape. A feedback loop between cell geometry and MreB localization may maintain elongated cell shape by targeting cell wall growth to regions of negative cell wall curvature. {ECO:0000256|HAMAP-Rule:MF_02207}.				PF06723;
A0A0F6MY72	unreviewed	A0A0F6MY72_ARTPT	Superoxide dismutase (EC 1.15.1.1)		Arthrospira platensis MIYE101	201			metal ion binding [GO:0046872]; superoxide dismutase activity [GO:0004784]		metal ion binding [GO:0046872]; superoxide dismutase activity [GO:0004784]		FUNCTION: Destroys radicals which are normally produced within the cells and which are toxic to biological systems. {ECO:0000256|RuleBase:RU000414}.				PF02777;PF00081;		RHEA:20696
A0A2U3HXM8	unreviewed	A0A2U3HXM8_9CYAN	assimilatory sulfite reductase (ferredoxin) (EC 1.8.7.1)	NADPH	Arthrospira sp. SRM16	666			sulfite reductase complex (NADPH) [GO:0009337]; 4 iron, 4 sulfur cluster binding [GO:0051539]; heme binding [GO:0020037]; metal ion binding [GO:0046872]; sulfite reductase (ferredoxin) activity [GO:0050311]; sulfite reductase activity [GO:0016002]; sulfate assimilation [GO:0000103]	sulfate assimilation [GO:0000103]	4 iron, 4 sulfur cluster binding [GO:0051539]; heme binding [GO:0020037]; metal ion binding [GO:0046872]; sulfite reductase (ferredoxin) activity [GO:0050311]; sulfite reductase activity [GO:0016002]						PF01077;PF03460;		RHEA:23132
A0A2U3HXN4	unreviewed	A0A2U3HXN4_9CYAN	Serine acetyltransferase (EC 2.3.1.30)	SAT	Arthrospira sp. SRM16	261			carboxysome [GO:0031470]; cytoplasm [GO:0005737]; serine O-acetyltransferase activity [GO:0009001]; structural constituent of carboxysome shell [GO:0043886]; cysteine biosynthetic process from serine [GO:0006535]	cysteine biosynthetic process from serine [GO:0006535]	serine O-acetyltransferase activity [GO:0009001]; structural constituent of carboxysome shell [GO:0043886]				PATHWAY: Amino-acid biosynthesis; L-cysteine biosynthesis; L-cysteine from L-serine: step 1/2. {ECO:0000256|ARBA:ARBA00004876}.		PF00132;		RHEA:24560
A0A3G2BB83	unreviewed	A0A3G2BB83_ARTPT	Gas vesicle protein C	gvpC3 gvpC	Arthrospira platensis D0930	284			gas vesicle [GO:0031411]; gas vesicle organization [GO:0031412]	gas vesicle organization [GO:0031412]
A0A3G2BB91	unreviewed	A0A3G2BB91_ARTPT	Gas vesicle protein A (GVP)	gvpA3 gvpA	Arthrospira platensis SAG 21.99	72			gas vesicle shell [GO:0033172]; vesicle membrane [GO:0012506]; structural molecule activity [GO:0005198]		structural molecule activity [GO:0005198]		FUNCTION: Gas vesicles are hollow, gas filled proteinaceous nanostructures found in some microorganisms. During planktonic growth they allow positioning of the organism at a favorable depth for light or nutrient acquisition. GvpA forms the protein shell. {ECO:0000256|HAMAP-Rule:MF_00576, ECO:0000256|RuleBase:RU000632}.				PF00741;
A0A3G2BB98	unreviewed	A0A3G2BB98_ARTPT	Gas vesicle protein A (GVP)	gvpA3 gvpA	Arthrospira platensis D0930	72			gas vesicle shell [GO:0033172]; vesicle membrane [GO:0012506]; structural molecule activity [GO:0005198]		structural molecule activity [GO:0005198]		FUNCTION: Gas vesicles are hollow, gas filled proteinaceous nanostructures found in some microorganisms. During planktonic growth they allow positioning of the organism at a favorable depth for light or nutrient acquisition. GvpA forms the protein shell. {ECO:0000256|HAMAP-Rule:MF_00576, ECO:0000256|RuleBase:RU000632}.				PF00741;
A0A3G2BBA0	unreviewed	A0A3G2BBA0_ARTPT	Gas vesicle protein C	gvpC3 gvpC	Arthrospira platensis SAG 21.99	284			gas vesicle [GO:0031411]; gas vesicle organization [GO:0031412]	gas vesicle organization [GO:0031412]
A0A3G2BBA3	unreviewed	A0A3G2BBA3_ARTPT	Gas vesicle protein A (GVP)	gvpA3 gvpA	Arthrospira platensis SAG 257.80	72			gas vesicle shell [GO:0033172]; vesicle membrane [GO:0012506]; structural molecule activity [GO:0005198]		structural molecule activity [GO:0005198]		FUNCTION: Gas vesicles are hollow, gas filled proteinaceous nanostructures found in some microorganisms. During planktonic growth they allow positioning of the organism at a favorable depth for light or nutrient acquisition. GvpA forms the protein shell. {ECO:0000256|HAMAP-Rule:MF_00576, ECO:0000256|RuleBase:RU000632}.				PF00741;
A0A3G2BBA8	unreviewed	A0A3G2BBA8_ARTPT	DNA gyrase subunit A	gyrA	Arthrospira platensis SAG 21.99	208			cytoplasm [GO:0005737]; DNA topoisomerase type II (double strand cut, ATP-hydrolyzing) complex [GO:0009330]; ATP binding [GO:0005524]; DNA binding [GO:0003677]; DNA negative supercoiling activity [GO:0034335]; DNA topological change [GO:0006265]	DNA topological change [GO:0006265]	ATP binding [GO:0005524]; DNA binding [GO:0003677]; DNA negative supercoiling activity [GO:0034335]						PF00521;
A0A3G2BBC4	unreviewed	A0A3G2BBC4_ARTPT	Gas vesicle protein C	gvpC3	Arthrospira platensis SAG 257.80	284			gas vesicle [GO:0031411]; gas vesicle organization [GO:0031412]	gas vesicle organization [GO:0031412]
A0A3G2BBC9	unreviewed	A0A3G2BBC9_ARTPT	DNA gyrase subunit A	gyrA	Arthrospira platensis PCC 7345	208			cytoplasm [GO:0005737]; DNA topoisomerase type II (double strand cut, ATP-hydrolyzing) complex [GO:0009330]; ATP binding [GO:0005524]; DNA binding [GO:0003677]; DNA negative supercoiling activity [GO:0034335]; DNA topological change [GO:0006265]	DNA topological change [GO:0006265]	ATP binding [GO:0005524]; DNA binding [GO:0003677]; DNA negative supercoiling activity [GO:0034335]						PF00521;
A0A3G2BBF2	unreviewed	A0A3G2BBF2_ARTPT	DNA gyrase subunit A	gyrA	Arthrospira platensis SAG 257.80	208			cytoplasm [GO:0005737]; DNA topoisomerase type II (double strand cut, ATP-hydrolyzing) complex [GO:0009330]; ATP binding [GO:0005524]; DNA binding [GO:0003677]; DNA negative supercoiling activity [GO:0034335]; DNA topological change [GO:0006265]	DNA topological change [GO:0006265]	ATP binding [GO:0005524]; DNA binding [GO:0003677]; DNA negative supercoiling activity [GO:0034335]						PF00521;
A0A3G2BBF3	unreviewed	A0A3G2BBF3_ARTPT	DNA gyrase subunit A	gyrA	Arthrospira platensis D0930	208			cytoplasm [GO:0005737]; DNA topoisomerase type II (double strand cut, ATP-hydrolyzing) complex [GO:0009330]; ATP binding [GO:0005524]; DNA binding [GO:0003677]; DNA negative supercoiling activity [GO:0034335]; DNA topological change [GO:0006265]	DNA topological change [GO:0006265]	ATP binding [GO:0005524]; DNA binding [GO:0003677]; DNA negative supercoiling activity [GO:0034335]						PF00521;
A0A3G2BBG9	unreviewed	A0A3G2BBG9_ARTPT	Circadian clock oscillator protein KaiB	kaiB	Arthrospira platensis SAG 21.99	104			circadian rhythm [GO:0007623]	circadian rhythm [GO:0007623]			FUNCTION: A metamorphic protein which reversibly switches between an inactive tetrameric fold and a rare, thioredoxin-like monomeric fold (KaiB(fs)). KaiB(fs) binds phospho-KaiC, KaiA and CikA. KaiA and CikA compete for binding to KaiB(fs), and KaiB(fs) and SasA compete for binding to KaiC, thus the clock oscillator and output signal pathway are tightly coupled. {ECO:0000256|HAMAP-Rule:MF_01835}.…				PF07689;
A0A3G2BBH4	unreviewed	A0A3G2BBH4_ARTPT	Circadian clock oscillator protein KaiB	kaiB	Arthrospira platensis D0930	104			circadian rhythm [GO:0007623]	circadian rhythm [GO:0007623]			FUNCTION: A metamorphic protein which reversibly switches between an inactive tetrameric fold and a rare, thioredoxin-like monomeric fold (KaiB(fs)). KaiB(fs) binds phospho-KaiC, KaiA and CikA. KaiA and CikA compete for binding to KaiB(fs), and KaiB(fs) and SasA compete for binding to KaiC, thus the clock oscillator and output signal pathway are tightly coupled. {ECO:0000256|HAMAP-Rule:MF_01835}.…				PF07689;
A0A3G2BBI9	unreviewed	A0A3G2BBI9_ARTPT	Circadian clock oscillator protein KaiB	kaiB	Arthrospira platensis SAG 257.80	104			circadian rhythm [GO:0007623]	circadian rhythm [GO:0007623]			FUNCTION: A metamorphic protein which reversibly switches between an inactive tetrameric fold and a rare, thioredoxin-like monomeric fold (KaiB(fs)). KaiB(fs) binds phospho-KaiC, KaiA and CikA. KaiA and CikA compete for binding to KaiB(fs), and KaiB(fs) and SasA compete for binding to KaiC, thus the clock oscillator and output signal pathway are tightly coupled. {ECO:0000256|HAMAP-Rule:MF_01835}.…				PF07689;
A0A3G2BBJ3	unreviewed	A0A3G2BBJ3_ARTPT	Circadian clock oscillator protein KaiB	kaiB	Arthrospira platensis PCC 7345	104			circadian rhythm [GO:0007623]	circadian rhythm [GO:0007623]			FUNCTION: A metamorphic protein which reversibly switches between an inactive tetrameric fold and a rare, thioredoxin-like monomeric fold (KaiB(fs)). KaiB(fs) binds phospho-KaiC, KaiA and CikA. KaiA and CikA compete for binding to KaiB(fs), and KaiB(fs) and SasA compete for binding to KaiC, thus the clock oscillator and output signal pathway are tightly coupled. {ECO:0000256|HAMAP-Rule:MF_01835}.…				PF07689;
A0A3G2BBM2	unreviewed	A0A3G2BBM2_ARTPT	Protein RecA (Recombinase A)	recA	Arthrospira platensis SAG 21.99	240			cytosol [GO:0005829]; ATP binding [GO:0005524]; ATP hydrolysis activity [GO:0016887]; ATP-dependent DNA damage sensor activity [GO:0140664]; single-stranded DNA binding [GO:0003697]; DNA recombination [GO:0006310]; DNA repair [GO:0006281]; SOS response [GO:0009432]	DNA recombination [GO:0006310]; DNA repair [GO:0006281]; SOS response [GO:0009432]	ATP binding [GO:0005524]; ATP hydrolysis activity [GO:0016887]; ATP-dependent DNA damage sensor activity [GO:0140664]; single-stranded DNA binding [GO:0003697]		FUNCTION: Can catalyze the hydrolysis of ATP in the presence of single-stranded DNA, the ATP-dependent uptake of single-stranded DNA by duplex DNA, and the ATP-dependent hybridization of homologous single-stranded DNAs. {ECO:0000256|RuleBase:RU000526}.				PF00154;
A0A3G2BBM9	unreviewed	A0A3G2BBM9_ARTPT	Protein RecA (Recombinase A)	recA	Arthrospira platensis D0930	240			cytosol [GO:0005829]; ATP binding [GO:0005524]; ATP hydrolysis activity [GO:0016887]; ATP-dependent DNA damage sensor activity [GO:0140664]; single-stranded DNA binding [GO:0003697]; DNA recombination [GO:0006310]; DNA repair [GO:0006281]; SOS response [GO:0009432]	DNA recombination [GO:0006310]; DNA repair [GO:0006281]; SOS response [GO:0009432]	ATP binding [GO:0005524]; ATP hydrolysis activity [GO:0016887]; ATP-dependent DNA damage sensor activity [GO:0140664]; single-stranded DNA binding [GO:0003697]		FUNCTION: Can catalyze the hydrolysis of ATP in the presence of single-stranded DNA, the ATP-dependent uptake of single-stranded DNA by duplex DNA, and the ATP-dependent hybridization of homologous single-stranded DNAs. {ECO:0000256|RuleBase:RU000526}.				PF00154;
A0A3G2BBP0	unreviewed	A0A3G2BBP0_ARTPT	Protein RecA (Recombinase A)	recA	Arthrospira platensis SAG 257.80	240			cytosol [GO:0005829]; ATP binding [GO:0005524]; ATP hydrolysis activity [GO:0016887]; ATP-dependent DNA damage sensor activity [GO:0140664]; single-stranded DNA binding [GO:0003697]; DNA recombination [GO:0006310]; DNA repair [GO:0006281]; SOS response [GO:0009432]	DNA recombination [GO:0006310]; DNA repair [GO:0006281]; SOS response [GO:0009432]	ATP binding [GO:0005524]; ATP hydrolysis activity [GO:0016887]; ATP-dependent DNA damage sensor activity [GO:0140664]; single-stranded DNA binding [GO:0003697]		FUNCTION: Can catalyze the hydrolysis of ATP in the presence of single-stranded DNA, the ATP-dependent uptake of single-stranded DNA by duplex DNA, and the ATP-dependent hybridization of homologous single-stranded DNAs. {ECO:0000256|RuleBase:RU000526}.				PF00154;
A0A3G2BBR9	unreviewed	A0A3G2BBR9_ARTPT	Protein RecA (Recombinase A)	recA	Arthrospira platensis PCC 7345	240			cytosol [GO:0005829]; ATP binding [GO:0005524]; ATP hydrolysis activity [GO:0016887]; ATP-dependent DNA damage sensor activity [GO:0140664]; single-stranded DNA binding [GO:0003697]; DNA recombination [GO:0006310]; DNA repair [GO:0006281]; SOS response [GO:0009432]	DNA recombination [GO:0006310]; DNA repair [GO:0006281]; SOS response [GO:0009432]	ATP binding [GO:0005524]; ATP hydrolysis activity [GO:0016887]; ATP-dependent DNA damage sensor activity [GO:0140664]; single-stranded DNA binding [GO:0003697]		FUNCTION: Can catalyze the hydrolysis of ATP in the presence of single-stranded DNA, the ATP-dependent uptake of single-stranded DNA by duplex DNA, and the ATP-dependent hybridization of homologous single-stranded DNAs. {ECO:0000256|RuleBase:RU000526}.				PF00154;
A0A3G2BBX3	unreviewed	A0A3G2BBX3_ARTPT	DNA repair protein RecN (Recombination protein N)	recN	Arthrospira platensis PCC 7345	294			bacterial nucleoid [GO:0043590]; ATP binding [GO:0005524]; DNA recombination [GO:0006310]; DNA repair [GO:0006281]; SOS response [GO:0009432]	DNA recombination [GO:0006310]; DNA repair [GO:0006281]; SOS response [GO:0009432]	ATP binding [GO:0005524]
A0A3G2BBX6	unreviewed	A0A3G2BBX6_ARTPT	DNA repair protein RecN (Recombination protein N)	recN	Arthrospira platensis D0930	294			bacterial nucleoid [GO:0043590]; ATP binding [GO:0005524]; DNA recombination [GO:0006310]; DNA repair [GO:0006281]; SOS response [GO:0009432]	DNA recombination [GO:0006310]; DNA repair [GO:0006281]; SOS response [GO:0009432]	ATP binding [GO:0005524]
A0A3G2BBY0	unreviewed	A0A3G2BBY0_ARTPT	DNA repair protein RecN (Recombination protein N)	recN	Arthrospira platensis SAG 257.80	294			bacterial nucleoid [GO:0043590]; ATP binding [GO:0005524]; DNA recombination [GO:0006310]; DNA repair [GO:0006281]; SOS response [GO:0009432]	DNA recombination [GO:0006310]; DNA repair [GO:0006281]; SOS response [GO:0009432]	ATP binding [GO:0005524]
A0A3P3ZKQ4	unreviewed	A0A3P3ZKQ4_ARTPT	Aquaporin Z	A-aqpZ aqpZ	Arthrospira platensis (Spirulina platensis)	248			plasma membrane [GO:0005886]; water channel activity [GO:0015250]		water channel activity [GO:0015250]		FUNCTION: Channel that permits osmotically driven movement of water in both directions. It is involved in the osmoregulation and in the maintenance of cell turgor during volume expansion in rapidly growing cells. It mediates rapid entry or exit of water in response to abrupt changes in osmolarity. {ECO:0000256|HAMAP-Rule:MF_01146}.				PF00230;	TRANSMEM 38..61; /note="Helical"; /evidence="ECO:0000256|HAMAP-Rule:MF_01146"; TRANSMEM 88..110; /note="Helical"; /evidence="ECO:0000256|HAMAP-Rule:MF_01146"; TRANSMEM 137..157; /note="Helical"; /evidence="ECO:0000256|HAMAP-Rule:MF_01146"; TRANSMEM 169..189; /note="Helical"; /evidence="ECO:0000256|HAMAP-Rule:MF_01146"; TRANSMEM 209..231; /note="Helical"; /evidence="ECO:0000256|HAMAP-Rule:MF_01146"	RHEA:29667	SITE 22; /note="Involved in tetramerization or stability of the tetramer"; /evidence="ECO:0000256|HAMAP-Rule:MF_01146"; SITE 50; /note="Selectivity filter"; /evidence="ECO:0000256|HAMAP-Rule:MF_01146"; SITE 182; /note="Selectivity filter"; /evidence="ECO:0000256|HAMAP-Rule:MF_01146"; SITE 191; /note="Selectivity filter"; /evidence="ECO:0000256|HAMAP-Rule:MF_01146"; SITE 197; /note="Selectivity fi…
A0A3P3ZKQ5	unreviewed	A0A3P3ZKQ5_ARTPT	Putative 2-succinyl-6-hydroxy-2,4-cyclohexadiene-1-carboxylate synthase (SHCHC synthase) (EC 4.2.99.20)	A-menH menH	Arthrospira platensis (Spirulina platensis)	268			2-succinyl-6-hydroxy-2,4-cyclohexadiene-1-carboxylate synthase activity [GO:0070205]; menaquinone biosynthetic process [GO:0009234]; phylloquinone biosynthetic process [GO:0042372]	menaquinone biosynthetic process [GO:0009234]; phylloquinone biosynthetic process [GO:0042372]	2-succinyl-6-hydroxy-2,4-cyclohexadiene-1-carboxylate synthase activity [GO:0070205]		FUNCTION: Catalyzes a proton abstraction reaction that results in 2,5-elimination of pyruvate from 2-succinyl-5-enolpyruvyl-6-hydroxy-3-cyclohexene-1-carboxylate (SEPHCHC) and the formation of 2-succinyl-6-hydroxy-2,4-cyclohexadiene-1-carboxylate (SHCHC). {ECO:0000256|HAMAP-Rule:MF_01660}.		PATHWAY: Cofactor biosynthesis; phylloquinone biosynthesis. {ECO:0000256|HAMAP-Rule:MF_01660}.; PATHWAY: Quinol/quinone metabolism; 1,4-dihydroxy-2-naphthoate biosynthesis; 1,4-dihydroxy-2-naphthoate from chorismate: step 3/7. {ECO:0000256|HAMAP-Rule:MF_01660}.		PF00561;		RHEA:25597
A0A3P3ZKR0	unreviewed	A0A3P3ZKR0_ARTPT	Peptide chain release factor 3 (RF-3)	A-prfC prfC	Arthrospira platensis (Spirulina platensis)	556			cytosol [GO:0005829]; GTP binding [GO:0005525]; GTPase activity [GO:0003924]; translation release factor activity, codon nonspecific [GO:0016150]; translation release factor activity, codon specific [GO:0016149]; regulation of translational termination [GO:0006449]	regulation of translational termination [GO:0006449]	GTP binding [GO:0005525]; GTPase activity [GO:0003924]; translation release factor activity, codon nonspecific [GO:0016150]; translation release factor activity, codon specific [GO:0016149]		FUNCTION: Increases the formation of ribosomal termination complexes and stimulates activities of RF-1 and RF-2. It binds guanine nucleotides and has strong preference for UGA stop codons. It may interact directly with the ribosome. The stimulation of RF-1 and RF-2 is significantly reduced by GTP and GDP, but not by GMP. {ECO:0000256|HAMAP-Rule:MF_00072}.				PF22042;PF00009;PF16658;
A0A3P3ZKR5	unreviewed	A0A3P3ZKR5_ARTPT	Copper transporter	A-copA1	Arthrospira platensis (Spirulina platensis)	800			plasma membrane [GO:0005886]; ATP binding [GO:0005524]; ATP hydrolysis activity [GO:0016887]; copper ion binding [GO:0005507]; P-type divalent copper transporter activity [GO:0043682]; copper ion homeostasis [GO:0055070]	copper ion homeostasis [GO:0055070]	ATP binding [GO:0005524]; ATP hydrolysis activity [GO:0016887]; copper ion binding [GO:0005507]; P-type divalent copper transporter activity [GO:0043682]						PF00122;PF00403;PF00702;	TRANSMEM 112..134; /note="Helical"; /evidence="ECO:0000256|RuleBase:RU362081"; TRANSMEM 140..159; /note="Helical"; /evidence="ECO:0000256|RuleBase:RU362081"; TRANSMEM 373..395; /note="Helical"; /evidence="ECO:0000256|RuleBase:RU362081"; TRANSMEM 415..439; /note="Helical"; /evidence="ECO:0000256|RuleBase:RU362081"; TRANSMEM 733..757; /note="Helical"; /evidence="ECO:0000256|RuleBase:RU362081"; TRAN…
A0A3P3ZKS4	unreviewed	A0A3P3ZKS4_ARTPT	histidine kinase (EC 2.7.13.3)	A-HK	Arthrospira platensis (Spirulina platensis)	480			membrane [GO:0016020]; phosphorelay sensor kinase activity [GO:0000155]		phosphorelay sensor kinase activity [GO:0000155]						PF05227;PF02518;PF00512;	TRANSMEM 21..42; /note="Helical"; /evidence="ECO:0000256|SAM:Phobius"; TRANSMEM 202..225; /note="Helical"; /evidence="ECO:0000256|SAM:Phobius"
A0A3P3ZKT0	unreviewed	A0A3P3ZKT0_ARTPT	Chaperone protein ClpB	A-clpB clpB	Arthrospira platensis (Spirulina platensis)	872			cytoplasm [GO:0005737]; ATP binding [GO:0005524]; ATP hydrolysis activity [GO:0016887]; cellular response to heat [GO:0034605]; protein refolding [GO:0042026]	cellular response to heat [GO:0034605]; protein refolding [GO:0042026]	ATP binding [GO:0005524]; ATP hydrolysis activity [GO:0016887]		FUNCTION: Part of a stress-induced multi-chaperone system, it is involved in the recovery of the cell from heat-induced damage, in cooperation with DnaK, DnaJ and GrpE. {ECO:0000256|RuleBase:RU362034}.				PF00004;PF07724;PF17871;PF02861;PF10431;
A0A3P3ZKU0	unreviewed	A0A3P3ZKU0_ARTPT	Ferredoxin-dependent glutamate synthase	A-glsF	Arthrospira platensis (Spirulina platensis)	1567			3 iron, 4 sulfur cluster binding [GO:0051538]; glutamate synthase activity [GO:0015930]; metal ion binding [GO:0046872]; ammonia assimilation cycle [GO:0019676]; glutamate biosynthetic process [GO:0006537]	ammonia assimilation cycle [GO:0019676]; glutamate biosynthetic process [GO:0006537]	3 iron, 4 sulfur cluster binding [GO:0051538]; glutamate synthase activity [GO:0015930]; metal ion binding [GO:0046872]				PATHWAY: Amino-acid biosynthesis. {ECO:0000256|ARBA:ARBA00029440}.		PF00310;PF04898;PF01645;PF01493;
A0A3P3ZKU1	unreviewed	A0A3P3ZKU1_ARTPT	succinate dehydrogenase (EC 1.3.5.1)	A-sdhA	Arthrospira platensis (Spirulina platensis)	575			plasma membrane [GO:0005886]; electron transfer activity [GO:0009055]; flavin adenine dinucleotide binding [GO:0050660]; succinate dehydrogenase activity [GO:0000104]; anaerobic respiration [GO:0009061]; electron transport chain [GO:0022900]	anaerobic respiration [GO:0009061]; electron transport chain [GO:0022900]	electron transfer activity [GO:0009055]; flavin adenine dinucleotide binding [GO:0050660]; succinate dehydrogenase activity [GO:0000104]						PF00890;PF02910;		RHEA:40523
A0A3P3ZKW5	unreviewed	A0A3P3ZKW5_ARTPT	Magnesium transporter MgtE	A-MgtE	Arthrospira platensis (Spirulina platensis)	459			plasma membrane [GO:0005886]; magnesium ion transmembrane transporter activity [GO:0015095]; metal ion binding [GO:0046872]		magnesium ion transmembrane transporter activity [GO:0015095]; metal ion binding [GO:0046872]		FUNCTION: Acts as a magnesium transporter. {ECO:0000256|RuleBase:RU362011}.				PF00571;PF01769;PF03448;	TRANSMEM 295..315; /note="Helical"; /evidence="ECO:0000256|RuleBase:RU362011"; TRANSMEM 370..391; /note="Helical"; /evidence="ECO:0000256|RuleBase:RU362011"; TRANSMEM 398..422; /note="Helical"; /evidence="ECO:0000256|RuleBase:RU362011"; TRANSMEM 434..457; /note="Helical"; /evidence="ECO:0000256|RuleBase:RU362011"
A0A3P3ZKX0	unreviewed	A0A3P3ZKX0_ARTPT	Glycogen synthase (EC 2.4.1.21) (Starch [bacterial glycogen] synthase)	A-glgA glgA	Arthrospira platensis (Spirulina platensis)	475			alpha-1,4-glucan glucosyltransferase (ADP-glucose donor) activity [GO:0009011]; alpha-1,4-glucan glucosyltransferase (UDP-glucose donor) activity [GO:0004373]; glycogen biosynthetic process [GO:0005978]	glycogen biosynthetic process [GO:0005978]	alpha-1,4-glucan glucosyltransferase (ADP-glucose donor) activity [GO:0009011]; alpha-1,4-glucan glucosyltransferase (UDP-glucose donor) activity [GO:0004373]		FUNCTION: Synthesizes alpha-1,4-glucan chains using ADP-glucose. {ECO:0000256|ARBA:ARBA00002764, ECO:0000256|HAMAP-Rule:MF_00484}.		PATHWAY: Glycan biosynthesis; glycogen biosynthesis. {ECO:0000256|HAMAP-Rule:MF_00484}.		PF08323;PF00534;		RHEA:18189
A0A3Q8GBX3	unreviewed	A0A3Q8GBX3_ARTPT	Gas vesicle protein (GvpA)	gvpA3	Arthrospira platensis CCALA 029	72			gas vesicle shell [GO:0033172]; vesicle membrane [GO:0012506]; structural molecule activity [GO:0005198]		structural molecule activity [GO:0005198]		FUNCTION: Gas vesicles are hollow, gas filled proteinaceous nanostructures found in some microorganisms. During planktonic growth they allow positioning of the organism at a favorable depth for light or nutrient acquisition. GvpA forms the protein shell. {ECO:0000256|RuleBase:RU000632}.				PF00741;
A0A3S7MCP7	unreviewed	A0A3S7MCP7_ARTPT	Gas vesicle protein C	gvpC	Arthrospira platensis CCALA 029	284			gas vesicle [GO:0031411]; gas vesicle organization [GO:0031412]	gas vesicle organization [GO:0031412]
A0A3S7MCQ3	unreviewed	A0A3S7MCQ3_ARTPT	DNA topoisomerase (ATP-hydrolyzing) (EC 5.6.2.2)	gyrB	Arthrospira platensis PCC 7345	342			ATP binding [GO:0005524]; DNA binding [GO:0003677]; DNA negative supercoiling activity [GO:0034335]; DNA topological change [GO:0006265]	DNA topological change [GO:0006265]	ATP binding [GO:0005524]; DNA binding [GO:0003677]; DNA negative supercoiling activity [GO:0034335]						PF00204;
A0A4D8US14	unreviewed	A0A4D8US14_ARTPT	Probable transcriptional regulator ycf27 (OmpR-like protein)	A-cpxR	Arthrospira platensis (Spirulina platensis)	253			cytosol [GO:0005829]; protein-DNA complex [GO:0032993]; phosphorelay response regulator activity [GO:0000156]; transcription cis-regulatory region binding [GO:0000976]; regulation of DNA-templated transcription [GO:0006355]	regulation of DNA-templated transcription [GO:0006355]	phosphorelay response regulator activity [GO:0000156]; transcription cis-regulatory region binding [GO:0000976]		FUNCTION: Probable promoter-specific protein mediating the interaction between DNA and RNA polymerase. {ECO:0000256|ARBA:ARBA00003612}.				PF00072;PF00486;
A0A4Y7LI25	unreviewed	A0A4Y7LI25_9CYAN	Beta sliding clamp	A-DNA	Arthrospira sp. SRM16	393			cytoplasm [GO:0005737]; DNA polymerase III complex [GO:0009360]; 3'-5' exonuclease activity [GO:0008408]; DNA binding [GO:0003677]; DNA-directed DNA polymerase activity [GO:0003887]; DNA strand elongation involved in DNA replication [GO:0006271]	DNA strand elongation involved in DNA replication [GO:0006271]	3'-5' exonuclease activity [GO:0008408]; DNA binding [GO:0003677]; DNA-directed DNA polymerase activity [GO:0003887]		FUNCTION: Confers DNA tethering and processivity to DNA polymerases and other proteins. Acts as a clamp, forming a ring around DNA (a reaction catalyzed by the clamp-loading complex) which diffuses in an ATP-independent manner freely and bidirectionally along dsDNA. Initially characterized for its ability to contact the catalytic subunit of DNA polymerase III (Pol III), a complex, multichain enzy…				PF00712;PF02767;PF02768;
A0A4Y7LI26	unreviewed	A0A4Y7LI26_9CYAN	Biotin carboxylase (EC 6.3.4.14) (Acetyl-coenzyme A carboxylase biotin carboxylase subunit A)	A-BC	Arthrospira sp. SRM16	453			acetyl-CoA carboxylase activity [GO:0003989]; ATP binding [GO:0005524]; biotin carboxylase activity [GO:0004075]; metal ion binding [GO:0046872]; fatty acid biosynthetic process [GO:0006633]; malonyl-CoA biosynthetic process [GO:2001295]	fatty acid biosynthetic process [GO:0006633]; malonyl-CoA biosynthetic process [GO:2001295]	acetyl-CoA carboxylase activity [GO:0003989]; ATP binding [GO:0005524]; biotin carboxylase activity [GO:0004075]; metal ion binding [GO:0046872]		FUNCTION: This protein is a component of the acetyl coenzyme A carboxylase complex; first, biotin carboxylase catalyzes the carboxylation of the carrier protein and then the transcarboxylase transfers the carboxyl group to form malonyl-CoA. {ECO:0000256|ARBA:ARBA00003761, ECO:0000256|RuleBase:RU365063}.		PATHWAY: Lipid metabolism; malonyl-CoA biosynthesis; malonyl-CoA from acetyl-CoA: step 1/1. {ECO:0000256|ARBA:ARBA00004956, ECO:0000256|RuleBase:RU365063}.		PF02785;PF00289;PF02786;		RHEA:13501
A0A4Y7LI33	unreviewed	A0A4Y7LI33_9CYAN	Glycogen synthase (EC 2.4.1.21) (Starch [bacterial glycogen] synthase)	A-Gsnase glgA	Arthrospira sp. SRM16	491			alpha-1,4-glucan glucosyltransferase (ADP-glucose donor) activity [GO:0009011]; alpha-1,4-glucan glucosyltransferase (UDP-glucose donor) activity [GO:0004373]; glycogen biosynthetic process [GO:0005978]	glycogen biosynthetic process [GO:0005978]	alpha-1,4-glucan glucosyltransferase (ADP-glucose donor) activity [GO:0009011]; alpha-1,4-glucan glucosyltransferase (UDP-glucose donor) activity [GO:0004373]		FUNCTION: Synthesizes alpha-1,4-glucan chains using ADP-glucose. {ECO:0000256|ARBA:ARBA00002764, ECO:0000256|HAMAP-Rule:MF_00484}.		PATHWAY: Glycan biosynthesis; glycogen biosynthesis. {ECO:0000256|HAMAP-Rule:MF_00484}.		PF08323;PF00534;		RHEA:18189
A0A4Y7LI42	unreviewed	A0A4Y7LI42_9CYAN	Iron-sulfur cluster carrier protein	A-ISCCP	Arthrospira sp. SRM16	356			4 iron, 4 sulfur cluster binding [GO:0051539]; ATP binding [GO:0005524]; ATP hydrolysis activity [GO:0016887]; ATP-dependent FeS chaperone activity [GO:0140663]; metal ion binding [GO:0046872]; iron-sulfur cluster assembly [GO:0016226]	iron-sulfur cluster assembly [GO:0016226]	4 iron, 4 sulfur cluster binding [GO:0051539]; ATP binding [GO:0005524]; ATP hydrolysis activity [GO:0016887]; ATP-dependent FeS chaperone activity [GO:0140663]; metal ion binding [GO:0046872]		FUNCTION: Binds and transfers iron-sulfur (Fe-S) clusters to target apoproteins. Can hydrolyze ATP. {ECO:0000256|HAMAP-Rule:MF_02040}.				PF01883;PF10609;
A0A4Y7LIV0	unreviewed	A0A4Y7LIV0_9CYAN	Large ribosomal subunit protein bL21	A-50s RP rpl21 rplU	Arthrospira sp. SRM16	128			cytoplasm [GO:0005737]; ribonucleoprotein complex [GO:1990904]; ribosome [GO:0005840]; rRNA binding [GO:0019843]; structural constituent of ribosome [GO:0003735]; translation [GO:0006412]	translation [GO:0006412]	rRNA binding [GO:0019843]; structural constituent of ribosome [GO:0003735]		FUNCTION: This protein binds to 23S rRNA in the presence of protein L20. {ECO:0000256|HAMAP-Rule:MF_01363, ECO:0000256|RuleBase:RU000562}.				PF00829;
A0A4Y7LJK3	unreviewed	A0A4Y7LJK3_9CYAN	2-C-methyl-D-erythritol 4-phosphate cytidylyltransferase (EC 2.7.7.60) (4-diphosphocytidyl-2C-methyl-D-erythritol synthase) (MEP cytidylyltransferase) (MCT)	A-2MEP ispD	Arthrospira sp. SRM16	228			2-C-methyl-D-erythritol 4-phosphate cytidylyltransferase activity [GO:0050518]; isopentenyl diphosphate biosynthetic process, methylerythritol 4-phosphate pathway [GO:0019288]	isopentenyl diphosphate biosynthetic process, methylerythritol 4-phosphate pathway [GO:0019288]	2-C-methyl-D-erythritol 4-phosphate cytidylyltransferase activity [GO:0050518]		FUNCTION: Catalyzes the formation of 4-diphosphocytidyl-2-C-methyl-D-erythritol from CTP and 2-C-methyl-D-erythritol 4-phosphate (MEP). {ECO:0000256|HAMAP-Rule:MF_00108}.		PATHWAY: Isoprenoid biosynthesis; isopentenyl diphosphate biosynthesis via DXP pathway; isopentenyl diphosphate from 1-deoxy-D-xylulose 5-phosphate: step 2/6. {ECO:0000256|ARBA:ARBA00004787, ECO:0000256|HAMAP-Rule:MF_00108}.		PF01128;		RHEA:13429	SITE 13; /note="Transition state stabilizer"; /evidence="ECO:0000256|HAMAP-Rule:MF_00108"; SITE 20; /note="Transition state stabilizer"; /evidence="ECO:0000256|HAMAP-Rule:MF_00108"; SITE 152; /note="Positions MEP for the nucleophilic attack"; /evidence="ECO:0000256|HAMAP-Rule:MF_00108"; SITE 208; /note="Positions MEP for the nucleophilic attack"; /evidence="ECO:0000256|HAMAP-Rule:MF_00108"
A0A4Y7LKA6	unreviewed	A0A4Y7LKA6_9CYAN	glutaminase (EC 3.5.1.2)	A-Gmase	Arthrospira sp. SRM16	88			glutaminase activity [GO:0004359]; glutamate biosynthetic process [GO:0006537]; glutamine catabolic process [GO:0006543]	glutamate biosynthetic process [GO:0006537]; glutamine catabolic process [GO:0006543]	glutaminase activity [GO:0004359]						PF04960;		RHEA:15889
A0A4Y7LKY1	unreviewed	A0A4Y7LKY1_9CYAN	Methyl-accepting chemotaxis protein	A-MACT	Arthrospira sp. SRM16	541			membrane [GO:0016020]; transmembrane signaling receptor activity [GO:0004888]; chemotaxis [GO:0006935]; signal transduction [GO:0007165]	chemotaxis [GO:0006935]; signal transduction [GO:0007165]	transmembrane signaling receptor activity [GO:0004888]						PF00015;	TRANSMEM 12..35; /note="Helical"; /evidence="ECO:0000256|SAM:Phobius"; TRANSMEM 184..206; /note="Helical"; /evidence="ECO:0000256|SAM:Phobius"
A0A4Y7LL30	unreviewed	A0A4Y7LL30_9CYAN	Chaperone protein DnaK (HSP70) (Heat shock 70 kDa protein) (Heat shock protein 70)	A-Cp DNAk dnaK	Arthrospira sp. SRM16	697			ATP binding [GO:0005524]; ATP-dependent protein folding chaperone [GO:0140662]; unfolded protein binding [GO:0051082]		ATP binding [GO:0005524]; ATP-dependent protein folding chaperone [GO:0140662]; unfolded protein binding [GO:0051082]		FUNCTION: Acts as a chaperone. {ECO:0000256|HAMAP-Rule:MF_00332}.				PF00012;
A0A4Y7LLS6	unreviewed	A0A4Y7LLS6_9CYAN	Ribosome hibernation promoting factor (HPF)	A-LrtA hpf	Arthrospira sp. SRM16	212			cytosolic small ribosomal subunit [GO:0022627]; ribosomal small subunit binding [GO:0043024]; negative regulation of translational elongation [GO:0045900]	negative regulation of translational elongation [GO:0045900]	ribosomal small subunit binding [GO:0043024]		FUNCTION: Required for dimerization of active 70S ribosomes into 100S ribosomes in stationary phase; 100S ribosomes are translationally inactive and sometimes present during exponential growth. {ECO:0000256|HAMAP-Rule:MF_00839}.				PF16321;PF02482;
A0A4Y7LM72	unreviewed	A0A4Y7LM72_9CYAN	histidine kinase (EC 2.7.13.3)	A-HK	Arthrospira sp. SRM16	1355			plasma membrane [GO:0005886]; ATP binding [GO:0005524]; phosphorelay sensor kinase activity [GO:0000155]		ATP binding [GO:0005524]; phosphorelay sensor kinase activity [GO:0000155]						PF05228;PF01590;PF00672;PF02518;PF00512;PF01627;PF08447;PF00072;	TRANSMEM 279..301; /note="Helical"; /evidence="ECO:0000256|SAM:Phobius"
A0A5B8AFC7	unreviewed	A0A5B8AFC7_ARTPT	Protein RecA (Recombinase A)	recA	Arthrospira platensis D0930	239			cytosol [GO:0005829]; ATP binding [GO:0005524]; ATP hydrolysis activity [GO:0016887]; ATP-dependent DNA damage sensor activity [GO:0140664]; single-stranded DNA binding [GO:0003697]; DNA recombination [GO:0006310]; DNA repair [GO:0006281]; SOS response [GO:0009432]	DNA recombination [GO:0006310]; DNA repair [GO:0006281]; SOS response [GO:0009432]	ATP binding [GO:0005524]; ATP hydrolysis activity [GO:0016887]; ATP-dependent DNA damage sensor activity [GO:0140664]; single-stranded DNA binding [GO:0003697]		FUNCTION: Can catalyze the hydrolysis of ATP in the presence of single-stranded DNA, the ATP-dependent uptake of single-stranded DNA by duplex DNA, and the ATP-dependent hybridization of homologous single-stranded DNAs. {ECO:0000256|RuleBase:RU000526}.				PF00154;
A0A5B8AFV1	unreviewed	A0A5B8AFV1_ARTPT	Circadian clock oscillator protein KaiB	kaiB	Arthrospira platensis CCALA 029	104			circadian rhythm [GO:0007623]	circadian rhythm [GO:0007623]			FUNCTION: A metamorphic protein which reversibly switches between an inactive tetrameric fold and a rare, thioredoxin-like monomeric fold (KaiB(fs)). KaiB(fs) binds phospho-KaiC, KaiA and CikA. KaiA and CikA compete for binding to KaiB(fs), and KaiB(fs) and SasA compete for binding to KaiC, thus the clock oscillator and output signal pathway are tightly coupled. {ECO:0000256|HAMAP-Rule:MF_01835}.…				PF07689;
A0A5B8AGD2	unreviewed	A0A5B8AGD2_ARTPT	DNA gyrase subunit A	gyrA	Arthrospira platensis D0930	207			cytoplasm [GO:0005737]; DNA topoisomerase type II (double strand cut, ATP-hydrolyzing) complex [GO:0009330]; ATP binding [GO:0005524]; DNA binding [GO:0003677]; DNA negative supercoiling activity [GO:0034335]; DNA topological change [GO:0006265]	DNA topological change [GO:0006265]	ATP binding [GO:0005524]; DNA binding [GO:0003677]; DNA negative supercoiling activity [GO:0034335]						PF00521;
A9UKJ0	unreviewed	A9UKJ0_ARTPT	Phycocyanin beta subunit	cpcB	Arthrospira platensis FACHB-341	172			phycobilisome [GO:0030089]; plasma membrane-derived thylakoid membrane [GO:0031676]; photosynthesis [GO:0015979]	photosynthesis [GO:0015979]							PF00502;
B1A631	unreviewed	B1A631_ARTPT	DNA-binding transcriptional activator HetR (EC 3.4.21.-)	hetR	Arthrospira platensis HZ01	300			DNA binding [GO:0003677]; serine-type endopeptidase activity [GO:0004252]; heterocyst development [GO:0043158]; proteolysis [GO:0006508]	heterocyst development [GO:0043158]; proteolysis [GO:0006508]	DNA binding [GO:0003677]; serine-type endopeptidase activity [GO:0004252]		FUNCTION: Might be involved in temporal and/or spatial regulation of nitrogen fixation. Dimerization is required for DNA-binding. Has both a protease and a DNA-binding activity. {ECO:0000256|HAMAP-Rule:MF_00781}.				PF18460;PF03574;
B6DU60	unreviewed	B6DU60_ARTPT	non-specific serine/threonine protein kinase (EC 2.7.11.1)	stk1993	Arthrospira platensis S6	422			membrane [GO:0016020]; ATP binding [GO:0005524]; protein serine/threonine kinase activity [GO:0004674]		ATP binding [GO:0005524]; protein serine/threonine kinase activity [GO:0004674]						PF00069;	TRANSMEM 328..357; /note="Helical"; /evidence="ECO:0000256|SAM:Phobius"; TRANSMEM 377..395; /note="Helical"; /evidence="ECO:0000256|SAM:Phobius"; TRANSMEM 402..418; /note="Helical"; /evidence="ECO:0000256|SAM:Phobius"	RHEA:17989 RHEA:46608
B9A0P6	unreviewed	B9A0P6_ARTPT	60 kDa chaperonin	groEL	Arthrospira platensis (Spirulina platensis)	496			ATP binding [GO:0005524]; ATP-dependent protein folding chaperone [GO:0140662]; isomerase activity [GO:0016853]; protein refolding [GO:0042026]	protein refolding [GO:0042026]	ATP binding [GO:0005524]; ATP-dependent protein folding chaperone [GO:0140662]; isomerase activity [GO:0016853]		FUNCTION: Together with its co-chaperonin GroES, plays an essential role in assisting protein folding. The GroEL-GroES system forms a nano-cage that allows encapsulation of the non-native substrate proteins and provides a physical environment optimized to promote and accelerate protein folding. {ECO:0000256|RuleBase:RU000419}.				PF00118;
C0KJP8	unreviewed	C0KJP8_ARTPT	Cell shape-determining protein MreB	mreB	Arthrospira platensis FACHB-869	336			cytoplasm [GO:0005737]; ATP binding [GO:0005524]; cell morphogenesis [GO:0000902]; regulation of cell shape [GO:0008360]	cell morphogenesis [GO:0000902]; regulation of cell shape [GO:0008360]	ATP binding [GO:0005524]		FUNCTION: Forms membrane-associated dynamic filaments that are essential for cell shape determination. Acts by regulating cell wall synthesis and cell elongation, and thus cell shape. A feedback loop between cell geometry and MreB localization may maintain elongated cell shape by targeting cell wall growth to regions of negative cell wall curvature. {ECO:0000256|HAMAP-Rule:MF_02207}.				PF06723;
C0KJQ0	unreviewed	C0KJQ0_ARTPT	histidine kinase (EC 2.7.13.3)		Arthrospira platensis FACHB-869	785			phosphorelay sensor kinase activity [GO:0000155]		phosphorelay sensor kinase activity [GO:0000155]						PF02518;PF00512;PF00072;
C3V6P3	unreviewed	C3V6P3_ARTPT	Superoxide dismutase (EC 1.15.1.1)		Arthrospira platensis AV	173			metal ion binding [GO:0046872]; superoxide dismutase activity [GO:0004784]		metal ion binding [GO:0046872]; superoxide dismutase activity [GO:0004784]		FUNCTION: Destroys radicals which are normally produced within the cells and which are toxic to biological systems. {ECO:0000256|RuleBase:RU000414}.				PF02777;PF00081;		RHEA:20696
C6KGV1	unreviewed	C6KGV1_ARTPT	Thioredoxin reductase (EC 1.8.1.9)		Arthrospira platensis AV	331			cytoplasm [GO:0005737]; thioredoxin-disulfide reductase (NADPH) activity [GO:0004791]; removal of superoxide radicals [GO:0019430]	removal of superoxide radicals [GO:0019430]	thioredoxin-disulfide reductase (NADPH) activity [GO:0004791]						PF07992;		RHEA:20345
C8CLK3	unreviewed	C8CLK3_ARTPT	Urease subunit beta (EC 3.5.1.5) (Urea amidohydrolase subunit beta)	ureB	Arthrospira platensis AV	120			urease complex [GO:0035550]; urease activity [GO:0009039]; urea catabolic process [GO:0043419]	urea catabolic process [GO:0043419]	urease activity [GO:0009039]				PATHWAY: Nitrogen metabolism; urea degradation; CO(2) and NH(3) from urea (urease route): step 1/1. {ECO:0000256|HAMAP-Rule:MF_01954}.		PF00699;		RHEA:20557
D0PSV9	unreviewed	D0PSV9_ARTPT	Nitrate/nitrite transporter	nrt1	Arthrospira platensis PCC 7345	407			plasma membrane [GO:0005886]; nitrate transmembrane transporter activity [GO:0015112]; nitrite transmembrane transporter activity [GO:0015113]; nitrate assimilation [GO:0042128]	nitrate assimilation [GO:0042128]	nitrate transmembrane transporter activity [GO:0015112]; nitrite transmembrane transporter activity [GO:0015113]						PF07690;	TRANSMEM 26..45; /note="Helical"; /evidence="ECO:0000256|RuleBase:RU366033"; TRANSMEM 52..73; /note="Helical"; /evidence="ECO:0000256|RuleBase:RU366033"; TRANSMEM 93..113; /note="Helical"; /evidence="ECO:0000256|RuleBase:RU366033"; TRANSMEM 120..140; /note="Helical"; /evidence="ECO:0000256|RuleBase:RU366033"; TRANSMEM 168..187; /note="Helical"; /evidence="ECO:0000256|RuleBase:RU366033"; TRANSMEM …
D7RGY7	unreviewed	D7RGY7_ARTPT	Urease subunit gamma (EC 3.5.1.5)		Arthrospira platensis AV	100			cytoplasm [GO:0005737]; nickel cation binding [GO:0016151]; urease activity [GO:0009039]; urea catabolic process [GO:0043419]	urea catabolic process [GO:0043419]	nickel cation binding [GO:0016151]; urease activity [GO:0009039]						PF00547;		RHEA:20557
E0Z0C7	unreviewed	E0Z0C7_ARTPT	Carboxysome shell protein CcmK (Carbon dioxide-concentrating mechanism protein CcmK)	ccmK1 ccmK	Arthrospira platensis AGB-AP02	97			carboxysome [GO:0031470]; structural constituent of carboxysome shell [GO:0043886]; carbon fixation [GO:0015977]; photosynthesis [GO:0015979]	carbon fixation [GO:0015977]; photosynthesis [GO:0015979]	structural constituent of carboxysome shell [GO:0043886]		FUNCTION: One of the shell proteins of the carboxysome, a polyhedral inclusion where RuBisCO (ribulose bisphosphate carboxylase, rbcL-rbcS) is sequestered. Assembles into hexamers which make sheets that form the facets of the polyhedral carboxysome. The hexamer central pore probably regulates metabolite flux. {ECO:0000256|HAMAP-Rule:MF_00854}.				PF00936;
E0Z0C8	unreviewed	E0Z0C8_ARTPT	Carboxysome shell protein CcmK (Carbon dioxide-concentrating mechanism protein CcmK)	ccmK2 ccmK	Arthrospira platensis AGB-AP02	113			carboxysome [GO:0031470]; structural constituent of carboxysome shell [GO:0043886]; carbon fixation [GO:0015977]; photosynthesis [GO:0015979]	carbon fixation [GO:0015977]; photosynthesis [GO:0015979]	structural constituent of carboxysome shell [GO:0043886]		FUNCTION: One of the shell proteins of the carboxysome, a polyhedral inclusion where RuBisCO (ribulose bisphosphate carboxylase, rbcL-rbcS) is sequestered. Assembles into hexamers which make sheets that form the facets of the polyhedral carboxysome. The hexamer central pore probably regulates metabolite flux. {ECO:0000256|HAMAP-Rule:MF_00854}.				PF00936;
E0Z0C9	unreviewed	E0Z0C9_ARTPT	Carboxysome shell vertex protein CcmL (Carbon dioxide concentrating mechanism protein CcmL)	ccmL	Arthrospira platensis AGB-AP02	102			carboxysome [GO:0031470]; structural constituent of carboxysome shell [GO:0043886]; carbon fixation [GO:0015977]; photosynthesis [GO:0015979]	carbon fixation [GO:0015977]; photosynthesis [GO:0015979]	structural constituent of carboxysome shell [GO:0043886]		FUNCTION: Probably forms vertices in the carboxysome, a polyhedral inclusion where RuBisCO (ribulose bisphosphate carboxylase, rbcL-rbcS) is sequestered. Has been modeled to induce curvature upon insertion into an otherwise flat hexagonal molecular layer of CcmK subunits. {ECO:0000256|ARBA:ARBA00023569, ECO:0000256|HAMAP-Rule:MF_00858}.				PF03319;
E0Z0D0	unreviewed	E0Z0D0_ARTPT	Carboxysome assembly protein CcmM (Carbon dioxide concentrating mechanism protein CcmM)	ccmM	Arthrospira platensis AGB-AP02	546			carboxysome [GO:0031470]; metal ion binding [GO:0046872]; structural constituent of carboxysome shell [GO:0043886]; carbon fixation [GO:0015977]; photosynthesis [GO:0015979]	carbon fixation [GO:0015977]; photosynthesis [GO:0015979]	metal ion binding [GO:0046872]; structural constituent of carboxysome shell [GO:0043886]						PF00101;
E0Z0D3	unreviewed	E0Z0D3_ARTPT	NdhF3	ndhF3	Arthrospira platensis AGB-AP02	626			endomembrane system [GO:0012505]; membrane [GO:0016020]; NADH dehydrogenase (ubiquinone) activity [GO:0008137]; NADH dehydrogenase activity [GO:0003954]; ATP synthesis coupled electron transport [GO:0042773]; electron transport coupled proton transport [GO:0015990]	ATP synthesis coupled electron transport [GO:0042773]; electron transport coupled proton transport [GO:0015990]	NADH dehydrogenase (ubiquinone) activity [GO:0008137]; NADH dehydrogenase activity [GO:0003954]		FUNCTION: NDH-1 shuttles electrons from NAD(P)H, via FMN and iron-sulfur (Fe-S) centers, to quinones in the respiratory chain. The immediate electron acceptor for the enzyme in this species is believed to be plastoquinone. Couples the redox reaction to proton translocation (for every two electrons transferred, four hydrogen ions are translocated across the cytoplasmic membrane), and thus conserve…				PF00361;PF00662;	TRANSMEM 24..43; /note="Helical"; /evidence="ECO:0000256|SAM:Phobius"; TRANSMEM 55..78; /note="Helical"; /evidence="ECO:0000256|SAM:Phobius"; TRANSMEM 98..125; /note="Helical"; /evidence="ECO:0000256|SAM:Phobius"; TRANSMEM 137..163; /note="Helical"; /evidence="ECO:0000256|SAM:Phobius"; TRANSMEM 200..218; /note="Helical"; /evidence="ECO:0000256|SAM:Phobius"; TRANSMEM 238..259; /note="Helical"; /ev…
E0Z0D4	unreviewed	E0Z0D4_ARTPT	NdhD3	ndhD3	Arthrospira platensis AGB-AP02	503			endomembrane system [GO:0012505]; membrane [GO:0016020]; NADH dehydrogenase (ubiquinone) activity [GO:0008137]; NADH dehydrogenase activity [GO:0003954]; ubiquinone binding [GO:0048039]; ATP synthesis coupled electron transport [GO:0042773]; electron transport coupled proton transport [GO:0015990]	ATP synthesis coupled electron transport [GO:0042773]; electron transport coupled proton transport [GO:0015990]	NADH dehydrogenase (ubiquinone) activity [GO:0008137]; NADH dehydrogenase activity [GO:0003954]; ubiquinone binding [GO:0048039]		FUNCTION: NDH-1 shuttles electrons from NAD(P)H, via FMN and iron-sulfur (Fe-S) centers, to quinones in the respiratory chain. The immediate electron acceptor for the enzyme in this species is believed to be plastoquinone. Couples the redox reaction to proton translocation (for every two electrons transferred, four hydrogen ions are translocated across the cytoplasmic membrane), and thus conserve…				PF01059;PF00361;	TRANSMEM 6..23; /note="Helical"; /evidence="ECO:0000256|SAM:Phobius"; TRANSMEM 30..50; /note="Helical"; /evidence="ECO:0000256|SAM:Phobius"; TRANSMEM 70..96; /note="Helical"; /evidence="ECO:0000256|SAM:Phobius"; TRANSMEM 108..125; /note="Helical"; /evidence="ECO:0000256|SAM:Phobius"; TRANSMEM 131..150; /note="Helical"; /evidence="ECO:0000256|SAM:Phobius"; TRANSMEM 162..185; /note="Helical"; /evid…
E0Z0D6	unreviewed	E0Z0D6_ARTPT	NdhF4	ndhF4	Arthrospira platensis AGB-AP02	623			endomembrane system [GO:0012505]; membrane [GO:0016020]; NADH dehydrogenase (ubiquinone) activity [GO:0008137]; NADH dehydrogenase activity [GO:0003954]; ATP synthesis coupled electron transport [GO:0042773]; electron transport coupled proton transport [GO:0015990]	ATP synthesis coupled electron transport [GO:0042773]; electron transport coupled proton transport [GO:0015990]	NADH dehydrogenase (ubiquinone) activity [GO:0008137]; NADH dehydrogenase activity [GO:0003954]		FUNCTION: NDH-1 shuttles electrons from NAD(P)H, via FMN and iron-sulfur (Fe-S) centers, to quinones in the respiratory chain. The immediate electron acceptor for the enzyme in this species is believed to be plastoquinone. Couples the redox reaction to proton translocation (for every two electrons transferred, four hydrogen ions are translocated across the cytoplasmic membrane), and thus conserve…				PF00361;PF00662;	TRANSMEM 12..31; /note="Helical"; /evidence="ECO:0000256|SAM:Phobius"; TRANSMEM 38..58; /note="Helical"; /evidence="ECO:0000256|SAM:Phobius"; TRANSMEM 90..110; /note="Helical"; /evidence="ECO:0000256|SAM:Phobius"; TRANSMEM 122..148; /note="Helical"; /evidence="ECO:0000256|SAM:Phobius"; TRANSMEM 185..203; /note="Helical"; /evidence="ECO:0000256|SAM:Phobius"; TRANSMEM 223..244; /note="Helical"; /ev…
E0Z0D7	unreviewed	E0Z0D7_ARTPT	NdhD4	ndhD4	Arthrospira platensis AGB-AP02	505			endomembrane system [GO:0012505]; membrane [GO:0016020]; NADH dehydrogenase (ubiquinone) activity [GO:0008137]; NADH dehydrogenase activity [GO:0003954]; ubiquinone binding [GO:0048039]; ATP synthesis coupled electron transport [GO:0042773]; electron transport coupled proton transport [GO:0015990]	ATP synthesis coupled electron transport [GO:0042773]; electron transport coupled proton transport [GO:0015990]	NADH dehydrogenase (ubiquinone) activity [GO:0008137]; NADH dehydrogenase activity [GO:0003954]; ubiquinone binding [GO:0048039]		FUNCTION: NDH-1 shuttles electrons from NAD(P)H, via FMN and iron-sulfur (Fe-S) centers, to quinones in the respiratory chain. The immediate electron acceptor for the enzyme in this species is believed to be plastoquinone. Couples the redox reaction to proton translocation (for every two electrons transferred, four hydrogen ions are translocated across the cytoplasmic membrane), and thus conserve…				PF00361;	TRANSMEM 6..23; /note="Helical"; /evidence="ECO:0000256|SAM:Phobius"; TRANSMEM 30..49; /note="Helical"; /evidence="ECO:0000256|SAM:Phobius"; TRANSMEM 72..95; /note="Helical"; /evidence="ECO:0000256|SAM:Phobius"; TRANSMEM 107..124; /note="Helical"; /evidence="ECO:0000256|SAM:Phobius"; TRANSMEM 130..149; /note="Helical"; /evidence="ECO:0000256|SAM:Phobius"; TRANSMEM 161..182; /note="Helical"; /evid…
G0YSB0	unreviewed	G0YSB0_ARTPT	Cell division protein FtsZ	ftsz	Arthrospira platensis ZJU0101	342			cell division site [GO:0032153]; cytoplasm [GO:0005737]; GTP binding [GO:0005525]; GTPase activity [GO:0003924]; cell division [GO:0051301]	cell division [GO:0051301]	GTP binding [GO:0005525]; GTPase activity [GO:0003924]						PF12327;PF00091;
G0YSB1	unreviewed	G0YSB1_ARTPT	Cell division protein FtsZ	ftsz	Arthrospira platensis ZJU0101/S	343			cell division site [GO:0032153]; cytoplasm [GO:0005737]; GTP binding [GO:0005525]; GTPase activity [GO:0003924]; division septum assembly [GO:0000917]	division septum assembly [GO:0000917]	GTP binding [GO:0005525]; GTPase activity [GO:0003924]		FUNCTION: Essential cell division protein that forms a contractile ring structure (Z ring) at the future cell division site. The regulation of the ring assembly controls the timing and the location of cell division. One of the functions of the FtsZ ring is to recruit other cell division proteins to the septum to produce a new cell wall between the dividing cells. Binds GTP and shows GTPase activi…				PF12327;PF00091;
G0YSB2	unreviewed	G0YSB2_ARTPT	Cell division protein FtsZ	ftsz	Arthrospira platensis ZJU0103	342			cell division site [GO:0032153]; cytoplasm [GO:0005737]; GTP binding [GO:0005525]; GTPase activity [GO:0003924]; division septum assembly [GO:0000917]	division septum assembly [GO:0000917]	GTP binding [GO:0005525]; GTPase activity [GO:0003924]		FUNCTION: Essential cell division protein that forms a contractile ring structure (Z ring) at the future cell division site. The regulation of the ring assembly controls the timing and the location of cell division. One of the functions of the FtsZ ring is to recruit other cell division proteins to the septum to produce a new cell wall between the dividing cells. Binds GTP and shows GTPase activi…				PF12327;PF00091;
G0YSB3	unreviewed	G0YSB3_ARTPT	Cell division protein FtsZ	ftsz	Arthrospira platensis ZJU0104	342			cell division site [GO:0032153]; cytoplasm [GO:0005737]; GTP binding [GO:0005525]; GTPase activity [GO:0003924]; division septum assembly [GO:0000917]	division septum assembly [GO:0000917]	GTP binding [GO:0005525]; GTPase activity [GO:0003924]		FUNCTION: Essential cell division protein that forms a contractile ring structure (Z ring) at the future cell division site. The regulation of the ring assembly controls the timing and the location of cell division. One of the functions of the FtsZ ring is to recruit other cell division proteins to the septum to produce a new cell wall between the dividing cells. Binds GTP and shows GTPase activi…				PF12327;PF00091;
G0YSB4	unreviewed	G0YSB4_ARTPT	Cell division protein FtsZ	ftsz	Arthrospira platensis ZJU0104/S	342			cell division site [GO:0032153]; cytoplasm [GO:0005737]; GTP binding [GO:0005525]; GTPase activity [GO:0003924]; division septum assembly [GO:0000917]	division septum assembly [GO:0000917]	GTP binding [GO:0005525]; GTPase activity [GO:0003924]		FUNCTION: Essential cell division protein that forms a contractile ring structure (Z ring) at the future cell division site. The regulation of the ring assembly controls the timing and the location of cell division. One of the functions of the FtsZ ring is to recruit other cell division proteins to the septum to produce a new cell wall between the dividing cells. Binds GTP and shows GTPase activi…				PF12327;PF00091;
G0YSB5	unreviewed	G0YSB5_ARTPT	Cell division protein FtsZ	ftsz	Arthrospira platensis ZJU0112	342			cell division site [GO:0032153]; cytoplasm [GO:0005737]; GTP binding [GO:0005525]; GTPase activity [GO:0003924]; division septum assembly [GO:0000917]	division septum assembly [GO:0000917]	GTP binding [GO:0005525]; GTPase activity [GO:0003924]		FUNCTION: Essential cell division protein that forms a contractile ring structure (Z ring) at the future cell division site. The regulation of the ring assembly controls the timing and the location of cell division. One of the functions of the FtsZ ring is to recruit other cell division proteins to the septum to produce a new cell wall between the dividing cells. Binds GTP and shows GTPase activi…				PF12327;PF00091;
G0YSB6	unreviewed	G0YSB6_ARTPT	Cell division protein FtsZ	ftsz	Arthrospira platensis ZJU0117	342			cell division site [GO:0032153]; cytoplasm [GO:0005737]; GTP binding [GO:0005525]; GTPase activity [GO:0003924]; division septum assembly [GO:0000917]	division septum assembly [GO:0000917]	GTP binding [GO:0005525]; GTPase activity [GO:0003924]		FUNCTION: Essential cell division protein that forms a contractile ring structure (Z ring) at the future cell division site. The regulation of the ring assembly controls the timing and the location of cell division. One of the functions of the FtsZ ring is to recruit other cell division proteins to the septum to produce a new cell wall between the dividing cells. Binds GTP and shows GTPase activi…				PF12327;PF00091;
G0YSB7	unreviewed	G0YSB7_ARTPT	Cell division protein FtsZ	ftsz	Arthrospira platensis ZJU0117/S	342			cell division site [GO:0032153]; cytoplasm [GO:0005737]; GTP binding [GO:0005525]; GTPase activity [GO:0003924]; division septum assembly [GO:0000917]	division septum assembly [GO:0000917]	GTP binding [GO:0005525]; GTPase activity [GO:0003924]		FUNCTION: Essential cell division protein that forms a contractile ring structure (Z ring) at the future cell division site. The regulation of the ring assembly controls the timing and the location of cell division. One of the functions of the FtsZ ring is to recruit other cell division proteins to the septum to produce a new cell wall between the dividing cells. Binds GTP and shows GTPase activi…				PF12327;PF00091;
G0YSB8	unreviewed	G0YSB8_ARTPT	Cell division protein FtsZ	ftsz	Arthrospira platensis ZJU0118	342			cell division site [GO:0032153]; cytoplasm [GO:0005737]; GTP binding [GO:0005525]; GTPase activity [GO:0003924]; division septum assembly [GO:0000917]	division septum assembly [GO:0000917]	GTP binding [GO:0005525]; GTPase activity [GO:0003924]		FUNCTION: Essential cell division protein that forms a contractile ring structure (Z ring) at the future cell division site. The regulation of the ring assembly controls the timing and the location of cell division. One of the functions of the FtsZ ring is to recruit other cell division proteins to the septum to produce a new cell wall between the dividing cells. Binds GTP and shows GTPase activi…				PF12327;PF00091;
G9BMZ4	unreviewed	G9BMZ4_ARTPT	Gas vesicle protein C	gvpC3	Arthrospira platensis PCC 7345	284			gas vesicle [GO:0031411]; gas vesicle organization [GO:0031412]	gas vesicle organization [GO:0031412]
G9BMZ5	unreviewed	G9BMZ5_ARTPT	GvpN	gvpN	Arthrospira platensis PCC 7345	173			cytoplasm [GO:0005737]; gas vesicle [GO:0031411]; preribosome, large subunit precursor [GO:0030687]; ATP binding [GO:0005524]; ATP hydrolysis activity [GO:0016887]; gas vesicle organization [GO:0031412]; ribosomal large subunit assembly [GO:0000027]	gas vesicle organization [GO:0031412]; ribosomal large subunit assembly [GO:0000027]	ATP binding [GO:0005524]; ATP hydrolysis activity [GO:0016887]						PF07728;		RHEA:13065
G9BN02	unreviewed	G9BN02_ARTPT	Gas vesicle protein A (GVP)	gvpA gvpA3	Arthrospira platensis PCC 7345	72			gas vesicle shell [GO:0033172]; vesicle membrane [GO:0012506]; structural molecule activity [GO:0005198]		structural molecule activity [GO:0005198]		FUNCTION: Gas vesicles are hollow, gas filled proteinaceous nanostructures found in some microorganisms. During planktonic growth they allow positioning of the organism at a favorable depth for light or nutrient acquisition. GvpA forms the protein shell. {ECO:0000256|HAMAP-Rule:MF_00576, ECO:0000256|RuleBase:RU000632}.				PF00741;
G9C3E6	unreviewed	G9C3E6_ARTPT	Allophycocyanin alpha chain	apcA	Arthrospira platensis edb	161			phycobilisome [GO:0030089]; plasma membrane-derived thylakoid membrane [GO:0031676]; photosynthesis [GO:0015979]	photosynthesis [GO:0015979]							PF00502;
G9C3E7	unreviewed	G9C3E7_ARTPT	Allophycocyanin beta chain	apcB	Arthrospira platensis edb	161			phycobilisome [GO:0030089]; plasma membrane-derived thylakoid membrane [GO:0031676]; photosynthesis [GO:0015979]	photosynthesis [GO:0015979]							PF00502;
J7FVY0	unreviewed	J7FVY0_ARTPT	Cell shape-determining protein MreB	mreB	Arthrospira platensis ZJU0101/S	348			cytoplasm [GO:0005737]; ATP binding [GO:0005524]; cell morphogenesis [GO:0000902]; regulation of cell shape [GO:0008360]	cell morphogenesis [GO:0000902]; regulation of cell shape [GO:0008360]	ATP binding [GO:0005524]		FUNCTION: Forms membrane-associated dynamic filaments that are essential for cell shape determination. Acts by regulating cell wall synthesis and cell elongation, and thus cell shape. A feedback loop between cell geometry and MreB localization may maintain elongated cell shape by targeting cell wall growth to regions of negative cell wall curvature. {ECO:0000256|HAMAP-Rule:MF_02207}.				PF06723;
J7FVY5	unreviewed	J7FVY5_ARTPT	Cell division protein FtsZ		Arthrospira platensis ZJU0118/S	342			cell division site [GO:0032153]; cytoplasm [GO:0005737]; GTP binding [GO:0005525]; GTPase activity [GO:0003924]; division septum assembly [GO:0000917]	division septum assembly [GO:0000917]	GTP binding [GO:0005525]; GTPase activity [GO:0003924]		FUNCTION: Essential cell division protein that forms a contractile ring structure (Z ring) at the future cell division site. The regulation of the ring assembly controls the timing and the location of cell division. One of the functions of the FtsZ ring is to recruit other cell division proteins to the septum to produce a new cell wall between the dividing cells. Binds GTP and shows GTPase activi…				PF12327;PF00091;
J7FXH7	unreviewed	J7FXH7_ARTPT	Cell shape-determining protein MreB	mreB	Arthrospira platensis ZJU0103/S	348			cytoplasm [GO:0005737]; ATP binding [GO:0005524]; cell morphogenesis [GO:0000902]; regulation of cell shape [GO:0008360]	cell morphogenesis [GO:0000902]; regulation of cell shape [GO:0008360]	ATP binding [GO:0005524]		FUNCTION: Forms membrane-associated dynamic filaments that are essential for cell shape determination. Acts by regulating cell wall synthesis and cell elongation, and thus cell shape. A feedback loop between cell geometry and MreB localization may maintain elongated cell shape by targeting cell wall growth to regions of negative cell wall curvature. {ECO:0000256|HAMAP-Rule:MF_02207}.				PF06723;
J7FXI2	unreviewed	J7FXI2_ARTPT	Cell division protein FtsZ		Arthrospira platensis ZJU0137/S	342			cell division site [GO:0032153]; cytoplasm [GO:0005737]; GTP binding [GO:0005525]; GTPase activity [GO:0003924]; division septum assembly [GO:0000917]	division septum assembly [GO:0000917]	GTP binding [GO:0005525]; GTPase activity [GO:0003924]		FUNCTION: Essential cell division protein that forms a contractile ring structure (Z ring) at the future cell division site. The regulation of the ring assembly controls the timing and the location of cell division. One of the functions of the FtsZ ring is to recruit other cell division proteins to the septum to produce a new cell wall between the dividing cells. Binds GTP and shows GTPase activi…				PF12327;PF00091;
J7FZY9	unreviewed	J7FZY9_ARTPT	Cell shape-determining protein MreB	mreB	Arthrospira platensis ZJU0101	348			cytoplasm [GO:0005737]; ATP binding [GO:0005524]; cell morphogenesis [GO:0000902]; regulation of cell shape [GO:0008360]	cell morphogenesis [GO:0000902]; regulation of cell shape [GO:0008360]	ATP binding [GO:0005524]		FUNCTION: Forms membrane-associated dynamic filaments that are essential for cell shape determination. Acts by regulating cell wall synthesis and cell elongation, and thus cell shape. A feedback loop between cell geometry and MreB localization may maintain elongated cell shape by targeting cell wall growth to regions of negative cell wall curvature. {ECO:0000256|HAMAP-Rule:MF_02207}.				PF06723;
J7FZZ3	unreviewed	J7FZZ3_ARTPT	Cell division protein FtsZ		Arthrospira platensis ZJU0112/S	342			cell division site [GO:0032153]; cytoplasm [GO:0005737]; GTP binding [GO:0005525]; GTPase activity [GO:0003924]; division septum assembly [GO:0000917]	division septum assembly [GO:0000917]	GTP binding [GO:0005525]; GTPase activity [GO:0003924]		FUNCTION: Essential cell division protein that forms a contractile ring structure (Z ring) at the future cell division site. The regulation of the ring assembly controls the timing and the location of cell division. One of the functions of the FtsZ ring is to recruit other cell division proteins to the septum to produce a new cell wall between the dividing cells. Binds GTP and shows GTPase activi…				PF12327;PF00091;
J7G250	unreviewed	J7G250_ARTPT	Cell shape-determining protein MreB	mreB	Arthrospira platensis ZJU0103	348			cytoplasm [GO:0005737]; ATP binding [GO:0005524]; cell morphogenesis [GO:0000902]; regulation of cell shape [GO:0008360]	cell morphogenesis [GO:0000902]; regulation of cell shape [GO:0008360]	ATP binding [GO:0005524]		FUNCTION: Forms membrane-associated dynamic filaments that are essential for cell shape determination. Acts by regulating cell wall synthesis and cell elongation, and thus cell shape. A feedback loop between cell geometry and MreB localization may maintain elongated cell shape by targeting cell wall growth to regions of negative cell wall curvature. {ECO:0000256|HAMAP-Rule:MF_02207}.				PF06723;
J7G253	unreviewed	J7G253_ARTPT	Cell division protein FtsZ		Arthrospira platensis ZJU0137	341			cell division site [GO:0032153]; cytoplasm [GO:0005737]; GTP binding [GO:0005525]; GTPase activity [GO:0003924]; division septum assembly [GO:0000917]	division septum assembly [GO:0000917]	GTP binding [GO:0005525]; GTPase activity [GO:0003924]		FUNCTION: Essential cell division protein that forms a contractile ring structure (Z ring) at the future cell division site. The regulation of the ring assembly controls the timing and the location of cell division. One of the functions of the FtsZ ring is to recruit other cell division proteins to the septum to produce a new cell wall between the dividing cells. Binds GTP and shows GTPase activi…				PF12327;PF00091;
J7G4E7	unreviewed	J7G4E7_ARTPT	Cell division protein FtsZ		Arthrospira platensis ZJU0103/S	342			cell division site [GO:0032153]; cytoplasm [GO:0005737]; GTP binding [GO:0005525]; GTPase activity [GO:0003924]; division septum assembly [GO:0000917]	division septum assembly [GO:0000917]	GTP binding [GO:0005525]; GTPase activity [GO:0003924]		FUNCTION: Essential cell division protein that forms a contractile ring structure (Z ring) at the future cell division site. The regulation of the ring assembly controls the timing and the location of cell division. One of the functions of the FtsZ ring is to recruit other cell division proteins to the septum to produce a new cell wall between the dividing cells. Binds GTP and shows GTPase activi…				PF12327;PF00091;
J7G4F2	unreviewed	J7G4F2_ARTPT	Cell division protein FtsZ		Arthrospira platensis ZJU0137/R	342			cell division site [GO:0032153]; cytoplasm [GO:0005737]; GTP binding [GO:0005525]; GTPase activity [GO:0003924]; division septum assembly [GO:0000917]	division septum assembly [GO:0000917]	GTP binding [GO:0005525]; GTPase activity [GO:0003924]		FUNCTION: Essential cell division protein that forms a contractile ring structure (Z ring) at the future cell division site. The regulation of the ring assembly controls the timing and the location of cell division. One of the functions of the FtsZ ring is to recruit other cell division proteins to the septum to produce a new cell wall between the dividing cells. Binds GTP and shows GTPase activi…				PF12327;PF00091;
J9PGA8	unreviewed	J9PGA8_ARTPT	Glutamine synthetase (EC 6.3.1.2)		Arthrospira platensis PCC 7345	473			cytoplasm [GO:0005737]; membrane [GO:0016020]; ATP binding [GO:0005524]; glutamine synthetase activity [GO:0004356]; glutamine biosynthetic process [GO:0006542]; nitrogen utilization [GO:0019740]	glutamine biosynthetic process [GO:0006542]; nitrogen utilization [GO:0019740]	ATP binding [GO:0005524]; glutamine synthetase activity [GO:0004356]		FUNCTION: Involved in nitrogen metabolism via ammonium assimilation. Catalyzes the ATP-dependent biosynthesis of glutamine from glutamate and ammonia. {ECO:0000256|ARBA:ARBA00045640}.				PF00120;PF03951;		RHEA:16169
O07333	reviewed	CRTY_ARTPT	Phytoene synthase (EC 2.5.1.32)	crtB pys	Arthrospira platensis (Spirulina platensis)	309			geranylgeranyl diphosphate synthase activity [GO:0004311]; squalene synthase [NAD(P)H] activity [GO:0051996]; carotenoid biosynthetic process [GO:0016117]	carotenoid biosynthetic process [GO:0016117]	geranylgeranyl diphosphate synthase activity [GO:0004311]; squalene synthase [NAD(P)H] activity [GO:0051996]		FUNCTION: Catalyzes the reaction from prephytoene diphosphate to phytoene.		PATHWAY: Carotenoid biosynthesis; phytoene biosynthesis; all-trans-phytoene from geranylgeranyl diphosphate: step 1/1.		PF00494;		RHEA:34475
O32392	unreviewed	O32392_ARTPT	Adenylate cyclase (EC 4.6.1.1)	cyaA	Arthrospira platensis (Spirulina platensis)	494			membrane [GO:0016020]; adenylate cyclase activity [GO:0004016]; cAMP biosynthetic process [GO:0006171]; intracellular signal transduction [GO:0035556]	cAMP biosynthetic process [GO:0006171]; intracellular signal transduction [GO:0035556]	adenylate cyclase activity [GO:0004016]						PF05227;PF00211;	TRANSMEM 9..28; /note="Helical"; /evidence="ECO:0000256|SAM:Phobius"; TRANSMEM 183..204; /note="Helical"; /evidence="ECO:0000256|SAM:Phobius"
O32393	unreviewed	O32393_ARTPT	histidine kinase (EC 2.7.13.3)	cyaC	Arthrospira platensis (Spirulina platensis)	1202			adenylate cyclase activity [GO:0004016]; ATP binding [GO:0005524]; metal ion binding [GO:0046872]; phosphorelay sensor kinase activity [GO:0000155]; cyclic nucleotide biosynthetic process [GO:0009190]	cyclic nucleotide biosynthetic process [GO:0009190]	adenylate cyclase activity [GO:0004016]; ATP binding [GO:0005524]; metal ion binding [GO:0046872]; phosphorelay sensor kinase activity [GO:0000155]						PF01590;PF00211;PF02518;PF00512;PF00072;
P13550	reviewed	EFG_ARTPT	Elongation factor G (EF-G)	fusA fus	Arthrospira platensis (Spirulina platensis)	697			cytoplasm [GO:0005737]; GTP binding [GO:0005525]; GTPase activity [GO:0003924]; translation elongation factor activity [GO:0003746]; ribosome disassembly [GO:0032790]	ribosome disassembly [GO:0032790]	GTP binding [GO:0005525]; GTPase activity [GO:0003924]; translation elongation factor activity [GO:0003746]		FUNCTION: Catalyzes the GTP-dependent ribosomal translocation step during translation elongation. During this step, the ribosome changes from the pre-translocational (PRE) to the post-translocational (POST) state as the newly formed A-site-bound peptidyl-tRNA and P-site-bound deacylated tRNA move to the P and E sites, respectively. Catalyzes the coordinated movement of the two tRNA molecules, the…				PF00679;PF14492;PF03764;PF00009;PF03144;
P13577	reviewed	RS7_ARTPT	Small ribosomal subunit protein uS7 (30S ribosomal protein S7)	rpsG rps7	Arthrospira platensis (Spirulina platensis)	156			small ribosomal subunit [GO:0015935]; rRNA binding [GO:0019843]; structural constituent of ribosome [GO:0003735]; tRNA binding [GO:0000049]; translation [GO:0006412]	translation [GO:0006412]	rRNA binding [GO:0019843]; structural constituent of ribosome [GO:0003735]; tRNA binding [GO:0000049]		FUNCTION: One of the primary rRNA binding proteins, it binds directly to 16S rRNA where it nucleates assembly of the head domain of the 30S subunit. Is located at the subunit interface close to the decoding center, probably blocks exit of the E-site tRNA. {ECO:0000255|HAMAP-Rule:MF_00480}.				PF00177;
P34828	reviewed	EFTS_ARTPT	Elongation factor Ts (EF-Ts)	tsf	Arthrospira platensis (Spirulina platensis)	247			cytoplasm [GO:0005737]; translation elongation factor activity [GO:0003746]		translation elongation factor activity [GO:0003746]		FUNCTION: Associates with the EF-Tu.GDP complex and induces the exchange of GDP to GTP. It remains bound to the aminoacyl-tRNA.EF-Tu.GTP complex up to the GTP hydrolysis stage on the ribosome (By similarity). {ECO:0000250}.				PF00889;
P34831	reviewed	RS2_ARTPT	Small ribosomal subunit protein uS2 (30S ribosomal protein S2)	rpsB rps2	Arthrospira platensis (Spirulina platensis)	251			cytosolic small ribosomal subunit [GO:0022627]; structural constituent of ribosome [GO:0003735]; translation [GO:0006412]	translation [GO:0006412]	structural constituent of ribosome [GO:0003735]						PF00318;
P48852	reviewed	RS10_ARTPT	Small ribosomal subunit protein uS10 (30S ribosomal protein S10)	rpsJ rps10	Arthrospira platensis (Spirulina platensis)	105			ribonucleoprotein complex [GO:1990904]; ribosome [GO:0005840]; structural constituent of ribosome [GO:0003735]; tRNA binding [GO:0000049]; translation [GO:0006412]	translation [GO:0006412]	structural constituent of ribosome [GO:0003735]; tRNA binding [GO:0000049]		FUNCTION: Involved in the binding of tRNA to the ribosomes. {ECO:0000255|HAMAP-Rule:MF_00508}.				PF00338;
P72506	reviewed	PYC1_ARTPT	Phycobilisome 7.8 kDa linker polypeptide, allophycocyanin-associated, core (LC 7.8)	apcC	Arthrospira platensis (Spirulina platensis)	67			phycobilisome [GO:0030089]; plasma membrane-derived thylakoid membrane [GO:0031676]; photosynthesis [GO:0015979]	photosynthesis [GO:0015979]			FUNCTION: Rod linker protein, associated with allophycocyanin. Linker polypeptides determine the state of aggregation and the location of the disk-shaped phycobiliprotein units within the phycobilisome and modulate their spectroscopic properties in order to mediate a directed and optimal energy transfer (By similarity). {ECO:0000250}.				PF01383;
Q0ZUC5	unreviewed	Q0ZUC5_ARTPT	histidine kinase (EC 2.7.13.3)		Arthrospira platensis Ap-s	607			plasma membrane [GO:0005886]; ATP binding [GO:0005524]; histidine phosphotransfer kinase activity [GO:0009927]; phosphorelay sensor kinase activity [GO:0000155]		ATP binding [GO:0005524]; histidine phosphotransfer kinase activity [GO:0009927]; phosphorelay sensor kinase activity [GO:0000155]						PF01590;PF02518;PF00512;PF08447;
Q19PI2	unreviewed	Q19PI2_ARTPT	magnesium chelatase (EC 6.6.1.1)	chlH	Arthrospira platensis (Spirulina platensis)	1327			ATP binding [GO:0005524]; magnesium chelatase activity [GO:0016851]; chlorophyll biosynthetic process [GO:0015995]; photosynthesis [GO:0015979]	chlorophyll biosynthetic process [GO:0015995]; photosynthesis [GO:0015979]	ATP binding [GO:0005524]; magnesium chelatase activity [GO:0016851]				PATHWAY: Porphyrin-containing compound metabolism. {ECO:0000256|ARBA:ARBA00023444}.		PF02514;PF11965;		RHEA:13961
Q1KMR6	unreviewed	Q1KMR6_ARTPT	Photosystem II CP47 reaction center protein (PSII 47 kDa protein) (Protein CP-47)	psbB	Arthrospira platensis (Spirulina platensis)	509			photosystem II [GO:0009523]; plasma membrane-derived thylakoid membrane [GO:0031676]; chlorophyll binding [GO:0016168]; electron transporter, transferring electrons within the cyclic electron transport pathway of photosynthesis activity [GO:0045156]; photosynthetic electron transport in photosystem II [GO:0009772]	photosynthetic electron transport in photosystem II [GO:0009772]	chlorophyll binding [GO:0016168]; electron transporter, transferring electrons within the cyclic electron transport pathway of photosynthesis activity [GO:0045156]		FUNCTION: One of the components of the core complex of photosystem II (PSII). It binds chlorophyll and helps catalyze the primary light-induced photochemical processes of PSII. PSII is a light-driven water:plastoquinone oxidoreductase, using light energy to abstract electrons from H(2)O, generating O(2) and a proton gradient subsequently used for ATP formation. {ECO:0000256|HAMAP-Rule:MF_01495}.				PF00421;	TRANSMEM 20..40; /note="Helical"; /evidence="ECO:0000256|SAM:Phobius"; TRANSMEM 98..118; /note="Helical"; /evidence="ECO:0000256|SAM:Phobius"; TRANSMEM 139..162; /note="Helical"; /evidence="ECO:0000256|SAM:Phobius"; TRANSMEM 193..215; /note="Helical"; /evidence="ECO:0000256|SAM:Phobius"; TRANSMEM 236..258; /note="Helical"; /evidence="ECO:0000256|SAM:Phobius"; TRANSMEM 449..468; /note="Helical"; /…
Q1KMR7	unreviewed	Q1KMR7_ARTPT	Mg-protoporphyrin IX chelatase (EC 6.6.1.1)		Arthrospira platensis (Spirulina platensis)	333			ATP binding [GO:0005524]; ATP hydrolysis activity [GO:0016887]; magnesium chelatase activity [GO:0016851]; chlorophyll biosynthetic process [GO:0015995]; photosynthesis [GO:0015979]	chlorophyll biosynthetic process [GO:0015995]; photosynthesis [GO:0015979]	ATP binding [GO:0005524]; ATP hydrolysis activity [GO:0016887]; magnesium chelatase activity [GO:0016851]		FUNCTION: Involved in chlorophyll biosynthesis. Catalyzes the insertion of magnesium ion into protoporphyrin IX to yield Mg-protoporphyrin IX. {ECO:0000256|RuleBase:RU362087}.; FUNCTION: Involved in chlorophyll biosynthesis; introduces a magnesium ion into protoporphyrin IX to yield Mg-protoporphyrin IX. {ECO:0000256|ARBA:ARBA00003398}.		PATHWAY: Porphyrin-containing compound metabolism; chlorophyll biosynthesis. {ECO:0000256|RuleBase:RU362087}.		PF17863;PF01078;		RHEA:13961
Q2PHG6	unreviewed	Q2PHG6_ARTPT	Ferredoxin--NADP reductase (FNR) (EC 1.18.1.2)	petH	Arthrospira platensis (Spirulina platensis)	401			phycobilisome [GO:0030089]; plasma membrane-derived thylakoid membrane [GO:0031676]; ferredoxin-NADP+ reductase activity [GO:0004324]		ferredoxin-NADP+ reductase activity [GO:0004324]						PF01383;PF00175;		RHEA:20125
Q306Z9	unreviewed	Q306Z9_ARTPT	site-specific DNA-methyltransferase (cytosine-N(4)-specific) (EC 2.1.1.113)		Arthrospira platensis (Spirulina platensis)	391			DNA binding [GO:0003677]; N-methyltransferase activity [GO:0008170]; site-specific DNA-methyltransferase (cytosine-N4-specific) activity [GO:0015667]; tRNA (guanine) methyltransferase activity [GO:0016423]; DNA restriction-modification system [GO:0009307]; tRNA methylation [GO:0030488]	DNA restriction-modification system [GO:0009307]; tRNA methylation [GO:0030488]	DNA binding [GO:0003677]; N-methyltransferase activity [GO:0008170]; site-specific DNA-methyltransferase (cytosine-N4-specific) activity [GO:0015667]; tRNA (guanine) methyltransferase activity [GO:0016423]						PF01555;		RHEA:16857
Q307A1	unreviewed	Q307A1_ARTPT	site-specific DNA-methyltransferase (adenine-specific) (EC 2.1.1.72)	hsdM	Arthrospira platensis (Spirulina platensis)	814			DNA binding [GO:0003677]; N-methyltransferase activity [GO:0008170]; site-specific DNA-methyltransferase (adenine-specific) activity [GO:0009007]; DNA restriction-modification system [GO:0009307]; methylation [GO:0032259]	DNA restriction-modification system [GO:0009307]; methylation [GO:0032259]	DNA binding [GO:0003677]; N-methyltransferase activity [GO:0008170]; site-specific DNA-methyltransferase (adenine-specific) activity [GO:0009007]						PF12161;PF02384;		RHEA:15197
Q307A3	unreviewed	Q307A3_ARTPT	site-specific DNA-methyltransferase (adenine-specific) (EC 2.1.1.72)		Arthrospira platensis (Spirulina platensis)	176			S-adenosyl-L-methionine binding [GO:1904047]; sequence-specific DNA binding [GO:0043565]; site-specific DNA-methyltransferase (adenine-specific) activity [GO:0009007]; DNA restriction-modification system [GO:0009307]; methylation [GO:0032259]; mismatch repair [GO:0006298]	DNA restriction-modification system [GO:0009307]; methylation [GO:0032259]; mismatch repair [GO:0006298]	S-adenosyl-L-methionine binding [GO:1904047]; sequence-specific DNA binding [GO:0043565]; site-specific DNA-methyltransferase (adenine-specific) activity [GO:0009007]						PF02086;		RHEA:15197
Q307A5	unreviewed	Q307A5_ARTPT	Cytosine-specific methyltransferase (EC 2.1.1.37)		Arthrospira platensis (Spirulina platensis)	412			DNA (cytosine-5-)-methyltransferase activity, acting on CpN substrates [GO:0051719]; DNA (cytosine-5-)-methyltransferase activity, acting on CpNpG substrates [GO:0051720]; DNA restriction-modification system [GO:0009307]; methylation [GO:0032259]	DNA restriction-modification system [GO:0009307]; methylation [GO:0032259]	DNA (cytosine-5-)-methyltransferase activity, acting on CpN substrates [GO:0051719]; DNA (cytosine-5-)-methyltransferase activity, acting on CpNpG substrates [GO:0051720]						PF00145;		RHEA:13681
Q307A6	unreviewed	Q307A6_ARTPT	DNA (cytosine-5-)-methyltransferase (EC 2.1.1.37)		Arthrospira platensis (Spirulina platensis)	321			DNA (cytosine-5-)-methyltransferase activity, acting on CpN substrates [GO:0051719]; DNA (cytosine-5-)-methyltransferase activity, acting on CpNpG substrates [GO:0051720]; DNA binding [GO:0003677]; DNA restriction-modification system [GO:0009307]; methylation [GO:0032259]; negative regulation of gene expression via chromosomal CpG island methylation [GO:0044027]	DNA restriction-modification system [GO:0009307]; methylation [GO:0032259]; negative regulation of gene expression via chromosomal CpG island methylation [GO:0044027]	DNA (cytosine-5-)-methyltransferase activity, acting on CpN substrates [GO:0051719]; DNA (cytosine-5-)-methyltransferase activity, acting on CpNpG substrates [GO:0051720]; DNA binding [GO:0003677]						PF00145;
Q307A8	unreviewed	Q307A8_ARTPT	Cytosine-specific methyltransferase (EC 2.1.1.37)		Arthrospira platensis (Spirulina platensis)	314			DNA (cytosine-5-)-methyltransferase activity, acting on CpN substrates [GO:0051719]; DNA (cytosine-5-)-methyltransferase activity, acting on CpNpG substrates [GO:0051720]; DNA binding [GO:0003677]; DNA restriction-modification system [GO:0009307]; methylation [GO:0032259]; negative regulation of gene expression via chromosomal CpG island methylation [GO:0044027]	DNA restriction-modification system [GO:0009307]; methylation [GO:0032259]; negative regulation of gene expression via chromosomal CpG island methylation [GO:0044027]	DNA (cytosine-5-)-methyltransferase activity, acting on CpN substrates [GO:0051719]; DNA (cytosine-5-)-methyltransferase activity, acting on CpNpG substrates [GO:0051720]; DNA binding [GO:0003677]						PF00145;		RHEA:13681
Q307A9	unreviewed	Q307A9_ARTPT	Cytosine-specific methyltransferase (EC 2.1.1.37)		Arthrospira platensis (Spirulina platensis)	345			DNA (cytosine-5-)-methyltransferase activity, acting on CpN substrates [GO:0051719]; DNA (cytosine-5-)-methyltransferase activity, acting on CpNpG substrates [GO:0051720]; DNA binding [GO:0003677]; DNA restriction-modification system [GO:0009307]; methylation [GO:0032259]; negative regulation of gene expression via chromosomal CpG island methylation [GO:0044027]	DNA restriction-modification system [GO:0009307]; methylation [GO:0032259]; negative regulation of gene expression via chromosomal CpG island methylation [GO:0044027]	DNA (cytosine-5-)-methyltransferase activity, acting on CpN substrates [GO:0051719]; DNA (cytosine-5-)-methyltransferase activity, acting on CpNpG substrates [GO:0051720]; DNA binding [GO:0003677]						PF00145;		RHEA:13681
Q307B1	unreviewed	Q307B1_ARTPT	Cytosine-specific methyltransferase (EC 2.1.1.37)		Arthrospira platensis (Spirulina platensis)	406			DNA (cytosine-5-)-methyltransferase activity, acting on CpN substrates [GO:0051719]; DNA (cytosine-5-)-methyltransferase activity, acting on CpNpG substrates [GO:0051720]; DNA binding [GO:0003677]; DNA restriction-modification system [GO:0009307]; methylation [GO:0032259]; negative regulation of gene expression via chromosomal CpG island methylation [GO:0044027]	DNA restriction-modification system [GO:0009307]; methylation [GO:0032259]; negative regulation of gene expression via chromosomal CpG island methylation [GO:0044027]	DNA (cytosine-5-)-methyltransferase activity, acting on CpN substrates [GO:0051719]; DNA (cytosine-5-)-methyltransferase activity, acting on CpNpG substrates [GO:0051720]; DNA binding [GO:0003677]						PF00145;		RHEA:13681
Q307B3	unreviewed	Q307B3_ARTPT	Cytosine-specific methyltransferase (EC 2.1.1.37)		Arthrospira platensis (Spirulina platensis)	411			DNA (cytosine-5-)-methyltransferase activity, acting on CpN substrates [GO:0051719]; DNA (cytosine-5-)-methyltransferase activity, acting on CpNpG substrates [GO:0051720]; DNA restriction-modification system [GO:0009307]; methylation [GO:0032259]	DNA restriction-modification system [GO:0009307]; methylation [GO:0032259]	DNA (cytosine-5-)-methyltransferase activity, acting on CpN substrates [GO:0051719]; DNA (cytosine-5-)-methyltransferase activity, acting on CpNpG substrates [GO:0051720]						PF00145;		RHEA:13681
Q307B4	unreviewed	Q307B4_ARTPT	Cytosine-specific methyltransferase (EC 2.1.1.37)		Arthrospira platensis (Spirulina platensis)	390			DNA (cytosine-5-)-methyltransferase activity, acting on CpN substrates [GO:0051719]; DNA (cytosine-5-)-methyltransferase activity, acting on CpNpG substrates [GO:0051720]; DNA binding [GO:0003677]; DNA restriction-modification system [GO:0009307]; methylation [GO:0032259]; negative regulation of gene expression via chromosomal CpG island methylation [GO:0044027]	DNA restriction-modification system [GO:0009307]; methylation [GO:0032259]; negative regulation of gene expression via chromosomal CpG island methylation [GO:0044027]	DNA (cytosine-5-)-methyltransferase activity, acting on CpN substrates [GO:0051719]; DNA (cytosine-5-)-methyltransferase activity, acting on CpNpG substrates [GO:0051720]; DNA binding [GO:0003677]						PF00145;		RHEA:13681
Q307B5	unreviewed	Q307B5_ARTPT	Cytosine-specific methyltransferase (EC 2.1.1.37)		Arthrospira platensis (Spirulina platensis)	443			DNA (cytosine-5-)-methyltransferase activity, acting on CpN substrates [GO:0051719]; DNA (cytosine-5-)-methyltransferase activity, acting on CpNpG substrates [GO:0051720]; DNA binding [GO:0003677]; DNA restriction-modification system [GO:0009307]; methylation [GO:0032259]; negative regulation of gene expression via chromosomal CpG island methylation [GO:0044027]	DNA restriction-modification system [GO:0009307]; methylation [GO:0032259]; negative regulation of gene expression via chromosomal CpG island methylation [GO:0044027]	DNA (cytosine-5-)-methyltransferase activity, acting on CpN substrates [GO:0051719]; DNA (cytosine-5-)-methyltransferase activity, acting on CpNpG substrates [GO:0051720]; DNA binding [GO:0003677]						PF00145;		RHEA:13681
Q307B8	unreviewed	Q307B8_ARTPT	DNA (cytosine-5-)-methyltransferase (EC 2.1.1.37)		Arthrospira platensis (Spirulina platensis)	429			DNA (cytosine-5-)-methyltransferase activity, acting on CpN substrates [GO:0051719]; DNA (cytosine-5-)-methyltransferase activity, acting on CpNpG substrates [GO:0051720]; DNA binding [GO:0003677]; DNA restriction-modification system [GO:0009307]; methylation [GO:0032259]; negative regulation of gene expression via chromosomal CpG island methylation [GO:0044027]	DNA restriction-modification system [GO:0009307]; methylation [GO:0032259]; negative regulation of gene expression via chromosomal CpG island methylation [GO:0044027]	DNA (cytosine-5-)-methyltransferase activity, acting on CpN substrates [GO:0051719]; DNA (cytosine-5-)-methyltransferase activity, acting on CpNpG substrates [GO:0051720]; DNA binding [GO:0003677]						PF00145;
Q307C0	unreviewed	Q307C0_ARTPT	Type I restriction enzyme endonuclease subunit (R protein) (EC 3.1.21.3)	hsdR	Arthrospira platensis (Spirulina platensis)	1027			ATP binding [GO:0005524]; DNA binding [GO:0003677]; type I site-specific deoxyribonuclease activity [GO:0009035]; DNA restriction-modification system [GO:0009307]	DNA restriction-modification system [GO:0009307]	ATP binding [GO:0005524]; DNA binding [GO:0003677]; type I site-specific deoxyribonuclease activity [GO:0009035]		FUNCTION: Subunit R is required for both nuclease and ATPase activities, but not for modification. {ECO:0000256|RuleBase:RU364115}.				PF04313;PF18766;PF22679;
Q307C4	unreviewed	Q307C4_ARTPT	Methyltransferase (EC 2.1.1.-)		Arthrospira platensis (Spirulina platensis)	375			cytoplasm [GO:0005737]; DNA binding [GO:0003677]; N-methyltransferase activity [GO:0008170]; site-specific DNA-methyltransferase (adenine-specific) activity [GO:0009007]; site-specific DNA-methyltransferase (cytosine-N4-specific) activity [GO:0015667]; DNA restriction-modification system [GO:0009307]; methylation [GO:0032259]	DNA restriction-modification system [GO:0009307]; methylation [GO:0032259]	DNA binding [GO:0003677]; N-methyltransferase activity [GO:0008170]; site-specific DNA-methyltransferase (adenine-specific) activity [GO:0009007]; site-specific DNA-methyltransferase (cytosine-N4-specific) activity [GO:0015667]						PF01555;		RHEA:16857
Q307C8	unreviewed	Q307C8_ARTPT	site-specific DNA-methyltransferase (adenine-specific) (EC 2.1.1.72)	hsdM	Arthrospira platensis (Spirulina platensis)	504			DNA binding [GO:0003677]; N-methyltransferase activity [GO:0008170]; site-specific DNA-methyltransferase (adenine-specific) activity [GO:0009007]; DNA restriction-modification system [GO:0009307]; methylation [GO:0032259]	DNA restriction-modification system [GO:0009307]; methylation [GO:0032259]	DNA binding [GO:0003677]; N-methyltransferase activity [GO:0008170]; site-specific DNA-methyltransferase (adenine-specific) activity [GO:0009007]						PF12161;PF02384;		RHEA:15197
Q307D0	unreviewed	Q307D0_ARTPT	Type I restriction enzyme endonuclease subunit (R protein) (EC 3.1.21.3)	hsdR	Arthrospira platensis (Spirulina platensis)	559			ATP binding [GO:0005524]; DNA binding [GO:0003677]; type I site-specific deoxyribonuclease activity [GO:0009035]; DNA restriction-modification system [GO:0009307]	DNA restriction-modification system [GO:0009307]	ATP binding [GO:0005524]; DNA binding [GO:0003677]; type I site-specific deoxyribonuclease activity [GO:0009035]		FUNCTION: Subunit R is required for both nuclease and ATPase activities, but not for modification. {ECO:0000256|RuleBase:RU364115}.				PF04313;PF18766;
Q307D2	unreviewed	Q307D2_ARTPT	site-specific DNA-methyltransferase (adenine-specific) (EC 2.1.1.72)	hsdM	Arthrospira platensis (Spirulina platensis)	513			DNA binding [GO:0003677]; N-methyltransferase activity [GO:0008170]; site-specific DNA-methyltransferase (adenine-specific) activity [GO:0009007]; DNA restriction-modification system [GO:0009307]; methylation [GO:0032259]	DNA restriction-modification system [GO:0009307]; methylation [GO:0032259]	DNA binding [GO:0003677]; N-methyltransferase activity [GO:0008170]; site-specific DNA-methyltransferase (adenine-specific) activity [GO:0009007]						PF12161;PF02384;		RHEA:15197
Q307D5	unreviewed	Q307D5_ARTPT	type I site-specific deoxyribonuclease (EC 3.1.21.3)	hsdR	Arthrospira platensis (Spirulina platensis)	1013			ATP binding [GO:0005524]; DNA binding [GO:0003677]; type I site-specific deoxyribonuclease activity [GO:0009035]; DNA restriction-modification system [GO:0009307]	DNA restriction-modification system [GO:0009307]	ATP binding [GO:0005524]; DNA binding [GO:0003677]; type I site-specific deoxyribonuclease activity [GO:0009035]						PF04313;PF18766;PF22679;
Q307D9	unreviewed	Q307D9_ARTPT	site-specific DNA-methyltransferase (adenine-specific) (EC 2.1.1.72)	hsdM	Arthrospira platensis (Spirulina platensis)	688			DNA binding [GO:0003677]; N-methyltransferase activity [GO:0008170]; DNA restriction-modification system [GO:0009307]; methylation [GO:0032259]	DNA restriction-modification system [GO:0009307]; methylation [GO:0032259]	DNA binding [GO:0003677]; N-methyltransferase activity [GO:0008170]						PF12161;PF02384;		RHEA:15197
Q3LS17	unreviewed	Q3LS17_ARTPT	HalA	halA	Arthrospira platensis (Spirulina platensis)	319			3'(2'),5'-bisphosphate nucleotidase activity [GO:0008441]; metal ion binding [GO:0046872]; phosphatidylinositol phosphate biosynthetic process [GO:0046854]; sulfate assimilation [GO:0000103]	phosphatidylinositol phosphate biosynthetic process [GO:0046854]; sulfate assimilation [GO:0000103]	3'(2'),5'-bisphosphate nucleotidase activity [GO:0008441]; metal ion binding [GO:0046872]						PF00459;		RHEA:77639 RHEA:24056 RHEA:77643 RHEA:10040
Q6WJF7	unreviewed	Q6WJF7_ARTPT	Superoxide dismutase (EC 1.15.1.1)		Arthrospira platensis (Spirulina platensis)	170			metal ion binding [GO:0046872]; superoxide dismutase activity [GO:0004784]		metal ion binding [GO:0046872]; superoxide dismutase activity [GO:0004784]		FUNCTION: Destroys radicals which are normally produced within the cells and which are toxic to biological systems. {ECO:0000256|RuleBase:RU000414}.				PF02777;PF00081;		RHEA:20696
Q84J31	unreviewed	Q84J31_ARTPT	DNA topoisomerase (ATP-hydrolyzing) (EC 5.6.2.2)	gyrB	Arthrospira platensis (Spirulina platensis)	323			ATP binding [GO:0005524]; DNA binding [GO:0003677]; DNA negative supercoiling activity [GO:0034335]; DNA topological change [GO:0006265]	DNA topological change [GO:0006265]	ATP binding [GO:0005524]; DNA binding [GO:0003677]; DNA negative supercoiling activity [GO:0034335]						PF00204;
Q8GLJ6	unreviewed	Q8GLJ6_ARTPT	ribulose-bisphosphate carboxylase (EC 4.1.1.39)	rbcL	Arthrospira platensis (Spirulina platensis)	409			carboxysome [GO:0031470]; magnesium ion binding [GO:0000287]; monooxygenase activity [GO:0004497]; ribulose-bisphosphate carboxylase activity [GO:0016984]; reductive pentose-phosphate cycle [GO:0019253]	reductive pentose-phosphate cycle [GO:0019253]	magnesium ion binding [GO:0000287]; monooxygenase activity [GO:0004497]; ribulose-bisphosphate carboxylase activity [GO:0016984]						PF00016;PF02788;		RHEA:23124
Q9EXQ2	unreviewed	Q9EXQ2_ARTPT	Adenylate cyclase (EC 4.6.1.1)	cyaG	Arthrospira platensis (Spirulina platensis)	671			plasma membrane [GO:0005886]; adenylate cyclase activity [GO:0004016]; cyclic nucleotide biosynthetic process [GO:0009190]; intracellular signal transduction [GO:0035556]	cyclic nucleotide biosynthetic process [GO:0009190]; intracellular signal transduction [GO:0035556]	adenylate cyclase activity [GO:0004016]						PF02743;PF00211;PF00672;	TRANSMEM 12..36; /note="Helical"; /evidence="ECO:0000256|SAM:Phobius"; TRANSMEM 349..372; /note="Helical"; /evidence="ECO:0000256|SAM:Phobius"
Q9X6C2	unreviewed	Q9X6C2_ARTPT	Probable transcriptional regulator ycf27 (OmpR-like protein)		Arthrospira platensis (Spirulina platensis)	124			cytosol [GO:0005829]; protein-DNA complex [GO:0032993]; phosphorelay response regulator activity [GO:0000156]; transcription cis-regulatory region binding [GO:0000976]; regulation of DNA-templated transcription [GO:0006355]	regulation of DNA-templated transcription [GO:0006355]	phosphorelay response regulator activity [GO:0000156]; transcription cis-regulatory region binding [GO:0000976]		FUNCTION: Probable promoter-specific protein mediating the interaction between DNA and RNA polymerase. {ECO:0000256|ARBA:ARBA00003612}.				PF00072;PF00486;
S4UUT6	unreviewed	S4UUT6_ARTPT	Nitrogen regulatory protein P-II (PII signal transducing protein)		Arthrospira platensis PCC 7345	112			cytosol [GO:0005829]; ATP binding [GO:0005524]; enzyme regulator activity [GO:0030234]; regulation of nitrogen utilization [GO:0006808]	regulation of nitrogen utilization [GO:0006808]	ATP binding [GO:0005524]; enzyme regulator activity [GO:0030234]		FUNCTION: P-II indirectly controls the transcription of the GS gene (glnA). P-II prevents NR-II-catalyzed conversion of NR-I to NR-I-phosphate, the transcriptional activator of glnA. When P-II is phosphorylated, these events are reversed. In nitrogen-limiting conditions, when the ratio of Gln to 2-ketoglutarate decreases, P-II is phosphorylated which allows the deadenylation of glutamine syntheta…				PF00543;
T1YX51	unreviewed	T1YX51_ARTPT	Allophycocyanin beta-subunit	apcB	Arthrospira platensis qy3	161			phycobilisome [GO:0030089]; plasma membrane-derived thylakoid membrane [GO:0031676]; photosynthesis [GO:0015979]	photosynthesis [GO:0015979]							PF00502;
T1YXU4	unreviewed	T1YXU4_ARTPT	Allophycocyanin alpha-subunit	apcA	Arthrospira platensis qy3	161			phycobilisome [GO:0030089]; plasma membrane-derived thylakoid membrane [GO:0031676]; photosynthesis [GO:0015979]	photosynthesis [GO:0015979]							PF00502;
U6A3W4	unreviewed	U6A3W4_ARTPT	ribulose-bisphosphate carboxylase (EC 4.1.1.39)	rbcL	Arthrospira platensis FACHB-350	409			carboxysome [GO:0031470]; magnesium ion binding [GO:0000287]; monooxygenase activity [GO:0004497]; ribulose-bisphosphate carboxylase activity [GO:0016984]; reductive pentose-phosphate cycle [GO:0019253]	reductive pentose-phosphate cycle [GO:0019253]	magnesium ion binding [GO:0000287]; monooxygenase activity [GO:0004497]; ribulose-bisphosphate carboxylase activity [GO:0016984]						PF00016;PF02788;		RHEA:23124
U6A4S2	unreviewed	U6A4S2_ARTPT	ribulose-bisphosphate carboxylase (EC 4.1.1.39)	rbcL	Arthrospira platensis HY	409			carboxysome [GO:0031470]; magnesium ion binding [GO:0000287]; monooxygenase activity [GO:0004497]; ribulose-bisphosphate carboxylase activity [GO:0016984]; reductive pentose-phosphate cycle [GO:0019253]	reductive pentose-phosphate cycle [GO:0019253]	magnesium ion binding [GO:0000287]; monooxygenase activity [GO:0004497]; ribulose-bisphosphate carboxylase activity [GO:0016984]						PF00016;PF02788;		RHEA:23124
U6A6B4	unreviewed	U6A6B4_ARTPT	ribulose-bisphosphate carboxylase (EC 4.1.1.39)	rbcL	Arthrospira platensis FACHB-904	409			carboxysome [GO:0031470]; magnesium ion binding [GO:0000287]; monooxygenase activity [GO:0004497]; ribulose-bisphosphate carboxylase activity [GO:0016984]; reductive pentose-phosphate cycle [GO:0019253]	reductive pentose-phosphate cycle [GO:0019253]	magnesium ion binding [GO:0000287]; monooxygenase activity [GO:0004497]; ribulose-bisphosphate carboxylase activity [GO:0016984]						PF00016;PF02788;		RHEA:23124
V9NEK6	unreviewed	V9NEK6_ARTPT	DNA-directed RNA polymerase (EC 2.7.7.6)	rpoB	Arthrospira platensis CY-007	281			DNA-directed RNA polymerase complex [GO:0000428]; DNA binding [GO:0003677]; plastid single subunit type RNA polymerase activity [GO:0001066]; ribonucleoside binding [GO:0032549]; RNA polymerase I activity [GO:0001054]; RNA polymerase II activity [GO:0001055]; RNA polymerase III activity [GO:0001056]; RNA polymerase IV activity [GO:0001057]; RNA polymerase V activity [GO:0001058]		DNA binding [GO:0003677]; plastid single subunit type RNA polymerase activity [GO:0001066]; ribonucleoside binding [GO:0032549]; RNA polymerase I activity [GO:0001054]; RNA polymerase II activity [GO:0001055]; RNA polymerase III activity [GO:0001056]; RNA polymerase IV activity [GO:0001057]; RNA polymerase V activity [GO:0001058]						PF04565;PF10385;		RHEA:21248
A0A0C4VZ00	unreviewed	A0A0C4VZ00_ARTPT	CpcI protein	cpcI	Arthrospira platensis CHM-1	288			phycobilisome [GO:0030089]; plasma membrane-derived thylakoid membrane [GO:0031676]; photosynthesis [GO:0015979]	photosynthesis [GO:0015979]							PF01383;PF00427;
A0A0C4VZ04	unreviewed	A0A0C4VZ04_ARTPT	CpcH protein	cpcH	Arthrospira platensis CHM-3	268			phycobilisome [GO:0030089]; plasma membrane-derived thylakoid membrane [GO:0031676]; photosynthesis [GO:0015979]	photosynthesis [GO:0015979]							PF01383;PF00427;
A0A0C4VZ08	unreviewed	A0A0C4VZ08_ARTPT	CpcD protein	cpcD	Arthrospira platensis CHM-4	80			phycobilisome [GO:0030089]; plasma membrane-derived thylakoid membrane [GO:0031676]								PF01383;
A0A0C4VZ12	unreviewed	A0A0C4VZ12_ARTPT	CpcI protein	cpcI	Arthrospira platensis CHM-6	288			phycobilisome [GO:0030089]; plasma membrane-derived thylakoid membrane [GO:0031676]; photosynthesis [GO:0015979]	photosynthesis [GO:0015979]							PF01383;PF00427;
A0A0C4VZ15	unreviewed	A0A0C4VZ15_ARTPT	CpcH protein	cpcH	Arthrospira platensis CHM-8	268			phycobilisome [GO:0030089]; plasma membrane-derived thylakoid membrane [GO:0031676]; photosynthesis [GO:0015979]	photosynthesis [GO:0015979]							PF01383;PF00427;
A0A0C4VZ19	unreviewed	A0A0C4VZ19_ARTPT	CpcD protein	cpcD	Arthrospira platensis CHM-9	80			phycobilisome [GO:0030089]; plasma membrane-derived thylakoid membrane [GO:0031676]								PF01383;
A0A0C4VZ23	unreviewed	A0A0C4VZ23_ARTPT	CpcI protein	cpcI	Arthrospira platensis CHM-11	288			phycobilisome [GO:0030089]; plasma membrane-derived thylakoid membrane [GO:0031676]; photosynthesis [GO:0015979]	photosynthesis [GO:0015979]							PF01383;PF00427;
A0A0C4VZ25	unreviewed	A0A0C4VZ25_ARTPT	CpcH protein	cpcH	Arthrospira platensis CHM-13	268			phycobilisome [GO:0030089]; plasma membrane-derived thylakoid membrane [GO:0031676]; photosynthesis [GO:0015979]	photosynthesis [GO:0015979]							PF01383;PF00427;
A0A0C4VZ31	unreviewed	A0A0C4VZ31_ARTPT	CpcD protein	cpcD	Arthrospira platensis CHM-14	80			phycobilisome [GO:0030089]; plasma membrane-derived thylakoid membrane [GO:0031676]								PF01383;
A0A0C4VZ66	unreviewed	A0A0C4VZ66_ARTPT	CpcB protein	cpcB	Arthrospira platensis CHM-2	172			phycobilisome [GO:0030089]; plasma membrane-derived thylakoid membrane [GO:0031676]; photosynthesis [GO:0015979]	photosynthesis [GO:0015979]							PF00502;
A0A0C4VZ70	unreviewed	A0A0C4VZ70_ARTPT	CpcA protein	cpcA	Arthrospira platensis CHM-4	162			phycobilisome [GO:0030089]; plasma membrane-derived thylakoid membrane [GO:0031676]; photosynthesis [GO:0015979]	photosynthesis [GO:0015979]							PF00502;
A0A0C4VZ77	unreviewed	A0A0C4VZ77_ARTPT	CpcB protein	cpcB	Arthrospira platensis CHM-7	172			phycobilisome [GO:0030089]; plasma membrane-derived thylakoid membrane [GO:0031676]; photosynthesis [GO:0015979]	photosynthesis [GO:0015979]							PF00502;
A0A0C4VZ83	unreviewed	A0A0C4VZ83_ARTPT	CpcA protein	cpcA	Arthrospira platensis CHM-9	162			phycobilisome [GO:0030089]; plasma membrane-derived thylakoid membrane [GO:0031676]; photosynthesis [GO:0015979]	photosynthesis [GO:0015979]							PF00502;
A0A0C4VZ88	unreviewed	A0A0C4VZ88_ARTPT	CpcB protein	cpcB	Arthrospira platensis CHM-12	172			phycobilisome [GO:0030089]; plasma membrane-derived thylakoid membrane [GO:0031676]; photosynthesis [GO:0015979]	photosynthesis [GO:0015979]							PF00502;
A0A0C4VZ94	unreviewed	A0A0C4VZ94_ARTPT	CpcA protein	cpcA	Arthrospira platensis CHM-14	162			phycobilisome [GO:0030089]; plasma membrane-derived thylakoid membrane [GO:0031676]; photosynthesis [GO:0015979]	photosynthesis [GO:0015979]							PF00502;
A0A0C4W2D5	unreviewed	A0A0C4W2D5_ARTPT	CpcD protein	cpcD	Arthrospira platensis CHM	80			phycobilisome [GO:0030089]; plasma membrane-derived thylakoid membrane [GO:0031676]								PF01383;
A0A0C4W2D6	unreviewed	A0A0C4W2D6_ARTPT	CpcI protein	cpcI	Arthrospira platensis CHM-2	288			phycobilisome [GO:0030089]; plasma membrane-derived thylakoid membrane [GO:0031676]; photosynthesis [GO:0015979]	photosynthesis [GO:0015979]							PF01383;PF00427;
A0A0C4W2D8	unreviewed	A0A0C4W2D8_ARTPT	CpcH protein	cpcH	Arthrospira platensis CHM-4	268			phycobilisome [GO:0030089]; plasma membrane-derived thylakoid membrane [GO:0031676]; photosynthesis [GO:0015979]	photosynthesis [GO:0015979]							PF01383;PF00427;
A0A0C4W2E1	unreviewed	A0A0C4W2E1_ARTPT	CpcD protein	cpcD	Arthrospira platensis CHM-5	80			phycobilisome [GO:0030089]; plasma membrane-derived thylakoid membrane [GO:0031676]								PF01383;
A0A0C4W2E4	unreviewed	A0A0C4W2E4_ARTPT	CpcI protein	cpcI	Arthrospira platensis CHM-7	288			phycobilisome [GO:0030089]; plasma membrane-derived thylakoid membrane [GO:0031676]; photosynthesis [GO:0015979]	photosynthesis [GO:0015979]							PF01383;PF00427;
A0A0C4W2E5	unreviewed	A0A0C4W2E5_ARTPT	CpcH protein	cpcH	Arthrospira platensis CHM-9	268			phycobilisome [GO:0030089]; plasma membrane-derived thylakoid membrane [GO:0031676]; photosynthesis [GO:0015979]	photosynthesis [GO:0015979]							PF01383;PF00427;
A0A0C4W2E8	unreviewed	A0A0C4W2E8_ARTPT	CpcD protein	cpcD	Arthrospira platensis CHM-10	80			phycobilisome [GO:0030089]; plasma membrane-derived thylakoid membrane [GO:0031676]								PF01383;
A0A0C4W2F1	unreviewed	A0A0C4W2F1_ARTPT	CpcD protein	cpcD	Arthrospira platensis CHM-12	80			phycobilisome [GO:0030089]; plasma membrane-derived thylakoid membrane [GO:0031676]								PF01383;
A0A0C4W2F2	unreviewed	A0A0C4W2F2_ARTPT	CpcH protein	cpcH	Arthrospira platensis CHM-14	268			phycobilisome [GO:0030089]; plasma membrane-derived thylakoid membrane [GO:0031676]; photosynthesis [GO:0015979]	photosynthesis [GO:0015979]							PF01383;PF00427;
A0A0C4W2H6	unreviewed	A0A0C4W2H6_ARTPT	CpcB protein	cpcB	Arthrospira platensis CHM-1	172			phycobilisome [GO:0030089]; plasma membrane-derived thylakoid membrane [GO:0031676]; photosynthesis [GO:0015979]	photosynthesis [GO:0015979]							PF00502;
A0A0C4W2I0	unreviewed	A0A0C4W2I0_ARTPT	CpcA protein	cpcA	Arthrospira platensis CHM-3	162			phycobilisome [GO:0030089]; plasma membrane-derived thylakoid membrane [GO:0031676]; photosynthesis [GO:0015979]	photosynthesis [GO:0015979]							PF00502;
A0A0C4W2I4	unreviewed	A0A0C4W2I4_ARTPT	CpcB protein	cpcB	Arthrospira platensis CHM-6	172			phycobilisome [GO:0030089]; plasma membrane-derived thylakoid membrane [GO:0031676]; photosynthesis [GO:0015979]	photosynthesis [GO:0015979]							PF00502;
A0A0C4W2I7	unreviewed	A0A0C4W2I7_ARTPT	CpcA protein	cpcA	Arthrospira platensis CHM-8	162			phycobilisome [GO:0030089]; plasma membrane-derived thylakoid membrane [GO:0031676]; photosynthesis [GO:0015979]	photosynthesis [GO:0015979]							PF00502;
A0A0C4W2J1	unreviewed	A0A0C4W2J1_ARTPT	CpcB protein	cpcB	Arthrospira platensis CHM-11	172			phycobilisome [GO:0030089]; plasma membrane-derived thylakoid membrane [GO:0031676]; photosynthesis [GO:0015979]	photosynthesis [GO:0015979]							PF00502;
A0A0C4W2J6	unreviewed	A0A0C4W2J6_ARTPT	CpcA protein	cpcA	Arthrospira platensis CHM-13	162			phycobilisome [GO:0030089]; plasma membrane-derived thylakoid membrane [GO:0031676]; photosynthesis [GO:0015979]	photosynthesis [GO:0015979]							PF00502;
A0A0C4W2U7	unreviewed	A0A0C4W2U7_ARTPT	CpcH protein	cpcH	Arthrospira platensis CHM	268			phycobilisome [GO:0030089]; plasma membrane-derived thylakoid membrane [GO:0031676]; photosynthesis [GO:0015979]	photosynthesis [GO:0015979]							PF01383;PF00427;
A0A0C4W2V0	unreviewed	A0A0C4W2V0_ARTPT	CpcD protein	cpcD	Arthrospira platensis CHM-1	80			phycobilisome [GO:0030089]; plasma membrane-derived thylakoid membrane [GO:0031676]								PF01383;
A0A0C4W2V3	unreviewed	A0A0C4W2V3_ARTPT	CpcI protein	cpcI	Arthrospira platensis CHM-3	288			phycobilisome [GO:0030089]; plasma membrane-derived thylakoid membrane [GO:0031676]; photosynthesis [GO:0015979]	photosynthesis [GO:0015979]							PF01383;PF00427;
A0A0C4W2V5	unreviewed	A0A0C4W2V5_ARTPT	CpcH protein	cpcH	Arthrospira platensis CHM-5	268			phycobilisome [GO:0030089]; plasma membrane-derived thylakoid membrane [GO:0031676]; photosynthesis [GO:0015979]	photosynthesis [GO:0015979]							PF01383;PF00427;
A0A0C4W2V8	unreviewed	A0A0C4W2V8_ARTPT	CpcD protein	cpcD	Arthrospira platensis CHM-6	80			phycobilisome [GO:0030089]; plasma membrane-derived thylakoid membrane [GO:0031676]								PF01383;
A0A0C4W2W0	unreviewed	A0A0C4W2W0_ARTPT	CpcI protein	cpcI	Arthrospira platensis CHM-8	288			phycobilisome [GO:0030089]; plasma membrane-derived thylakoid membrane [GO:0031676]; photosynthesis [GO:0015979]	photosynthesis [GO:0015979]							PF01383;PF00427;
A0A0C4W2W3	unreviewed	A0A0C4W2W3_ARTPT	CpcH protein	cpcH	Arthrospira platensis CHM-10	268			phycobilisome [GO:0030089]; plasma membrane-derived thylakoid membrane [GO:0031676]; photosynthesis [GO:0015979]	photosynthesis [GO:0015979]							PF01383;PF00427;
A0A0C4W2W5	unreviewed	A0A0C4W2W5_ARTPT	CpcD protein	cpcD	Arthrospira platensis CHM-11	80			phycobilisome [GO:0030089]; plasma membrane-derived thylakoid membrane [GO:0031676]								PF01383;
A0A0C4W2W8	unreviewed	A0A0C4W2W8_ARTPT	CpcI protein	cpcI	Arthrospira platensis CHM-13	288			phycobilisome [GO:0030089]; plasma membrane-derived thylakoid membrane [GO:0031676]; photosynthesis [GO:0015979]	photosynthesis [GO:0015979]							PF01383;PF00427;
A0A0C4W2Y4	unreviewed	A0A0C4W2Y4_ARTPT	CpcB protein	cpcB	Arthrospira platensis CHM	172			phycobilisome [GO:0030089]; plasma membrane-derived thylakoid membrane [GO:0031676]; photosynthesis [GO:0015979]	photosynthesis [GO:0015979]							PF00502;
A0A0C4W2Y6	unreviewed	A0A0C4W2Y6_ARTPT	CpcA protein	cpcA	Arthrospira platensis CHM-2	162			phycobilisome [GO:0030089]; plasma membrane-derived thylakoid membrane [GO:0031676]; photosynthesis [GO:0015979]	photosynthesis [GO:0015979]							PF00502;
A0A0C4W2Y8	unreviewed	A0A0C4W2Y8_ARTPT	CpcB protein	cpcB	Arthrospira platensis CHM-5	172			phycobilisome [GO:0030089]; plasma membrane-derived thylakoid membrane [GO:0031676]; photosynthesis [GO:0015979]	photosynthesis [GO:0015979]							PF00502;
A0A0C4W2Z2	unreviewed	A0A0C4W2Z2_ARTPT	CpcA protein	cpcA	Arthrospira platensis CHM-7	162			phycobilisome [GO:0030089]; plasma membrane-derived thylakoid membrane [GO:0031676]; photosynthesis [GO:0015979]	photosynthesis [GO:0015979]							PF00502;
A0A0C4W2Z3	unreviewed	A0A0C4W2Z3_ARTPT	CpcB protein	cpcB	Arthrospira platensis CHM-10	172			phycobilisome [GO:0030089]; plasma membrane-derived thylakoid membrane [GO:0031676]; photosynthesis [GO:0015979]	photosynthesis [GO:0015979]							PF00502;
A0A0C4W2Z6	unreviewed	A0A0C4W2Z6_ARTPT	CpcA protein	cpcA	Arthrospira platensis CHM-12	162			phycobilisome [GO:0030089]; plasma membrane-derived thylakoid membrane [GO:0031676]; photosynthesis [GO:0015979]	photosynthesis [GO:0015979]							PF00502;
A0A0C4W3G4	unreviewed	A0A0C4W3G4_ARTPT	CpcI protein	cpcI	Arthrospira platensis CHM	288			phycobilisome [GO:0030089]; plasma membrane-derived thylakoid membrane [GO:0031676]; photosynthesis [GO:0015979]	photosynthesis [GO:0015979]							PF01383;PF00427;
A0A0C4W3G5	unreviewed	A0A0C4W3G5_ARTPT	CpcH protein	cpcH	Arthrospira platensis CHM-2	268			phycobilisome [GO:0030089]; plasma membrane-derived thylakoid membrane [GO:0031676]; photosynthesis [GO:0015979]	photosynthesis [GO:0015979]							PF01383;PF00427;
A0A0C4W3G6	unreviewed	A0A0C4W3G6_ARTPT	CpcD protein	cpcD	Arthrospira platensis CHM-3	80			phycobilisome [GO:0030089]; plasma membrane-derived thylakoid membrane [GO:0031676]								PF01383;
A0A0C4W3G7	unreviewed	A0A0C4W3G7_ARTPT	CpcI protein	cpcI	Arthrospira platensis CHM-5	288			phycobilisome [GO:0030089]; plasma membrane-derived thylakoid membrane [GO:0031676]; photosynthesis [GO:0015979]	photosynthesis [GO:0015979]							PF01383;PF00427;
A0A0C4W3G9	unreviewed	A0A0C4W3G9_ARTPT	CpcH protein	cpcH	Arthrospira platensis CHM-7	268			phycobilisome [GO:0030089]; plasma membrane-derived thylakoid membrane [GO:0031676]; photosynthesis [GO:0015979]	photosynthesis [GO:0015979]							PF01383;PF00427;
A0A0C4W3H1	unreviewed	A0A0C4W3H1_ARTPT	CpcD protein	cpcD	Arthrospira platensis CHM-8	80			phycobilisome [GO:0030089]; plasma membrane-derived thylakoid membrane [GO:0031676]								PF01383;
A0A0C4W3H2	unreviewed	A0A0C4W3H2_ARTPT	CpcI protein	cpcI	Arthrospira platensis CHM-10	288			phycobilisome [GO:0030089]; plasma membrane-derived thylakoid membrane [GO:0031676]; photosynthesis [GO:0015979]	photosynthesis [GO:0015979]							PF01383;PF00427;
A0A0C4W3H3	unreviewed	A0A0C4W3H3_ARTPT	CpcH protein	cpcH	Arthrospira platensis CHM-12	268			phycobilisome [GO:0030089]; plasma membrane-derived thylakoid membrane [GO:0031676]; photosynthesis [GO:0015979]	photosynthesis [GO:0015979]							PF01383;PF00427;
A0A0C4W3H5	unreviewed	A0A0C4W3H5_ARTPT	CpcD protein	cpcD	Arthrospira platensis CHM-13	80			phycobilisome [GO:0030089]; plasma membrane-derived thylakoid membrane [GO:0031676]								PF01383;
A0A0C4W3I4	unreviewed	A0A0C4W3I4_ARTPT	CpcA protein	cpcA	Arthrospira platensis CHM	162			phycobilisome [GO:0030089]; plasma membrane-derived thylakoid membrane [GO:0031676]; photosynthesis [GO:0015979]	photosynthesis [GO:0015979]							PF00502;
A0A0C4W3I5	unreviewed	A0A0C4W3I5_ARTPT	CpcB protein	cpcB	Arthrospira platensis CHM-3	172			phycobilisome [GO:0030089]; plasma membrane-derived thylakoid membrane [GO:0031676]; photosynthesis [GO:0015979]	photosynthesis [GO:0015979]							PF00502;
A0A0C4W3I7	unreviewed	A0A0C4W3I7_ARTPT	CpcA protein	cpcA	Arthrospira platensis CHM-5	162			phycobilisome [GO:0030089]; plasma membrane-derived thylakoid membrane [GO:0031676]; photosynthesis [GO:0015979]	photosynthesis [GO:0015979]							PF00502;
A0A0C4W3I8	unreviewed	A0A0C4W3I8_ARTPT	CpcB protein	cpcB	Arthrospira platensis CHM-8	172			phycobilisome [GO:0030089]; plasma membrane-derived thylakoid membrane [GO:0031676]; photosynthesis [GO:0015979]	photosynthesis [GO:0015979]							PF00502;
A0A0C4W3I9	unreviewed	A0A0C4W3I9_ARTPT	CpcA protein	cpcA	Arthrospira platensis CHM-10	162			phycobilisome [GO:0030089]; plasma membrane-derived thylakoid membrane [GO:0031676]; photosynthesis [GO:0015979]	photosynthesis [GO:0015979]							PF00502;
A0A0C4W3J0	unreviewed	A0A0C4W3J0_ARTPT	CpcB protein	cpcB	Arthrospira platensis CHM-13	172			phycobilisome [GO:0030089]; plasma membrane-derived thylakoid membrane [GO:0031676]; photosynthesis [GO:0015979]	photosynthesis [GO:0015979]							PF00502;
A0A0C4W3X1	unreviewed	A0A0C4W3X1_ARTPT	CpcH protein	cpcH	Arthrospira platensis CHM-1	268			phycobilisome [GO:0030089]; plasma membrane-derived thylakoid membrane [GO:0031676]; photosynthesis [GO:0015979]	photosynthesis [GO:0015979]							PF01383;PF00427;
A0A0C4W3X3	unreviewed	A0A0C4W3X3_ARTPT	CpcD protein	cpcD	Arthrospira platensis CHM-2	80			phycobilisome [GO:0030089]; plasma membrane-derived thylakoid membrane [GO:0031676]								PF01383;
A0A0C4W3X6	unreviewed	A0A0C4W3X6_ARTPT	CpcI protein	cpcI	Arthrospira platensis CHM-4	288			phycobilisome [GO:0030089]; plasma membrane-derived thylakoid membrane [GO:0031676]; photosynthesis [GO:0015979]	photosynthesis [GO:0015979]							PF01383;PF00427;
A0A0C4W3X7	unreviewed	A0A0C4W3X7_ARTPT	CpcH protein	cpcH	Arthrospira platensis CHM-6	268			phycobilisome [GO:0030089]; plasma membrane-derived thylakoid membrane [GO:0031676]; photosynthesis [GO:0015979]	photosynthesis [GO:0015979]							PF01383;PF00427;
A0A0C4W3X8	unreviewed	A0A0C4W3X8_ARTPT	CpcD protein	cpcD	Arthrospira platensis CHM-7	80			phycobilisome [GO:0030089]; plasma membrane-derived thylakoid membrane [GO:0031676]								PF01383;
A0A0C4W3X9	unreviewed	A0A0C4W3X9_ARTPT	CpcI protein	cpcI	Arthrospira platensis CHM-9	288			phycobilisome [GO:0030089]; plasma membrane-derived thylakoid membrane [GO:0031676]; photosynthesis [GO:0015979]	photosynthesis [GO:0015979]							PF01383;PF00427;
A0A0C4W3Y0	unreviewed	A0A0C4W3Y0_ARTPT	CpcH protein	cpcH	Arthrospira platensis CHM-11	268			phycobilisome [GO:0030089]; plasma membrane-derived thylakoid membrane [GO:0031676]; photosynthesis [GO:0015979]	photosynthesis [GO:0015979]							PF01383;PF00427;
A0A0C4W3Y1	unreviewed	A0A0C4W3Y1_ARTPT	CpcI protein	cpcI	Arthrospira platensis CHM-12	288			phycobilisome [GO:0030089]; plasma membrane-derived thylakoid membrane [GO:0031676]; photosynthesis [GO:0015979]	photosynthesis [GO:0015979]							PF01383;PF00427;
A0A0C4W3Y2	unreviewed	A0A0C4W3Y2_ARTPT	CpcI protein	cpcI	Arthrospira platensis CHM-14	288			phycobilisome [GO:0030089]; plasma membrane-derived thylakoid membrane [GO:0031676]; photosynthesis [GO:0015979]	photosynthesis [GO:0015979]							PF01383;PF00427;
A0A0C4W3Z1	unreviewed	A0A0C4W3Z1_ARTPT	CpcA protein	cpcA	Arthrospira platensis CHM-1	162			phycobilisome [GO:0030089]; plasma membrane-derived thylakoid membrane [GO:0031676]; photosynthesis [GO:0015979]	photosynthesis [GO:0015979]							PF00502;
A0A0C4W3Z2	unreviewed	A0A0C4W3Z2_ARTPT	CpcB protein	cpcB	Arthrospira platensis CHM-4	172			phycobilisome [GO:0030089]; plasma membrane-derived thylakoid membrane [GO:0031676]; photosynthesis [GO:0015979]	photosynthesis [GO:0015979]							PF00502;
A0A0C4W3Z3	unreviewed	A0A0C4W3Z3_ARTPT	CpcA protein	cpcA	Arthrospira platensis CHM-6	162			phycobilisome [GO:0030089]; plasma membrane-derived thylakoid membrane [GO:0031676]; photosynthesis [GO:0015979]	photosynthesis [GO:0015979]							PF00502;
A0A0C4W3Z4	unreviewed	A0A0C4W3Z4_ARTPT	CpcB protein	cpcB	Arthrospira platensis CHM-9	172			phycobilisome [GO:0030089]; plasma membrane-derived thylakoid membrane [GO:0031676]; photosynthesis [GO:0015979]	photosynthesis [GO:0015979]							PF00502;
A0A0C4W3Z5	unreviewed	A0A0C4W3Z5_ARTPT	CpcA protein	cpcA	Arthrospira platensis CHM-11	162			phycobilisome [GO:0030089]; plasma membrane-derived thylakoid membrane [GO:0031676]; photosynthesis [GO:0015979]	photosynthesis [GO:0015979]							PF00502;
A0A0C4W3Z6	unreviewed	A0A0C4W3Z6_ARTPT	CpcB protein	cpcB	Arthrospira platensis CHM-14	172			phycobilisome [GO:0030089]; plasma membrane-derived thylakoid membrane [GO:0031676]; photosynthesis [GO:0015979]	photosynthesis [GO:0015979]							PF00502;
A0A385HVZ3	unreviewed	A0A385HVZ3_ARTPT	Ribulose-1,5-bisphosphate carboxylase/oxygenase large subunit (EC 4.1.1.39)	rbcL	Arthrospira platensis ZA1	254			magnesium ion binding [GO:0000287]; ribulose-bisphosphate carboxylase activity [GO:0016984]; carbon fixation [GO:0015977]	carbon fixation [GO:0015977]	magnesium ion binding [GO:0000287]; ribulose-bisphosphate carboxylase activity [GO:0016984]						PF00016;PF02788;
A0A3G2BB14	unreviewed	A0A3G2BB14_ARTPT	C-phycocyanin alpha subunit	cpcA	Arthrospira platensis PCC 7345	162			phycobilisome [GO:0030089]; plasma membrane-derived thylakoid membrane [GO:0031676]; photosynthesis [GO:0015979]	photosynthesis [GO:0015979]							PF00502;
A0A3G2BB15	unreviewed	A0A3G2BB15_ARTPT	C-phycocyanin alpha subunit	cpcA	Arthrospira platensis SAG 21.99	162			phycobilisome [GO:0030089]; plasma membrane-derived thylakoid membrane [GO:0031676]; photosynthesis [GO:0015979]	photosynthesis [GO:0015979]							PF00502;
A0A3G2BB23	unreviewed	A0A3G2BB23_ARTPT	C-phycocyanin alpha subunit	cpcA	Arthrospira platensis SAG 257.80	162			phycobilisome [GO:0030089]; plasma membrane-derived thylakoid membrane [GO:0031676]; photosynthesis [GO:0015979]	photosynthesis [GO:0015979]							PF00502;
A0A3G2BB33	unreviewed	A0A3G2BB33_ARTPT	C-phycocyanin linker protein	cpcH	Arthrospira platensis PCC 7345	168			phycobilisome [GO:0030089]; plasma membrane-derived thylakoid membrane [GO:0031676]; photosynthesis [GO:0015979]	photosynthesis [GO:0015979]							PF00427;
A0A3G2BB37	unreviewed	A0A3G2BB37_ARTPT	C-phycocyanin linker protein	cpcH	Arthrospira platensis SAG 257.80	168			phycobilisome [GO:0030089]; plasma membrane-derived thylakoid membrane [GO:0031676]; photosynthesis [GO:0015979]	photosynthesis [GO:0015979]							PF00427;
A0A3G2BB40	unreviewed	A0A3G2BB40_ARTPT	C-phycocyanin linker protein	cpcH	Arthrospira platensis SAG 21.99	168			phycobilisome [GO:0030089]; plasma membrane-derived thylakoid membrane [GO:0031676]; photosynthesis [GO:0015979]	photosynthesis [GO:0015979]							PF00427;
A0A3G2BBE8	unreviewed	A0A3G2BBE8_ARTPT	Circadian clock oscillator protein KaiA	kaiA	Arthrospira platensis SAG 21.99	180			circadian rhythm [GO:0007623]	circadian rhythm [GO:0007623]							PF07688;
A0A3G2BBF1	unreviewed	A0A3G2BBF1_ARTPT	Circadian clock oscillator protein KaiA	kaiA	Arthrospira platensis D0930	180			circadian rhythm [GO:0007623]	circadian rhythm [GO:0007623]							PF07688;
A0A3G2BBF6	unreviewed	A0A3G2BBF6_ARTPT	Circadian clock oscillator protein KaiA	kaiA	Arthrospira platensis PCC 7345	180			circadian rhythm [GO:0007623]	circadian rhythm [GO:0007623]							PF07688;
A0A3G2BBI8	unreviewed	A0A3G2BBI8_ARTPT	Circadian clock oscillator protein KaiA	kaiA	Arthrospira platensis SAG 257.80	180			circadian rhythm [GO:0007623]	circadian rhythm [GO:0007623]							PF07688;
A0A3G2BBK8	unreviewed	A0A3G2BBK8_ARTPT	Circadian clock protein regulator	kaiC	Arthrospira platensis D0930	47											PF06745;
A0A3G2BBK9	unreviewed	A0A3G2BBK9_ARTPT	Circadian clock protein regulator	kaiC	Arthrospira platensis PCC 7345	47											PF06745;
A0A3G2BBL0	unreviewed	A0A3G2BBL0_ARTPT	Circadian clock protein regulator	kaiC	Arthrospira platensis SAG 257.80	47											PF06745;
A0A3G2BBN3	unreviewed	A0A3G2BBN3_ARTPT	Circadian clock protein regulator	kaiC	Arthrospira platensis SAG 21.99	47											PF06745;
A0A3G2BBS7	unreviewed	A0A3G2BBS7_ARTPT	C-phycocyanin beta subunit	cpcB	Arthrospira platensis SAG 21.99	85			phycobilisome [GO:0030089]; photosynthesis [GO:0015979]	photosynthesis [GO:0015979]							PF00502;
A0A3G2BBU6	unreviewed	A0A3G2BBU6_ARTPT	C-phycocyanin beta subunit	cpcB	Arthrospira platensis SAG 257.80	85			phycobilisome [GO:0030089]; photosynthesis [GO:0015979]	photosynthesis [GO:0015979]							PF00502;
A0A3G2BBV9	unreviewed	A0A3G2BBV9_ARTPT	C-phycocyanin beta subunit	cpcB	Arthrospira platensis D0930	85			phycobilisome [GO:0030089]; photosynthesis [GO:0015979]	photosynthesis [GO:0015979]							PF00502;
A0A3G2BBW7	unreviewed	A0A3G2BBW7_ARTPT	C-phycocyanin beta subunit	cpcB	Arthrospira platensis PCC 7345	85			phycobilisome [GO:0030089]; photosynthesis [GO:0015979]	photosynthesis [GO:0015979]							PF00502;
A0A3P3ZKQ6	unreviewed	A0A3P3ZKQ6_ARTPT	Oxidoreductase	A-OR	Arthrospira platensis (Spirulina platensis)	355			nucleotide binding [GO:0000166]; oxidoreductase activity [GO:0016491]		nucleotide binding [GO:0000166]; oxidoreductase activity [GO:0016491]						PF01408;PF22725;
A0A3P3ZKQ8	unreviewed	A0A3P3ZKQ8_ARTPT	Cytochrome c class II	A-SPLC1	Arthrospira platensis (Spirulina platensis)	204			membrane [GO:0016020]; electron transfer activity [GO:0009055]; heme binding [GO:0020037]; iron ion binding [GO:0005506]; electron transport chain [GO:0022900]	electron transport chain [GO:0022900]	electron transfer activity [GO:0009055]; heme binding [GO:0020037]; iron ion binding [GO:0005506]						PF01322;	TRANSMEM 26..47; /note="Helical"; /evidence="ECO:0000256|SAM:Phobius"
A0A3P3ZKR1	unreviewed	A0A3P3ZKR1_ARTPT	Periplasmic oligopeptide-binding protein of oligopeptide ABC transporter	A-oABC	Arthrospira platensis (Spirulina platensis)	596			ATP-binding cassette (ABC) transporter complex [GO:0043190]; periplasmic space [GO:0042597]; peptide transmembrane transporter activity [GO:1904680]; peptide transport [GO:0015833]	peptide transport [GO:0015833]	peptide transmembrane transporter activity [GO:1904680]						PF00496;
A0A3P3ZKR3	unreviewed	A0A3P3ZKR3_ARTPT	Heat shock protein A	A-hspA	Arthrospira platensis (Spirulina platensis)	146											PF00011;
A0A3P3ZKR7	unreviewed	A0A3P3ZKR7_ARTPT	Precorrin-4 C11-methyltransferase	A-SPLC1	Arthrospira platensis (Spirulina platensis)	271			precorrin-4 C11-methyltransferase activity [GO:0046026]; cobalamin biosynthetic process [GO:0009236]; methylation [GO:0032259]	cobalamin biosynthetic process [GO:0009236]; methylation [GO:0032259]	precorrin-4 C11-methyltransferase activity [GO:0046026]				PATHWAY: Cofactor biosynthesis; adenosylcobalamin biosynthesis. {ECO:0000256|ARBA:ARBA00004953}.		PF00590;
A0A3P3ZKR8	unreviewed	A0A3P3ZKR8_ARTPT	HAD-superfamily hydrolase	A-HAD	Arthrospira platensis (Spirulina platensis)	239			hydrolase activity [GO:0016787]		hydrolase activity [GO:0016787]						PF13419;
A0A3P3ZKS2	unreviewed	A0A3P3ZKS2_ARTPT	Esterase/lipase	A-PE	Arthrospira platensis (Spirulina platensis)	267			membrane [GO:0016020]; carboxylic ester hydrolase activity [GO:0052689]		carboxylic ester hydrolase activity [GO:0052689]						PF12697;
A0A3P3ZKS3	unreviewed	A0A3P3ZKS3_ARTPT	Amine oxidase,flavin-containing	A-AO	Arthrospira platensis (Spirulina platensis)	621			cytosol [GO:0005829]; membrane [GO:0016020]; flavin adenine dinucleotide binding [GO:0050660]; oxidoreductase activity [GO:0016491]; UDP-galactopyranose mutase activity [GO:0008767]; polysaccharide biosynthetic process [GO:0000271]	polysaccharide biosynthetic process [GO:0000271]	flavin adenine dinucleotide binding [GO:0050660]; oxidoreductase activity [GO:0016491]; UDP-galactopyranose mutase activity [GO:0008767]						PF01593;PF04138;	TRANSMEM 521..541; /note="Helical"; /evidence="ECO:0000256|SAM:Phobius"; TRANSMEM 553..579; /note="Helical"; /evidence="ECO:0000256|SAM:Phobius"
A0A3P3ZKS6	unreviewed	A0A3P3ZKS6_ARTPT	Glycosyl transferase	A-Gtase	Arthrospira platensis (Spirulina platensis)	320			cytosol [GO:0005829]; ADP-heptose-lipopolysaccharide heptosyltransferase activity [GO:0008713]; lipopolysaccharide core region biosynthetic process [GO:0009244]	lipopolysaccharide core region biosynthetic process [GO:0009244]	ADP-heptose-lipopolysaccharide heptosyltransferase activity [GO:0008713]						PF01075;
A0A3P3ZKS9	unreviewed	A0A3P3ZKS9_ARTPT	Isoaspartyl peptidase	A-iaaA	Arthrospira platensis (Spirulina platensis)	314			hydrolase activity, acting on carbon-nitrogen (but not peptide) bonds, in linear amides [GO:0016811]		hydrolase activity, acting on carbon-nitrogen (but not peptide) bonds, in linear amides [GO:0016811]						PF01112;			SITE 176..177; /note="Cleavage; by autolysis"; /evidence="ECO:0000256|PIRSR:PIRSR600246-3"
A0A3P3ZKW1	unreviewed	A0A3P3ZKW1_ARTPT	Succinylglutamate desuccinylase	A-sgd	Arthrospira platensis (Spirulina platensis)	323			hydrolase activity, acting on carbon-nitrogen (but not peptide) bonds, in linear amides [GO:0016811]; hydrolase activity, acting on ester bonds [GO:0016788]; metal ion binding [GO:0046872]		hydrolase activity, acting on carbon-nitrogen (but not peptide) bonds, in linear amides [GO:0016811]; hydrolase activity, acting on ester bonds [GO:0016788]; metal ion binding [GO:0046872]						PF24827;
A0A3P3ZKW4	unreviewed	A0A3P3ZKW4_ARTPT	Transposase IS200/IS605 family	A-Transposase family	Arthrospira platensis (Spirulina platensis)	248											PF01385;
A0A3P3ZKW7	unreviewed	A0A3P3ZKW7_ARTPT	Chromosome partitioning protein	A-ParB	Arthrospira platensis (Spirulina platensis)	289			chromosome [GO:0005694]; DNA binding [GO:0003677]; chromosome segregation [GO:0007059]	chromosome segregation [GO:0007059]	DNA binding [GO:0003677]						PF17762;PF02195;
A0A4D8UWP5	unreviewed	A0A4D8UWP5_ARTPT	Glycoside hydrolase family 9	A-GH9	Arthrospira platensis (Spirulina platensis)	622			cellulase activity [GO:0008810]; polysaccharide catabolic process [GO:0000272]	polysaccharide catabolic process [GO:0000272]	cellulase activity [GO:0008810]						PF02927;PF00759;
A0A4D8UYB2	unreviewed	A0A4D8UYB2_ARTPT	Restriction endonuclease	A-Rease	Arthrospira platensis (Spirulina platensis)	484			DNA binding [GO:0003677]; restriction endodeoxyribonuclease activity [GO:0015666]; DNA restriction-modification system [GO:0009307]; regulation of DNA-templated transcription [GO:0006355]	DNA restriction-modification system [GO:0009307]; regulation of DNA-templated transcription [GO:0006355]	DNA binding [GO:0003677]; restriction endodeoxyribonuclease activity [GO:0015666]						PF05066;PF04471;
A0A4Y5T1N8	unreviewed	A0A4Y5T1N8_ARTPT	Phycocyanin alpha subunit	cpcA	Arthrospira platensis PCC 7345	59			phycobilisome [GO:0030089]; photosynthesis [GO:0015979]	photosynthesis [GO:0015979]							PF00502;
A0A4Y5T1N9	unreviewed	A0A4Y5T1N9_ARTPT	Phycocyanin beta subunit	cpcB	Arthrospira platensis PCC 7345	57			phycobilisome [GO:0030089]; photosynthesis [GO:0015979]	photosynthesis [GO:0015979]							PF00502;
A0A4Y5T1S2	unreviewed	A0A4Y5T1S2_ARTPT	Phycocyanin alpha subunit	cpcA	Arthrospira platensis Paracas_P0	59			phycobilisome [GO:0030089]; photosynthesis [GO:0015979]	photosynthesis [GO:0015979]							PF00502;
A0A4Y5T334	unreviewed	A0A4Y5T334_ARTPT	Phycocyanin beta subunit	cpcB	Arthrospira platensis Paracas_P0	57			phycobilisome [GO:0030089]; photosynthesis [GO:0015979]	photosynthesis [GO:0015979]							PF00502;
A0A4Y5T3B9	unreviewed	A0A4Y5T3B9_ARTPT	Phycocyanin alpha subunit	cpcA	Arthrospira platensis CCALA 029	59			phycobilisome [GO:0030089]; photosynthesis [GO:0015979]	photosynthesis [GO:0015979]							PF00502;
A0A4Y5T3K3	unreviewed	A0A4Y5T3K3_ARTPT	Phycocyanin beta subunit	cpcB	Arthrospira platensis CCALA 029	57			phycobilisome [GO:0030089]; photosynthesis [GO:0015979]	photosynthesis [GO:0015979]							PF00502;
A0A4Y7LI28	unreviewed	A0A4Y7LI28_9CYAN	S-layer protein	A-PSLP	Arthrospira sp. SRM16	541											PF00395;
A0A4Y7LI43	unreviewed	A0A4Y7LI43_9CYAN	Bifunctional (P)ppGpp synthetase-guanosine-3' 5'-bis(Diphosphate) 3'-pyrophosphohydrolase	A-ppGpp	Arthrospira sp. SRM16	764			plasma membrane [GO:0005886]; hydrolase activity [GO:0016787]; guanosine tetraphosphate metabolic process [GO:0015969]	guanosine tetraphosphate metabolic process [GO:0015969]	hydrolase activity [GO:0016787]		FUNCTION: In eubacteria ppGpp (guanosine 3'-diphosphate 5'-diphosphate) is a mediator of the stringent response that coordinates a variety of cellular activities in response to changes in nutritional abundance. {ECO:0000256|RuleBase:RU003847}.		PATHWAY: Purine metabolism. {ECO:0000256|ARBA:ARBA00025704}.		PF13291;PF13328;PF19296;PF04607;PF02824;
A0A4Y7LI47	unreviewed	A0A4Y7LI47_9CYAN	ABC transporter permease	A-PPTAS	Arthrospira sp. SRM16	332			plasma membrane [GO:0005886]; transmembrane transport [GO:0055085]	transmembrane transport [GO:0055085]							PF00528;PF19300;	TRANSMEM 15..36; /note="Helical"; /evidence="ECO:0000256|RuleBase:RU363032"; TRANSMEM 107..130; /note="Helical"; /evidence="ECO:0000256|RuleBase:RU363032"; TRANSMEM 142..163; /note="Helical"; /evidence="ECO:0000256|RuleBase:RU363032"; TRANSMEM 192..211; /note="Helical"; /evidence="ECO:0000256|RuleBase:RU363032"; TRANSMEM 254..276; /note="Helical"; /evidence="ECO:0000256|RuleBase:RU363032"; TRANSM…
A0A4Y7LI48	unreviewed	A0A4Y7LI48_9CYAN	Alpha beta hydrolase	A-Phy Abfamily	Arthrospira sp. SRM16	199			cytoplasm [GO:0005737]; hydrolase activity [GO:0016787]		hydrolase activity [GO:0016787]						PF12697;
A0A4Y7LI55	unreviewed	A0A4Y7LI55_9CYAN	histidine kinase (EC 2.7.13.3)	A-His KI	Arthrospira sp. SRM16	1240			phosphorelay sensor kinase activity [GO:0000155]		phosphorelay sensor kinase activity [GO:0000155]						PF01590;PF02518;PF00512;PF08447;PF13426;
A0A4Y7LIU1	unreviewed	A0A4Y7LIU1_9CYAN	Ribulose bisphosphate carboxylase oxygenase activase	A-RBC	Arthrospira sp. SRM16	434			ATP binding [GO:0005524]; ATP hydrolysis activity [GO:0016887]		ATP binding [GO:0005524]; ATP hydrolysis activity [GO:0016887]						PF00004;PF21228;PF00101;
A0A4Y7LIU5	unreviewed	A0A4Y7LIU5_9CYAN	Putative C-methyltransferase protein	A- CPMP	Arthrospira sp. SRM16	396			methyltransferase activity [GO:0008168]; methylation [GO:0032259]	methylation [GO:0032259]	methyltransferase activity [GO:0008168]						PF08484;PF13489;
A0A4Y7LIW0	unreviewed	A0A4Y7LIW0_9CYAN	Appr-1-p processing protein	A-Appr 1p	Arthrospira sp. SRM16	351			peptidyl-glutamate ADP-deribosylation [GO:0140291]	peptidyl-glutamate ADP-deribosylation [GO:0140291]							PF01661;		RHEA:71655
A0A4Y7LIX1	unreviewed	A0A4Y7LIX1_9CYAN	Glycosyl transferase	A-Gly fam	Arthrospira sp. SRM16	330			transferase activity [GO:0016740]		transferase activity [GO:0016740]						PF00535;
A0A4Y7LJJ3	unreviewed	A0A4Y7LJJ3_9CYAN	LysR family transcriptional regulator	A-RBCR like	Arthrospira sp. SRM16	331			DNA-binding transcription factor activity [GO:0003700]; transcription cis-regulatory region binding [GO:0000976]		DNA-binding transcription factor activity [GO:0003700]; transcription cis-regulatory region binding [GO:0000976]						PF00126;PF03466;
A0A4Y7LJK0	unreviewed	A0A4Y7LJK0_9CYAN	Sterol desaturase	A-SCDH	Arthrospira sp. SRM16	408											PF00106;
A0A4Y7LJK9	unreviewed	A0A4Y7LJK9_9CYAN	MFS transporter	A-P Pmase	Arthrospira sp. SRM16	438			plasma membrane [GO:0005886]; transmembrane transporter activity [GO:0022857]		transmembrane transporter activity [GO:0022857]						PF07690;	TRANSMEM 7..30; /note="Helical"; /evidence="ECO:0000256|SAM:Phobius"; TRANSMEM 36..61; /note="Helical"; /evidence="ECO:0000256|SAM:Phobius"; TRANSMEM 68..90; /note="Helical"; /evidence="ECO:0000256|SAM:Phobius"; TRANSMEM 96..120; /note="Helical"; /evidence="ECO:0000256|SAM:Phobius"; TRANSMEM 141..158; /note="Helical"; /evidence="ECO:0000256|SAM:Phobius"; TRANSMEM 164..184; /note="Helical"; /evide…
A0A4Y7LJL4	unreviewed	A0A4Y7LJL4_9CYAN	Alanine:cation symporter family protein	A-S A symporter	Arthrospira sp. SRM16	511			plasma membrane [GO:0005886]; amino acid:sodium symporter activity [GO:0005283]		amino acid:sodium symporter activity [GO:0005283]						PF01235;	TRANSMEM 40..63; /note="Helical"; /evidence="ECO:0000256|RuleBase:RU363064"; TRANSMEM 75..96; /note="Helical"; /evidence="ECO:0000256|RuleBase:RU363064"; TRANSMEM 138..158; /note="Helical"; /evidence="ECO:0000256|RuleBase:RU363064"; TRANSMEM 205..228; /note="Helical"; /evidence="ECO:0000256|RuleBase:RU363064"; TRANSMEM 248..266; /note="Helical"; /evidence="ECO:0000256|RuleBase:RU363064"; TRANSMEM…
A0A4Y7LJM2	unreviewed	A0A4Y7LJM2_9CYAN	Sodium hydrogen exchanger	A-P Na	Arthrospira sp. SRM16	642			plasma membrane [GO:0005886]; antiporter activity [GO:0015297]; potassium ion transport [GO:0006813]; proton transmembrane transport [GO:1902600]	potassium ion transport [GO:0006813]; proton transmembrane transport [GO:1902600]	antiporter activity [GO:0015297]						PF00999;PF02254;	TRANSMEM 6..25; /note="Helical"; /evidence="ECO:0000256|SAM:Phobius"; TRANSMEM 32..51; /note="Helical"; /evidence="ECO:0000256|SAM:Phobius"; TRANSMEM 63..81; /note="Helical"; /evidence="ECO:0000256|SAM:Phobius"; TRANSMEM 93..114; /note="Helical"; /evidence="ECO:0000256|SAM:Phobius"; TRANSMEM 120..140; /note="Helical"; /evidence="ECO:0000256|SAM:Phobius"; TRANSMEM 152..177; /note="Helical"; /evide…
A0A4Y7LJM3	unreviewed	A0A4Y7LJM3_9CYAN	Integrase	A-PTR	Arthrospira sp. SRM16	195			DNA binding [GO:0003677]; DNA integration [GO:0015074]; DNA recombination [GO:0006310]	DNA integration [GO:0015074]; DNA recombination [GO:0006310]	DNA binding [GO:0003677]						PF00589;
A0A4Y7LK90	unreviewed	A0A4Y7LK90_9CYAN	ST Protein kinase	A-STPK	Arthrospira sp. SRM16	806			membrane [GO:0016020]; ATP binding [GO:0005524]; protein kinase activity [GO:0004672]		ATP binding [GO:0005524]; protein kinase activity [GO:0004672]						PF00069;PF00400;	TRANSMEM 424..444; /note="Helical"; /evidence="ECO:0000256|SAM:Phobius"
A0A4Y7LK97	unreviewed	A0A4Y7LK97_9CYAN	Adenylate guanylate cyclase domain-containing protein	A- AGC	Arthrospira sp. SRM16	1029			adenylate cyclase activity [GO:0004016]; cAMP biosynthetic process [GO:0006171]; intracellular signal transduction [GO:0035556]	cAMP biosynthetic process [GO:0006171]; intracellular signal transduction [GO:0035556]	adenylate cyclase activity [GO:0004016]						PF01590;PF00211;
A0A4Y7LKA1	unreviewed	A0A4Y7LKA1_9CYAN	Manganese ABC transporter substrate-binding protein	A-P ABC	Arthrospira sp. SRM16	308			cell envelope [GO:0030313]; metal ion binding [GO:0046872]; cell adhesion [GO:0007155]; metal ion transport [GO:0030001]	cell adhesion [GO:0007155]; metal ion transport [GO:0030001]	metal ion binding [GO:0046872]						PF01297;
A0A4Y7LKB0	unreviewed	A0A4Y7LKB0_9CYAN	Peptidoglycan-binding protein	A-PSBP	Arthrospira sp. SRM16	401											PF01471;PF00497;
A0A4Y7LKH4	unreviewed	A0A4Y7LKH4_9CYAN	ABC transporter substrate-binding protein	A-ABC SBP	Arthrospira sp. SRM16	172											PF04832;
A0A4Y7LKI0	unreviewed	A0A4Y7LKI0_9CYAN	Succinyldiaminopimelate aminotransferase	A-P LL DA	Arthrospira sp. SRM16	399			pyridoxal phosphate binding [GO:0030170]; transaminase activity [GO:0008483]; biosynthetic process [GO:0009058]	biosynthetic process [GO:0009058]	pyridoxal phosphate binding [GO:0030170]; transaminase activity [GO:0008483]						PF00155;
A0A4Y7LKI5	unreviewed	A0A4Y7LKI5_9CYAN	PBS lyase	A-PhyAPhy	Arthrospira sp. SRM16	224			phycobilisome [GO:0030089]; lyase activity [GO:0016829]; oxidoreductase activity [GO:0016491]		lyase activity [GO:0016829]; oxidoreductase activity [GO:0016491]						PF13646;
A0A4Y7LKJ2	unreviewed	A0A4Y7LKJ2_9CYAN	Membrane protein	A-PVK	Arthrospira sp. SRM16	305			membrane [GO:0016020]; oxidoreductase activity [GO:0016491]; quinone binding [GO:0048038]		oxidoreductase activity [GO:0016491]; quinone binding [GO:0048038]						PF07884;	TRANSMEM 20..39; /note="Helical"; /evidence="ECO:0000256|SAM:Phobius"; TRANSMEM 59..84; /note="Helical"; /evidence="ECO:0000256|SAM:Phobius"; TRANSMEM 105..124; /note="Helical"; /evidence="ECO:0000256|SAM:Phobius"; TRANSMEM 130..151; /note="Helical"; /evidence="ECO:0000256|SAM:Phobius"; TRANSMEM 163..185; /note="Helical"; /evidence="ECO:0000256|SAM:Phobius"
A0A4Y7LKK1	unreviewed	A0A4Y7LKK1_9CYAN	Fibrillin	A-Fibrillin	Arthrospira sp. SRM16	195											PF04755;
A0A4Y7LKK3	unreviewed	A0A4Y7LKK3_9CYAN	SWIM-type domain-containing protein	A-SWIM	Arthrospira sp. SRM16	187			zinc ion binding [GO:0008270]		zinc ion binding [GO:0008270]
A0A4Y7LKL1	unreviewed	A0A4Y7LKL1_9CYAN	Pilus biogenesis protein	A-PIN domain	Arthrospira sp. SRM16	139											PF01850;
A0A4Y7LKY9	unreviewed	A0A4Y7LKY9_9CYAN	Single-stranded-DNA-specific exonuclease RecJ	A- SSDNA	Arthrospira sp. SRM16	797			5'-3' exonuclease activity [GO:0008409]; nucleic acid binding [GO:0003676]; DNA recombination [GO:0006310]; DNA repair [GO:0006281]	DNA recombination [GO:0006310]; DNA repair [GO:0006281]	5'-3' exonuclease activity [GO:0008409]; nucleic acid binding [GO:0003676]						PF01368;PF02272;PF17768;
A0A4Y7LKZ5	unreviewed	A0A4Y7LKZ5_9CYAN	NUDIX hydrolase	A-NUDIX	Arthrospira sp. SRM16	155			hydrolase activity [GO:0016787]		hydrolase activity [GO:0016787]						PF00293;
A0A4Y7LL05	unreviewed	A0A4Y7LL05_9CYAN	LD-carboxypeptidase	A-PU61	Arthrospira sp. SRM16	315			carboxypeptidase activity [GO:0004180]; serine-type peptidase activity [GO:0008236]; proteolysis [GO:0006508]	proteolysis [GO:0006508]	carboxypeptidase activity [GO:0004180]; serine-type peptidase activity [GO:0008236]						PF02016;PF17676;
A0A4Y7LL10	unreviewed	A0A4Y7LL10_9CYAN	Peptidase M48	A-P M48	Arthrospira sp. SRM16	649			plasma membrane [GO:0005886]; metal ion binding [GO:0046872]; metalloendopeptidase activity [GO:0004222]; proteolysis [GO:0006508]	proteolysis [GO:0006508]	metal ion binding [GO:0046872]; metalloendopeptidase activity [GO:0004222]						PF01435;	TRANSMEM 15..39; /note="Helical"; /evidence="ECO:0000256|SAM:Phobius"; TRANSMEM 51..69; /note="Helical"; /evidence="ECO:0000256|SAM:Phobius"; TRANSMEM 176..198; /note="Helical"; /evidence="ECO:0000256|SAM:Phobius"; TRANSMEM 218..238; /note="Helical"; /evidence="ECO:0000256|SAM:Phobius"
A0A4Y7LL20	unreviewed	A0A4Y7LL20_9CYAN	Uncharacterized protein	A-SSR	Arthrospira sp. SRM16	97
A0A4Y7LLR9	unreviewed	A0A4Y7LLR9_9CYAN	Adenylate cyclase	A- AC	Arthrospira sp. SRM16	308											PF01928;PF22551;
A0A4Y7LLT2	unreviewed	A0A4Y7LLT2_9CYAN	Cation transporter	A-P Co-Zn-Cd	Arthrospira sp. SRM16	315			plasma membrane [GO:0005886]; cadmium ion transmembrane transporter activity [GO:0015086]; ferrous iron transmembrane transporter activity [GO:0015093]; zinc efflux active transmembrane transporter activity [GO:0015341]; intracellular zinc ion homeostasis [GO:0006882]	intracellular zinc ion homeostasis [GO:0006882]	cadmium ion transmembrane transporter activity [GO:0015086]; ferrous iron transmembrane transporter activity [GO:0015093]; zinc efflux active transmembrane transporter activity [GO:0015341]						PF01545;PF16916;	TRANSMEM 12..33; /note="Helical"; /evidence="ECO:0000256|SAM:Phobius"; TRANSMEM 80..98; /note="Helical"; /evidence="ECO:0000256|SAM:Phobius"; TRANSMEM 119..136; /note="Helical"; /evidence="ECO:0000256|SAM:Phobius"; TRANSMEM 156..174; /note="Helical"; /evidence="ECO:0000256|SAM:Phobius"; TRANSMEM 186..204; /note="Helical"; /evidence="ECO:0000256|SAM:Phobius"
A0A4Y7LLT9	unreviewed	A0A4Y7LLT9_9CYAN	UDP-N-acetyl-D-mannosaminuronic acid transferase	A-UDP-N	Arthrospira sp. SRM16	399			hexosyltransferase activity [GO:0016758]; biosynthetic process [GO:0009058]	biosynthetic process [GO:0009058]	hexosyltransferase activity [GO:0016758]						PF03808;
A0A4Y7LLU4	unreviewed	A0A4Y7LLU4_9CYAN	Lipase	A-PL C2	Arthrospira sp. SRM16	200											PF02089;
A0A4Y7LLV1	unreviewed	A0A4Y7LLV1_9CYAN	Nitrate reductase associated protein	A-NRAP	Arthrospira sp. SRM16	153											PF09655;
A0A4Y7LM19	unreviewed	A0A4Y7LM19_9CYAN	Methyltransferase type 11	A-MT type11	Arthrospira sp. SRM16	600			methyltransferase activity [GO:0008168]; methylation [GO:0032259]	methylation [GO:0032259]	methyltransferase activity [GO:0008168]						PF13489;PF13414;PF14559;
A0A4Y7LM26	unreviewed	A0A4Y7LM26_9CYAN	2-alkenal reductase	A- ALR	Arthrospira sp. SRM16	464			serine-type endopeptidase activity [GO:0004252]; proteolysis [GO:0006508]	proteolysis [GO:0006508]	serine-type endopeptidase activity [GO:0004252]						PF17820;PF13365;
A0A4Y7LM35	unreviewed	A0A4Y7LM35_9CYAN	Peptidase M61	A-PM61	Arthrospira sp. SRM16	607											PF13180;PF05299;PF17899;
A0A4Y7LM45	unreviewed	A0A4Y7LM45_9CYAN	Macrolide ABC transporter ATP-binding protein	A-Ms ABC	Arthrospira sp. SRM16	396			plasma membrane [GO:0005886]; ATP binding [GO:0005524]; transmembrane transporter activity [GO:0022857]		ATP binding [GO:0005524]; transmembrane transporter activity [GO:0022857]						PF02687;PF12704;	TRANSMEM 273..298; /note="Helical"; /evidence="ECO:0000256|SAM:Phobius"; TRANSMEM 319..342; /note="Helical"; /evidence="ECO:0000256|SAM:Phobius"; TRANSMEM 362..382; /note="Helical"; /evidence="ECO:0000256|SAM:Phobius"
A0A4Y7LM53	unreviewed	A0A4Y7LM53_9CYAN	Alcohol dehydrogenase	A-PAD	Arthrospira sp. SRM16	319											PF08240;
A0A4Y7LM55	unreviewed	A0A4Y7LM55_9CYAN	GUN4 domian containing protein	A-GUN4	Arthrospira sp. SRM16	212			outer membrane-bounded periplasmic space [GO:0030288]; tetrapyrrole binding [GO:0046906]		tetrapyrrole binding [GO:0046906]						PF05419;
A0A4Y7LM61	unreviewed	A0A4Y7LM61_9CYAN	Folate-binding protein	A-GcTp	Arthrospira sp. SRM16	349											PF01571;
A0A4Y7LM62	unreviewed	A0A4Y7LM62_9CYAN	Putative GUN4-like regulator	A- PGUN4	Arthrospira sp. SRM16	168			tetrapyrrole binding [GO:0046906]		tetrapyrrole binding [GO:0046906]						PF05419;
A0A4Y7LM89	unreviewed	A0A4Y7LM89_9CYAN	Mechanosensitive ion channel MscS	A-mechanosensitive channel	Arthrospira sp. SRM16	295			plasma membrane [GO:0005886]; mechanosensitive monoatomic ion channel activity [GO:0008381]		mechanosensitive monoatomic ion channel activity [GO:0008381]						PF00924;PF21082;	TRANSMEM 12..39; /note="Helical"; /evidence="ECO:0000256|SAM:Phobius"; TRANSMEM 60..85; /note="Helical"; /evidence="ECO:0000256|SAM:Phobius"; TRANSMEM 91..108; /note="Helical"; /evidence="ECO:0000256|SAM:Phobius"
A0A4Y7LM98	unreviewed	A0A4Y7LM98_9CYAN	Serine threonine protein kinase	A-ST Pknae	Arthrospira sp. SRM16	754			cell outer membrane [GO:0009279]; ATP binding [GO:0005524]; protein kinase activity [GO:0004672]; receptor-mediated virion attachment to host cell [GO:0046813]	receptor-mediated virion attachment to host cell [GO:0046813]	ATP binding [GO:0005524]; protein kinase activity [GO:0004672]						PF00069;PF00515;PF13414;PF13432;	TRANSMEM 333..354; /note="Helical"; /evidence="ECO:0000256|SAM:Phobius"
A0A4Y7LMA8	unreviewed	A0A4Y7LMA8_9CYAN	Alpha beta hydrolase	A-Ha De	Arthrospira sp. SRM16	280			membrane [GO:0016020]; monoacylglycerol lipase activity [GO:0047372]; acylglycerol catabolic process [GO:0046464]	acylglycerol catabolic process [GO:0046464]	monoacylglycerol lipase activity [GO:0047372]						PF00561;
A0A5B8AEC4	unreviewed	A0A5B8AEC4_ARTPT	C-phycocyanin beta subunit	cpcB	Arthrospira platensis D0930	84			phycobilisome [GO:0030089]; photosynthesis [GO:0015979]	photosynthesis [GO:0015979]							PF00502;
A0A5B8AEC9	unreviewed	A0A5B8AEC9_ARTPT	Circadian clock oscillator protein KaiA	kaiA	Arthrospira platensis D0930	179			circadian rhythm [GO:0007623]	circadian rhythm [GO:0007623]							PF07688;
A0A5B8AEQ8	unreviewed	A0A5B8AEQ8_ARTPT	C-phycocyanin alpha subunit	cpcA	Arthrospira platensis D0930	162			phycobilisome [GO:0030089]; plasma membrane-derived thylakoid membrane [GO:0031676]; photosynthesis [GO:0015979]	photosynthesis [GO:0015979]							PF00502;
A0A5B8AER5	unreviewed	A0A5B8AER5_ARTPT	C-phycocyanin linker protein	cpcH	Arthrospira platensis D0930	168			phycobilisome [GO:0030089]; plasma membrane-derived thylakoid membrane [GO:0031676]; photosynthesis [GO:0015979]	photosynthesis [GO:0015979]							PF00427;
A0A5B8AFT4	unreviewed	A0A5B8AFT4_ARTPT	C-phycocyanin alpha subunit	cpcA	Arthrospira platensis CCALA 029	162			phycobilisome [GO:0030089]; plasma membrane-derived thylakoid membrane [GO:0031676]; photosynthesis [GO:0015979]	photosynthesis [GO:0015979]							PF00502;
A0A5B8AFU3	unreviewed	A0A5B8AFU3_ARTPT	C-phycocyanin linker protein	cpcH	Arthrospira platensis CCALA 029	168			phycobilisome [GO:0030089]; plasma membrane-derived thylakoid membrane [GO:0031676]; photosynthesis [GO:0015979]	photosynthesis [GO:0015979]							PF00427;
A0A5B8AFW2	unreviewed	A0A5B8AFW2_ARTPT	C-phycocyanin beta subunit	cpcB	Arthrospira platensis CCALA 029	84			phycobilisome [GO:0030089]; photosynthesis [GO:0015979]	photosynthesis [GO:0015979]							PF00502;
A0A5B8AFW9	unreviewed	A0A5B8AFW9_ARTPT	Circadian clock oscillator protein KaiA	kaiA	Arthrospira platensis CCALA 029	179			circadian rhythm [GO:0007623]	circadian rhythm [GO:0007623]							PF07688;
A0A5B8AFX5	unreviewed	A0A5B8AFX5_ARTPT	Circadian clock protein regulator	kaiC	Arthrospira platensis CCALA 029	47											PF06745;
A0A7G8Z7Z0	unreviewed	A0A7G8Z7Z0_ARTPT	Ribulose-1,5-bisphosphate carboxylase/oxygenase large subunit		Arthrospira platensis Arp1	341			magnesium ion binding [GO:0000287]; ribulose-bisphosphate carboxylase activity [GO:0016984]; carbon fixation [GO:0015977]	carbon fixation [GO:0015977]	magnesium ion binding [GO:0000287]; ribulose-bisphosphate carboxylase activity [GO:0016984]						PF00016;PF02788;
A0A8B0FHF7	unreviewed	A0A8B0FHF7_ARTPT	CpcA		Arthrospira platensis SAM2021	18
A0A8B0FIJ6	unreviewed	A0A8B0FIJ6_ARTPT	CpcB		Arthrospira platensis SAM2021	52
A0A8E4JBD9	unreviewed	A0A8E4JBD9_ARTPT	Phycocyanin alpha subunit		Arthrospira platensis BUURC002	162			phycobilisome [GO:0030089]; plasma membrane-derived thylakoid membrane [GO:0031676]; photosynthesis [GO:0015979]	photosynthesis [GO:0015979]							PF00502;
A0A8E4JBI8	unreviewed	A0A8E4JBI8_ARTPT	Phycocyanin alpha chain		Arthrospira platensis BUURC003	162			phycobilisome [GO:0030089]; plasma membrane-derived thylakoid membrane [GO:0031676]; photosynthesis [GO:0015979]	photosynthesis [GO:0015979]							PF00502;
A0A8E4JC26	unreviewed	A0A8E4JC26_ARTPT	Phycocyanin beta chain		Arthrospira platensis BUURC003	172			phycobilisome [GO:0030089]; plasma membrane-derived thylakoid membrane [GO:0031676]; photosynthesis [GO:0015979]	photosynthesis [GO:0015979]							PF00502;
A0A8E4JC89	unreviewed	A0A8E4JC89_ARTPT	Phycocyanin beta subunit		Arthrospira platensis BUURC001	172			phycobilisome [GO:0030089]; plasma membrane-derived thylakoid membrane [GO:0031676]; photosynthesis [GO:0015979]	photosynthesis [GO:0015979]							PF00502;
A0A8F9SE84	unreviewed	A0A8F9SE84_ARTPT	Ribulose-1,5-bisphosphate carboxylase/oxygenase large subunit (EC 4.1.1.39)	rbcL	Arthrospira platensis 3SAE	220			magnesium ion binding [GO:0000287]; ribulose-bisphosphate carboxylase activity [GO:0016984]; carbon fixation [GO:0015977]	carbon fixation [GO:0015977]	magnesium ion binding [GO:0000287]; ribulose-bisphosphate carboxylase activity [GO:0016984]						PF00016;PF02788;
A3F8V5	unreviewed	A3F8V5_ARTPT	Delta-6 desaturase	desD	Arthrospira platensis CG590	368			membrane [GO:0016020]; oxidoreductase activity, acting on paired donors, with oxidation of a pair of donors resulting in the reduction of molecular oxygen to two molecules of water [GO:0016717]; lipid biosynthetic process [GO:0008610]	lipid biosynthetic process [GO:0008610]	oxidoreductase activity, acting on paired donors, with oxidation of a pair of donors resulting in the reduction of molecular oxygen to two molecules of water [GO:0016717]						PF00487;	TRANSMEM 41..61; /note="Helical"; /evidence="ECO:0000256|SAM:Phobius"; TRANSMEM 67..89; /note="Helical"; /evidence="ECO:0000256|SAM:Phobius"; TRANSMEM 161..180; /note="Helical"; /evidence="ECO:0000256|SAM:Phobius"; TRANSMEM 201..227; /note="Helical"; /evidence="ECO:0000256|SAM:Phobius"; TRANSMEM 233..254; /note="Helical"; /evidence="ECO:0000256|SAM:Phobius"
A3RF20	unreviewed	A3RF20_ARTPT	Phycocyanin beta subunit	cpcB	Arthrospira platensis CG590	85			phycobilisome [GO:0030089]; photosynthesis [GO:0015979]	photosynthesis [GO:0015979]							PF00502;
A3RF21	unreviewed	A3RF21_ARTPT	Phycocyanin alpha subunit	cpcA	Arthrospira platensis CG590	11
A7U8S1	unreviewed	A7U8S1_ARTPT	Putative glutathione reductase		Arthrospira platensis AV	365			cytosol [GO:0005829]; flavin adenine dinucleotide binding [GO:0050660]; glutathione-disulfide reductase (NADPH) activity [GO:0004362]; cell redox homeostasis [GO:0045454]; cellular response to oxidative stress [GO:0034599]; glutathione metabolic process [GO:0006749]	cell redox homeostasis [GO:0045454]; cellular response to oxidative stress [GO:0034599]; glutathione metabolic process [GO:0006749]	flavin adenine dinucleotide binding [GO:0050660]; glutathione-disulfide reductase (NADPH) activity [GO:0004362]						PF07992;PF02852;
A8QXM5	unreviewed	A8QXM5_ARTPT	Maltooligosyl trehalose hydrolase	mth	Arthrospira platensis (Spirulina platensis)	61			hydrolase activity [GO:0016787]		hydrolase activity [GO:0016787]
A9UKJ1	unreviewed	A9UKJ1_ARTPT	Phycocyanin alpha subunit	cpcA	Arthrospira platensis FACHB-341	162			phycobilisome [GO:0030089]; plasma membrane-derived thylakoid membrane [GO:0031676]; photosynthesis [GO:0015979]	photosynthesis [GO:0015979]							PF00502;
A9UKJ2	unreviewed	A9UKJ2_ARTPT	Phycocyanin	cpcH	Arthrospira platensis FACHB-341	119			phycobilisome [GO:0030089]; plasma membrane-derived thylakoid membrane [GO:0031676]; photosynthesis [GO:0015979]	photosynthesis [GO:0015979]							PF00427;
B0FRH3	unreviewed	B0FRH3_ARTPT	non-specific serine/threonine protein kinase (EC 2.7.11.1)		Arthrospira platensis S6	168			ATP binding [GO:0005524]; protein serine/threonine kinase activity [GO:0004674]		ATP binding [GO:0005524]; protein serine/threonine kinase activity [GO:0004674]						PF00069;		RHEA:17989 RHEA:46608
B1A630	unreviewed	B1A630_ARTPT	PatS	patS	Arthrospira platensis HZ01	84
B1NJ39	unreviewed	B1NJ39_ARTPT	Putative binding-protein-dependent transport system protein	dppB	Arthrospira platensis C1	341			plasma membrane [GO:0005886]; transmembrane transport [GO:0055085]	transmembrane transport [GO:0055085]							PF00528;PF19300;	TRANSMEM 12..33; /note="Helical"; /evidence="ECO:0000256|RuleBase:RU363032"; TRANSMEM 108..129; /note="Helical"; /evidence="ECO:0000256|RuleBase:RU363032"; TRANSMEM 141..168; /note="Helical"; /evidence="ECO:0000256|RuleBase:RU363032"; TRANSMEM 205..224; /note="Helical"; /evidence="ECO:0000256|RuleBase:RU363032"; TRANSMEM 263..284; /note="Helical"; /evidence="ECO:0000256|RuleBase:RU363032"; TRANSM…
B1NJ40	unreviewed	B1NJ40_ARTPT	Phycocyanin beta subunit	cpcB	Arthrospira platensis C1	25
B2BN58	unreviewed	B2BN58_ARTPT	CpcH	cpcH	Arthrospira platensis Sp-1	271			phycobilisome [GO:0030089]; plasma membrane-derived thylakoid membrane [GO:0031676]; photosynthesis [GO:0015979]	photosynthesis [GO:0015979]							PF01383;PF00427;
B2BN60	unreviewed	B2BN60_ARTPT	CpcD	cpcD	Arthrospira platensis Sp-1	87			phycobilisome [GO:0030089]; plasma membrane-derived thylakoid membrane [GO:0031676]								PF01383;
B2BN61	unreviewed	B2BN61_ARTPT	CpcH	cpcH	Arthrospira platensis Sp-2	271			phycobilisome [GO:0030089]; plasma membrane-derived thylakoid membrane [GO:0031676]; photosynthesis [GO:0015979]	photosynthesis [GO:0015979]							PF01383;PF00427;
B2BN63	unreviewed	B2BN63_ARTPT	CpcD	cpcD	Arthrospira platensis Sp-2	87			phycobilisome [GO:0030089]; plasma membrane-derived thylakoid membrane [GO:0031676]								PF01383;
B2BN64	unreviewed	B2BN64_ARTPT	CpcH	cpcH	Arthrospira platensis Sp-3	271			phycobilisome [GO:0030089]; plasma membrane-derived thylakoid membrane [GO:0031676]; photosynthesis [GO:0015979]	photosynthesis [GO:0015979]							PF01383;PF00427;
B2BN66	unreviewed	B2BN66_ARTPT	CpcD	cpcD	Arthrospira platensis Sp-3	87			phycobilisome [GO:0030089]; plasma membrane-derived thylakoid membrane [GO:0031676]; photosynthesis [GO:0015979]	photosynthesis [GO:0015979]							PF01383;
B2BN67	unreviewed	B2BN67_ARTPT	CpcH	cpcH	Arthrospira platensis Sp-4	271			phycobilisome [GO:0030089]; plasma membrane-derived thylakoid membrane [GO:0031676]; photosynthesis [GO:0015979]	photosynthesis [GO:0015979]							PF01383;PF00427;
B2BN68	unreviewed	B2BN68_ARTPT	CpcI	cpcI	Arthrospira platensis Sp-4	288			phycobilisome [GO:0030089]; plasma membrane-derived thylakoid membrane [GO:0031676]; photosynthesis [GO:0015979]	photosynthesis [GO:0015979]							PF01383;PF00427;
B2BN69	unreviewed	B2BN69_ARTPT	CpcD	cpcD	Arthrospira platensis Sp-4	87			phycobilisome [GO:0030089]; plasma membrane-derived thylakoid membrane [GO:0031676]; photosynthesis [GO:0015979]	photosynthesis [GO:0015979]							PF01383;
B2BN70	unreviewed	B2BN70_ARTPT	CpcH	cpcH	Arthrospira platensis Sp-6	271			phycobilisome [GO:0030089]; plasma membrane-derived thylakoid membrane [GO:0031676]; photosynthesis [GO:0015979]	photosynthesis [GO:0015979]							PF01383;PF00427;
B2BN71	unreviewed	B2BN71_ARTPT	CpcI	cpcI	Arthrospira platensis Sp-6	288			phycobilisome [GO:0030089]; plasma membrane-derived thylakoid membrane [GO:0031676]; photosynthesis [GO:0015979]	photosynthesis [GO:0015979]							PF01383;PF00427;
B2BN72	unreviewed	B2BN72_ARTPT	CpcD	cpcD	Arthrospira platensis Sp-6	87			phycobilisome [GO:0030089]; plasma membrane-derived thylakoid membrane [GO:0031676]								PF01383;
B2BN73	unreviewed	B2BN73_ARTPT	CpcH	cpcH	Arthrospira platensis Sp-5	270			phycobilisome [GO:0030089]; plasma membrane-derived thylakoid membrane [GO:0031676]; photosynthesis [GO:0015979]	photosynthesis [GO:0015979]							PF01383;PF00427;
B2BN75	unreviewed	B2BN75_ARTPT	CpcD	cpcD	Arthrospira platensis Sp-5	87			phycobilisome [GO:0030089]; plasma membrane-derived thylakoid membrane [GO:0031676]; photosynthesis [GO:0015979]	photosynthesis [GO:0015979]							PF01383;
B2BN76	unreviewed	B2BN76_ARTPT	CpcH	cpcH	Arthrospira platensis Sp-7	271			phycobilisome [GO:0030089]; plasma membrane-derived thylakoid membrane [GO:0031676]; photosynthesis [GO:0015979]	photosynthesis [GO:0015979]							PF01383;PF00427;
B2BN77	unreviewed	B2BN77_ARTPT	CpcI	cpcI	Arthrospira platensis Sp-7	288			phycobilisome [GO:0030089]; plasma membrane-derived thylakoid membrane [GO:0031676]; photosynthesis [GO:0015979]	photosynthesis [GO:0015979]							PF01383;PF00427;
B2BN78	unreviewed	B2BN78_ARTPT	CpcD	cpcD	Arthrospira platensis Sp-7	87			phycobilisome [GO:0030089]; plasma membrane-derived thylakoid membrane [GO:0031676]; photosynthesis [GO:0015979]	photosynthesis [GO:0015979]							PF01383;
B2BN79	unreviewed	B2BN79_ARTPT	CpcH	cpcH	Arthrospira platensis Sp-8	271			phycobilisome [GO:0030089]; plasma membrane-derived thylakoid membrane [GO:0031676]; photosynthesis [GO:0015979]	photosynthesis [GO:0015979]							PF01383;PF00427;
B2BN80	unreviewed	B2BN80_ARTPT	CpcI	cpcI	Arthrospira platensis Sp-8	288			phycobilisome [GO:0030089]; plasma membrane-derived thylakoid membrane [GO:0031676]; photosynthesis [GO:0015979]	photosynthesis [GO:0015979]							PF01383;PF00427;
B2BN81	unreviewed	B2BN81_ARTPT	CpcD	cpcD	Arthrospira platensis Sp-8	87			phycobilisome [GO:0030089]; plasma membrane-derived thylakoid membrane [GO:0031676]; photosynthesis [GO:0015979]	photosynthesis [GO:0015979]							PF01383;
B2BN82	unreviewed	B2BN82_ARTPT	CpcH	cpcH	Arthrospira platensis Sp-9	271			phycobilisome [GO:0030089]; plasma membrane-derived thylakoid membrane [GO:0031676]; photosynthesis [GO:0015979]	photosynthesis [GO:0015979]							PF01383;PF00427;
B2BN84	unreviewed	B2BN84_ARTPT	CpcD	cpcD	Arthrospira platensis Sp-9	87			phycobilisome [GO:0030089]; plasma membrane-derived thylakoid membrane [GO:0031676]								PF01383;
B2BN85	unreviewed	B2BN85_ARTPT	CpcH	cpcH	Arthrospira platensis Sp-10	271			phycobilisome [GO:0030089]; plasma membrane-derived thylakoid membrane [GO:0031676]; photosynthesis [GO:0015979]	photosynthesis [GO:0015979]							PF01383;PF00427;
B2BN87	unreviewed	B2BN87_ARTPT	CpcD	cpcD	Arthrospira platensis Sp-10	87			phycobilisome [GO:0030089]; plasma membrane-derived thylakoid membrane [GO:0031676]								PF01383;
B2BN88	unreviewed	B2BN88_ARTPT	CpcH	cpcH	Arthrospira platensis Sp-12	271			phycobilisome [GO:0030089]; plasma membrane-derived thylakoid membrane [GO:0031676]; photosynthesis [GO:0015979]	photosynthesis [GO:0015979]							PF01383;PF00427;
B2BN89	unreviewed	B2BN89_ARTPT	CpcI	cpcI	Arthrospira platensis Sp-12	288			phycobilisome [GO:0030089]; plasma membrane-derived thylakoid membrane [GO:0031676]; photosynthesis [GO:0015979]	photosynthesis [GO:0015979]							PF01383;PF00427;
B2BN90	unreviewed	B2BN90_ARTPT	CpcD	cpcD	Arthrospira platensis Sp-12	87			phycobilisome [GO:0030089]; plasma membrane-derived thylakoid membrane [GO:0031676]; photosynthesis [GO:0015979]	photosynthesis [GO:0015979]							PF01383;
B2BN91	unreviewed	B2BN91_ARTPT	CpcH	cpcH	Arthrospira platensis Sp-14	271			phycobilisome [GO:0030089]; plasma membrane-derived thylakoid membrane [GO:0031676]; photosynthesis [GO:0015979]	photosynthesis [GO:0015979]							PF01383;PF00427;
B2BN92	unreviewed	B2BN92_ARTPT	CpcI	cpcI	Arthrospira platensis Sp-14	288			phycobilisome [GO:0030089]; plasma membrane-derived thylakoid membrane [GO:0031676]; photosynthesis [GO:0015979]	photosynthesis [GO:0015979]							PF01383;PF00427;
B2BN93	unreviewed	B2BN93_ARTPT	CpcD	cpcD	Arthrospira platensis Sp-14	87			phycobilisome [GO:0030089]; plasma membrane-derived thylakoid membrane [GO:0031676]								PF01383;
B2BN94	unreviewed	B2BN94_ARTPT	CpcH	cpcH	Arthrospira platensis Sp-15	271			phycobilisome [GO:0030089]; plasma membrane-derived thylakoid membrane [GO:0031676]; photosynthesis [GO:0015979]	photosynthesis [GO:0015979]							PF01383;PF00427;
B2BN95	unreviewed	B2BN95_ARTPT	CpcI	cpcI	Arthrospira platensis Sp-15	288			phycobilisome [GO:0030089]; plasma membrane-derived thylakoid membrane [GO:0031676]; photosynthesis [GO:0015979]	photosynthesis [GO:0015979]							PF01383;PF00427;
B2BN96	unreviewed	B2BN96_ARTPT	CpcD	cpcD	Arthrospira platensis Sp-15	87			phycobilisome [GO:0030089]; plasma membrane-derived thylakoid membrane [GO:0031676]; photosynthesis [GO:0015979]	photosynthesis [GO:0015979]							PF01383;
B2BN97	unreviewed	B2BN97_ARTPT	CpcH	cpcH	Arthrospira platensis Sp-16	271			phycobilisome [GO:0030089]; plasma membrane-derived thylakoid membrane [GO:0031676]; photosynthesis [GO:0015979]	photosynthesis [GO:0015979]							PF01383;PF00427;
B2BN98	unreviewed	B2BN98_ARTPT	CpcI	cpcI	Arthrospira platensis Sp-16	288			phycobilisome [GO:0030089]; plasma membrane-derived thylakoid membrane [GO:0031676]; photosynthesis [GO:0015979]	photosynthesis [GO:0015979]							PF01383;PF00427;
B2BN99	unreviewed	B2BN99_ARTPT	CpcD	cpcD	Arthrospira platensis Sp-16	87			phycobilisome [GO:0030089]; plasma membrane-derived thylakoid membrane [GO:0031676]; photosynthesis [GO:0015979]	photosynthesis [GO:0015979]							PF01383;
B2BNA0	unreviewed	B2BNA0_ARTPT	CpcH	cpcH	Arthrospira platensis Sp-17	271			phycobilisome [GO:0030089]; plasma membrane-derived thylakoid membrane [GO:0031676]; photosynthesis [GO:0015979]	photosynthesis [GO:0015979]							PF01383;PF00427;
B2BNA1	unreviewed	B2BNA1_ARTPT	CpcI	cpcI	Arthrospira platensis Sp-17	288			phycobilisome [GO:0030089]; plasma membrane-derived thylakoid membrane [GO:0031676]; photosynthesis [GO:0015979]	photosynthesis [GO:0015979]							PF01383;PF00427;
B2BNA2	unreviewed	B2BNA2_ARTPT	CpcD	cpcD	Arthrospira platensis Sp-17	87			phycobilisome [GO:0030089]; plasma membrane-derived thylakoid membrane [GO:0031676]; photosynthesis [GO:0015979]	photosynthesis [GO:0015979]							PF01383;
B2BNA3	unreviewed	B2BNA3_ARTPT	CpcH	cpcH	Arthrospira platensis Sp-11	271			phycobilisome [GO:0030089]; plasma membrane-derived thylakoid membrane [GO:0031676]; photosynthesis [GO:0015979]	photosynthesis [GO:0015979]							PF01383;PF00427;
B2BNA4	unreviewed	B2BNA4_ARTPT	CpcI	cpcI	Arthrospira platensis Sp-11	288			phycobilisome [GO:0030089]; plasma membrane-derived thylakoid membrane [GO:0031676]; photosynthesis [GO:0015979]	photosynthesis [GO:0015979]							PF01383;PF00427;
B2BNA5	unreviewed	B2BNA5_ARTPT	CpcD	cpcD	Arthrospira platensis Sp-11	87			phycobilisome [GO:0030089]; plasma membrane-derived thylakoid membrane [GO:0031676]								PF01383;
B2BNA6	unreviewed	B2BNA6_ARTPT	CpcH	cpcH	Arthrospira platensis Sp-11	271			phycobilisome [GO:0030089]; plasma membrane-derived thylakoid membrane [GO:0031676]; photosynthesis [GO:0015979]	photosynthesis [GO:0015979]							PF01383;PF00427;
B2BNA8	unreviewed	B2BNA8_ARTPT	CpcD	cpcD	Arthrospira platensis Sp-11	87			phycobilisome [GO:0030089]; plasma membrane-derived thylakoid membrane [GO:0031676]								PF01383;
B2M1X7	unreviewed	B2M1X7_ARTPT	Delta 9 desaturase	desC	Arthrospira platensis KCTC AG20590	270			membrane [GO:0016020]; oxidoreductase activity, acting on paired donors, with oxidation of a pair of donors resulting in the reduction of molecular oxygen to two molecules of water [GO:0016717]; fatty acid biosynthetic process [GO:0006633]	fatty acid biosynthetic process [GO:0006633]	oxidoreductase activity, acting on paired donors, with oxidation of a pair of donors resulting in the reduction of molecular oxygen to two molecules of water [GO:0016717]						PF00487;	TRANSMEM 12..31; /note="Helical"; /evidence="ECO:0000256|SAM:Phobius"; TRANSMEM 37..59; /note="Helical"; /evidence="ECO:0000256|SAM:Phobius"; TRANSMEM 147..168; /note="Helical"; /evidence="ECO:0000256|SAM:Phobius"; TRANSMEM 174..193; /note="Helical"; /evidence="ECO:0000256|SAM:Phobius"
B2M1X8	unreviewed	B2M1X8_ARTPT	Delta 12 desaturase	desA	Arthrospira platensis KCTC AG20590	350			membrane [GO:0016020]; oxidoreductase activity [GO:0016491]; lipid metabolic process [GO:0006629]	lipid metabolic process [GO:0006629]	oxidoreductase activity [GO:0016491]						PF00487;	TRANSMEM 43..61; /note="Helical"; /evidence="ECO:0000256|SAM:Phobius"; TRANSMEM 99..117; /note="Helical"; /evidence="ECO:0000256|SAM:Phobius"; TRANSMEM 195..218; /note="Helical"; /evidence="ECO:0000256|SAM:Phobius"; TRANSMEM 224..241; /note="Helical"; /evidence="ECO:0000256|SAM:Phobius"
B2M1X9	unreviewed	B2M1X9_ARTPT	Delta 6 desaturase	desD	Arthrospira platensis KCTC AG20590	368			membrane [GO:0016020]; oxidoreductase activity, acting on paired donors, with oxidation of a pair of donors resulting in the reduction of molecular oxygen to two molecules of water [GO:0016717]; lipid biosynthetic process [GO:0008610]	lipid biosynthetic process [GO:0008610]	oxidoreductase activity, acting on paired donors, with oxidation of a pair of donors resulting in the reduction of molecular oxygen to two molecules of water [GO:0016717]						PF00487;	TRANSMEM 41..61; /note="Helical"; /evidence="ECO:0000256|SAM:Phobius"; TRANSMEM 67..89; /note="Helical"; /evidence="ECO:0000256|SAM:Phobius"; TRANSMEM 161..180; /note="Helical"; /evidence="ECO:0000256|SAM:Phobius"; TRANSMEM 201..227; /note="Helical"; /evidence="ECO:0000256|SAM:Phobius"; TRANSMEM 233..254; /note="Helical"; /evidence="ECO:0000256|SAM:Phobius"
B2X2E3	unreviewed	B2X2E3_ARTPT	Rod linker polypeptide CpcH	cpcH	Arthrospira platensis Sp-S	76			phycobilisome [GO:0030089]; plasma membrane-derived thylakoid membrane [GO:0031676]								PF01383;
B2X2E4	unreviewed	B2X2E4_ARTPT	Rod linker polypeptide CpcI	cpcI	Arthrospira platensis Sp-S	288			phycobilisome [GO:0030089]; plasma membrane-derived thylakoid membrane [GO:0031676]; photosynthesis [GO:0015979]	photosynthesis [GO:0015979]							PF01383;PF00427;
B2X2E5	unreviewed	B2X2E5_ARTPT	Rod linker polypeptide CpcD	cpcD	Arthrospira platensis Sp-S	80			phycobilisome [GO:0030089]; plasma membrane-derived thylakoid membrane [GO:0031676]								PF01383;
B6DU59	unreviewed	B6DU59_ARTPT	Serine/threonine protein kinase	stk1850	Arthrospira platensis S6	487			membrane [GO:0016020]; ATP binding [GO:0005524]; protein serine/threonine kinase activity [GO:0004674]		ATP binding [GO:0005524]; protein serine/threonine kinase activity [GO:0004674]						PF00069;	TRANSMEM 325..342; /note="Helical"; /evidence="ECO:0000256|SAM:Phobius"; TRANSMEM 354..383; /note="Helical"; /evidence="ECO:0000256|SAM:Phobius"
B6DU61	unreviewed	B6DU61_ARTPT	Serine/threonine protein kinase	stk2103	Arthrospira platensis S6	732			cell outer membrane [GO:0009279]; ATP binding [GO:0005524]; protein serine/threonine kinase activity [GO:0004674]; receptor-mediated virion attachment to host cell [GO:0046813]	receptor-mediated virion attachment to host cell [GO:0046813]	ATP binding [GO:0005524]; protein serine/threonine kinase activity [GO:0004674]						PF00069;PF00515;PF13414;PF13432;	TRANSMEM 311..332; /note="Helical"; /evidence="ECO:0000256|SAM:Phobius"
C0KJP9	unreviewed	C0KJP9_ARTPT	Cell shape-determining protein MreC (Cell shape protein MreC)		Arthrospira platensis FACHB-869	264			plasma membrane [GO:0005886]; regulation of cell shape [GO:0008360]	regulation of cell shape [GO:0008360]							PF04085;
C0LQ86	unreviewed	C0LQ86_ARTPT	Delta-6 desaturase	D6d	Arthrospira platensis Sp-6	368			membrane [GO:0016020]; oxidoreductase activity, acting on paired donors, with oxidation of a pair of donors resulting in the reduction of molecular oxygen to two molecules of water [GO:0016717]; lipid biosynthetic process [GO:0008610]	lipid biosynthetic process [GO:0008610]	oxidoreductase activity, acting on paired donors, with oxidation of a pair of donors resulting in the reduction of molecular oxygen to two molecules of water [GO:0016717]						PF00487;	TRANSMEM 41..61; /note="Helical"; /evidence="ECO:0000256|SAM:Phobius"; TRANSMEM 67..89; /note="Helical"; /evidence="ECO:0000256|SAM:Phobius"; TRANSMEM 161..180; /note="Helical"; /evidence="ECO:0000256|SAM:Phobius"; TRANSMEM 201..227; /note="Helical"; /evidence="ECO:0000256|SAM:Phobius"; TRANSMEM 233..254; /note="Helical"; /evidence="ECO:0000256|SAM:Phobius"
C7DQP6	unreviewed	C7DQP6_ARTPT	CpcI	cpcI	Arthrospira platensis EB 9602	288			phycobilisome [GO:0030089]; plasma membrane-derived thylakoid membrane [GO:0031676]; photosynthesis [GO:0015979]	photosynthesis [GO:0015979]							PF01383;PF00427;
C7DQP7	unreviewed	C7DQP7_ARTPT	CpcD	cpcD	Arthrospira platensis EB 9602	68			phycobilisome [GO:0030089]; plasma membrane-derived thylakoid membrane [GO:0031676]								PF01383;
C7DT12	unreviewed	C7DT12_ARTPT	CpcI	cpcI	Arthrospira platensis NJ 1999	288			phycobilisome [GO:0030089]; plasma membrane-derived thylakoid membrane [GO:0031676]; photosynthesis [GO:0015979]	photosynthesis [GO:0015979]							PF01383;PF00427;
C8CMN9	unreviewed	C8CMN9_ARTPT	Multi-sensor hybrid histidine kinase (EC 2.7.13.3)		Arthrospira platensis PCC 7345	98			phosphorelay sensor kinase activity [GO:0000155]		phosphorelay sensor kinase activity [GO:0000155]
C9E260	unreviewed	C9E260_ARTPT	DNA mismatch repair protein MutL		Arthrospira platensis PCC 7345	95			mismatch repair complex [GO:0032300]; ATP hydrolysis activity [GO:0016887]; ATP-dependent DNA damage sensor activity [GO:0140664]; mismatch repair [GO:0006298]	mismatch repair [GO:0006298]	ATP hydrolysis activity [GO:0016887]; ATP-dependent DNA damage sensor activity [GO:0140664]
D0PSW0	unreviewed	D0PSW0_ARTPT	Nitrate reductase	narB	Arthrospira platensis PCC 7345	194			membrane [GO:0016020]; oxidoreductase activity [GO:0016491]		oxidoreductase activity [GO:0016491]						PF00384;
D3GER3	unreviewed	D3GER3_ARTPT	Glutamate synthase	GOGAT	Arthrospira platensis PCC 7345	303			3 iron, 4 sulfur cluster binding [GO:0051538]; glutamate synthase activity [GO:0015930]; ammonia assimilation cycle [GO:0019676]; glutamate biosynthetic process [GO:0006537]	ammonia assimilation cycle [GO:0019676]; glutamate biosynthetic process [GO:0006537]	3 iron, 4 sulfur cluster binding [GO:0051538]; glutamate synthase activity [GO:0015930]				PATHWAY: Amino-acid biosynthesis. {ECO:0000256|ARBA:ARBA00029440}.		PF00310;PF04898;
D5L9I6	unreviewed	D5L9I6_ARTPT	UDP-glucose:tetrahydrobiopterin glucosyltransferase		Arthrospira platensis KMMCC CY-007	359			glycosyltransferase activity [GO:0016757]		glycosyltransferase activity [GO:0016757]						PF00534;
E0Z0D1	unreviewed	E0Z0D1_ARTPT	CcmN	ccmN	Arthrospira platensis AGB-AP02	174			carboxysome [GO:0031470]; structural constituent of carboxysome shell [GO:0043886]		structural constituent of carboxysome shell [GO:0043886]
E0Z0D2	unreviewed	E0Z0D2_ARTPT	CcmO	ccmO	Arthrospira platensis AGB-AP02	266			carboxysome [GO:0031470]; carbon fixation [GO:0015977]	carbon fixation [GO:0015977]							PF00936;
E0Z0D5	unreviewed	E0Z0D5_ARTPT	ChpX	chpX	Arthrospira platensis AGB-AP02	429											PF10216;
E0Z0D8	unreviewed	E0Z0D8_ARTPT	ChpY	chpY	Arthrospira platensis AGB-AP02	390											PF10216;
E0Z0D9	unreviewed	E0Z0D9_ARTPT	SbtA	sbtA	Arthrospira platensis AGB-AP02	378			membrane [GO:0016020]								PF05982;	TRANSMEM 12..33; /note="Helical"; /evidence="ECO:0000256|SAM:Phobius"; TRANSMEM 45..64; /note="Helical"; /evidence="ECO:0000256|SAM:Phobius"; TRANSMEM 70..92; /note="Helical"; /evidence="ECO:0000256|SAM:Phobius"; TRANSMEM 104..125; /note="Helical"; /evidence="ECO:0000256|SAM:Phobius"; TRANSMEM 137..159; /note="Helical"; /evidence="ECO:0000256|SAM:Phobius"; TRANSMEM 284..302; /note="Helical"; /evi…
E1AW16	unreviewed	E1AW16_ARTPT	UDP-sulfoquinovose synthase	sqdB	Arthrospira platensis EEW7	130											PF16363;
E1AW19	unreviewed	E1AW19_ARTPT	SQDG synthase	sqdX	Arthrospira platensis EEW10	148			glycosyltransferase activity [GO:0016757]		glycosyltransferase activity [GO:0016757]						PF00534;
E3P851	unreviewed	E3P851_ARTPT	Nitrate transporter S		Arthrospira platensis PCC 7345	359			plasma membrane [GO:0005886]; monoatomic ion transport [GO:0006811]	monoatomic ion transport [GO:0006811]							PF13379;
E3T357	unreviewed	E3T357_ARTPT	Glucosyl transferase family protein		Arthrospira platensis PCC 7345	297			transferase activity [GO:0016740]		transferase activity [GO:0016740]						PF00535;
E3VS06	unreviewed	E3VS06_ARTPT	Alpha amylase (EC 3.2.1.1)		Arthrospira platensis AV	587			alpha-amylase activity [GO:0004556]; glycosyltransferase activity [GO:0016757]; carbohydrate metabolic process [GO:0005975]	carbohydrate metabolic process [GO:0005975]	alpha-amylase activity [GO:0004556]; glycosyltransferase activity [GO:0016757]						PF00128;
E5LCI2	unreviewed	E5LCI2_ARTPT	Alpha-amylase (EC 3.2.1.1)		Arthrospira platensis AV	489			alpha-amylase activity [GO:0004556]; calcium ion binding [GO:0005509]; transferase activity [GO:0016740]; carbohydrate metabolic process [GO:0005975]	carbohydrate metabolic process [GO:0005975]	alpha-amylase activity [GO:0004556]; calcium ion binding [GO:0005509]; transferase activity [GO:0016740]						PF00128;
G0YS99	unreviewed	G0YS99_ARTPT	Rod shape-determining protein	mreb	Arthrospira platensis ZJU0101	312			cytoplasm [GO:0005737]; ATP binding [GO:0005524]; cell morphogenesis [GO:0000902]; regulation of cell shape [GO:0008360]	cell morphogenesis [GO:0000902]; regulation of cell shape [GO:0008360]	ATP binding [GO:0005524]						PF06723;
G0YSA0	unreviewed	G0YSA0_ARTPT	Rod shape-determining protein	mreb	Arthrospira platensis ZJU0101/S	312			cytoplasm [GO:0005737]; ATP binding [GO:0005524]; cell morphogenesis [GO:0000902]; regulation of cell shape [GO:0008360]	cell morphogenesis [GO:0000902]; regulation of cell shape [GO:0008360]	ATP binding [GO:0005524]						PF06723;
G0YSA1	unreviewed	G0YSA1_ARTPT	Rod shape-determining protein	mreb	Arthrospira platensis ZJU0103	312			cytoplasm [GO:0005737]; ATP binding [GO:0005524]; cell morphogenesis [GO:0000902]; regulation of cell shape [GO:0008360]	cell morphogenesis [GO:0000902]; regulation of cell shape [GO:0008360]	ATP binding [GO:0005524]						PF06723;
G0YSA2	unreviewed	G0YSA2_ARTPT	Rod shape-determining protein	mreb	Arthrospira platensis ZJU0103/S	312			cytoplasm [GO:0005737]; ATP binding [GO:0005524]; cell morphogenesis [GO:0000902]; regulation of cell shape [GO:0008360]	cell morphogenesis [GO:0000902]; regulation of cell shape [GO:0008360]	ATP binding [GO:0005524]						PF06723;
G0YSA3	unreviewed	G0YSA3_ARTPT	Rod shape-determining protein	mreb	Arthrospira platensis ZJU0104	312			cytoplasm [GO:0005737]; ATP binding [GO:0005524]; cell morphogenesis [GO:0000902]; regulation of cell shape [GO:0008360]	cell morphogenesis [GO:0000902]; regulation of cell shape [GO:0008360]	ATP binding [GO:0005524]						PF06723;
G0YSA4	unreviewed	G0YSA4_ARTPT	Rod shape-determining protein	mreb	Arthrospira platensis ZJU0104/S	312			cytoplasm [GO:0005737]; ATP binding [GO:0005524]; cell morphogenesis [GO:0000902]; regulation of cell shape [GO:0008360]	cell morphogenesis [GO:0000902]; regulation of cell shape [GO:0008360]	ATP binding [GO:0005524]						PF06723;
G0YSA5	unreviewed	G0YSA5_ARTPT	Rod shape-determining protein	mreb	Arthrospira platensis ZJU0112	312			cytoplasm [GO:0005737]; ATP binding [GO:0005524]; cell morphogenesis [GO:0000902]; regulation of cell shape [GO:0008360]	cell morphogenesis [GO:0000902]; regulation of cell shape [GO:0008360]	ATP binding [GO:0005524]						PF06723;
G0YSA6	unreviewed	G0YSA6_ARTPT	Rod shape-determining protein	mreb	Arthrospira platensis ZJU0112/S	312			cytoplasm [GO:0005737]; ATP binding [GO:0005524]; cell morphogenesis [GO:0000902]; regulation of cell shape [GO:0008360]	cell morphogenesis [GO:0000902]; regulation of cell shape [GO:0008360]	ATP binding [GO:0005524]						PF06723;
G0YSA7	unreviewed	G0YSA7_ARTPT	Rod shape-determining protein	mreb	Arthrospira platensis ZJU0117	312			cytoplasm [GO:0005737]; ATP binding [GO:0005524]; cell morphogenesis [GO:0000902]; regulation of cell shape [GO:0008360]	cell morphogenesis [GO:0000902]; regulation of cell shape [GO:0008360]	ATP binding [GO:0005524]						PF06723;
G0YSA8	unreviewed	G0YSA8_ARTPT	Rod shape-determining protein	mreb	Arthrospira platensis ZJU0117/S	312			cytoplasm [GO:0005737]; ATP binding [GO:0005524]; cell morphogenesis [GO:0000902]; regulation of cell shape [GO:0008360]	cell morphogenesis [GO:0000902]; regulation of cell shape [GO:0008360]	ATP binding [GO:0005524]						PF06723;
G0YSA9	unreviewed	G0YSA9_ARTPT	Rod shape-determining protein	mreb	Arthrospira platensis ZJU0118	312			cytoplasm [GO:0005737]; ATP binding [GO:0005524]; cell morphogenesis [GO:0000902]; regulation of cell shape [GO:0008360]	cell morphogenesis [GO:0000902]; regulation of cell shape [GO:0008360]	ATP binding [GO:0005524]						PF06723;
G8HXG2	unreviewed	G8HXG2_ARTPT	Nitrogen-responsive regulatory protein NtcA	ntcA	Arthrospira platensis PCC 7345	171			cytosol [GO:0005829]; DNA binding [GO:0003677]; DNA-binding transcription factor activity [GO:0003700]		DNA binding [GO:0003677]; DNA-binding transcription factor activity [GO:0003700]						PF00027;PF00325;
G8HXG3	unreviewed	G8HXG3_ARTPT	Adenylate cyclase CyaA	cyaA	Arthrospira platensis PCC 7345	124			adenylate cyclase activity [GO:0004016]; cAMP biosynthetic process [GO:0006171]; intracellular signal transduction [GO:0035556]	cAMP biosynthetic process [GO:0006171]; intracellular signal transduction [GO:0035556]	adenylate cyclase activity [GO:0004016]						PF00211;
G8HXG4	unreviewed	G8HXG4_ARTPT	histidine kinase (EC 2.7.13.3)	cyaC	Arthrospira platensis PCC 7345	316			phosphorelay sensor kinase activity [GO:0000155]		phosphorelay sensor kinase activity [GO:0000155]						PF01590;PF02518;PF00512;
G9BN03	unreviewed	G9BN03_ARTPT	Gas vesicle protein C	gvpC	Arthrospira platensis PCC 7345	151			gas vesicle [GO:0031411]; gas vesicle organization [GO:0031412]	gas vesicle organization [GO:0031412]
G9C3E8	unreviewed	G9C3E8_ARTPT	Phycocyanin beta chain	cpcB	Arthrospira platensis edz	172			phycobilisome [GO:0030089]; plasma membrane-derived thylakoid membrane [GO:0031676]; photosynthesis [GO:0015979]	photosynthesis [GO:0015979]							PF00502;
G9C3E9	unreviewed	G9C3E9_ARTPT	Phycocyanin alpha chain	cpcA	Arthrospira platensis edz	162			phycobilisome [GO:0030089]; plasma membrane-derived thylakoid membrane [GO:0031676]; photosynthesis [GO:0015979]	photosynthesis [GO:0015979]							PF00502;
H2B9P1	unreviewed	H2B9P1_ARTPT	Nitrate/nitrite transporter substrate binding protein	nrtA	Arthrospira platensis PCC 7345	432			plasma membrane [GO:0005886]; monoatomic ion transport [GO:0006811]	monoatomic ion transport [GO:0006811]							PF13379;
H2B9P2	unreviewed	H2B9P2_ARTPT	Nitrate/nitrite transporter ATP binding subunit protein	nrtD	Arthrospira platensis PCC 7345	276			plasma membrane [GO:0005886]; ATP binding [GO:0005524]; ATP hydrolysis activity [GO:0016887]; nitrate transmembrane transporter activity [GO:0015112]		ATP binding [GO:0005524]; ATP hydrolysis activity [GO:0016887]; nitrate transmembrane transporter activity [GO:0015112]						PF00005;
H2E5Y5	unreviewed	H2E5Y5_ARTPT	CpcH	cpcH	Arthrospira platensis MP2	271			phycobilisome [GO:0030089]; plasma membrane-derived thylakoid membrane [GO:0031676]; photosynthesis [GO:0015979]	photosynthesis [GO:0015979]							PF01383;PF00427;
H2E5Y6	unreviewed	H2E5Y6_ARTPT	CpcI	cpcI	Arthrospira platensis MP2	288			phycobilisome [GO:0030089]; plasma membrane-derived thylakoid membrane [GO:0031676]; photosynthesis [GO:0015979]	photosynthesis [GO:0015979]							PF01383;PF00427;
H2E5Y7	unreviewed	H2E5Y7_ARTPT	CpcD	cpcD	Arthrospira platensis MP2	87			phycobilisome [GO:0030089]; plasma membrane-derived thylakoid membrane [GO:0031676]; photosynthesis [GO:0015979]	photosynthesis [GO:0015979]							PF01383;
H2E5Y8	unreviewed	H2E5Y8_ARTPT	CpcH	cpcH	Arthrospira platensis MP6	271			phycobilisome [GO:0030089]; plasma membrane-derived thylakoid membrane [GO:0031676]; photosynthesis [GO:0015979]	photosynthesis [GO:0015979]							PF01383;PF00427;
H2E5Y9	unreviewed	H2E5Y9_ARTPT	CpcI	cpcI	Arthrospira platensis MP6	288			phycobilisome [GO:0030089]; plasma membrane-derived thylakoid membrane [GO:0031676]; photosynthesis [GO:0015979]	photosynthesis [GO:0015979]							PF01383;PF00427;
H2E5Z0	unreviewed	H2E5Z0_ARTPT	CpcD	cpcD	Arthrospira platensis MP6	87			phycobilisome [GO:0030089]; plasma membrane-derived thylakoid membrane [GO:0031676]; photosynthesis [GO:0015979]	photosynthesis [GO:0015979]							PF01383;
I3RMQ3	unreviewed	I3RMQ3_ARTPT	Phycocyanin beta subunit	cpcB	Arthrospira platensis CCC 477	47
I3RMQ4	unreviewed	I3RMQ4_ARTPT	Phycocyanin alpha subunit	cpcA	Arthrospira platensis CCC 477	69			phycobilisome [GO:0030089]; photosynthesis [GO:0015979]	photosynthesis [GO:0015979]							PF00502;
I3RMQ5	unreviewed	I3RMQ5_ARTPT	Phycocyanin beta subunit	cpcB	Arthrospira platensis CCC 478	46
I3RMQ6	unreviewed	I3RMQ6_ARTPT	Phycocyanin alpha subunit	cpcA	Arthrospira platensis CCC 478	74			phycobilisome [GO:0030089]; photosynthesis [GO:0015979]	photosynthesis [GO:0015979]							PF00502;
I3RMQ7	unreviewed	I3RMQ7_ARTPT	Phycocyanin beta subunit	cpcB	Arthrospira platensis CCC 479	46
I3RMQ8	unreviewed	I3RMQ8_ARTPT	Phycocyanin beta subunit	cpcB	Arthrospira platensis CCC 480	46
I3RMQ9	unreviewed	I3RMQ9_ARTPT	Phycocyanin alpha subunit	cpcA	Arthrospira platensis CCC 480	23
I3RMR0	unreviewed	I3RMR0_ARTPT	Phycocyanin beta subunit	cpcB	Arthrospira platensis CCC 483	46
I3RMR1	unreviewed	I3RMR1_ARTPT	Phycocyanin alpha subunit	cpcA	Arthrospira platensis CCC 483	74			phycobilisome [GO:0030089]; photosynthesis [GO:0015979]	photosynthesis [GO:0015979]							PF00502;
I3WBF2	unreviewed	I3WBF2_ARTPT	Delta-6 desaturase	desD	Arthrospira platensis MBTD-CMFRI-S016	260			membrane [GO:0016020]; oxidoreductase activity, acting on paired donors, with oxidation of a pair of donors resulting in the reduction of molecular oxygen to two molecules of water [GO:0016717]; lipid biosynthetic process [GO:0008610]	lipid biosynthetic process [GO:0008610]	oxidoreductase activity, acting on paired donors, with oxidation of a pair of donors resulting in the reduction of molecular oxygen to two molecules of water [GO:0016717]						PF00487;	TRANSMEM 65..84; /note="Helical"; /evidence="ECO:0000256|SAM:Phobius"; TRANSMEM 105..131; /note="Helical"; /evidence="ECO:0000256|SAM:Phobius"; TRANSMEM 137..158; /note="Helical"; /evidence="ECO:0000256|SAM:Phobius"
J7FVX5	unreviewed	J7FVX5_ARTPT	Rod shape-determining protein MreB		Arthrospira platensis ZJU0118/S	312			cytoplasm [GO:0005737]; ATP binding [GO:0005524]; cell morphogenesis [GO:0000902]; regulation of cell shape [GO:0008360]	cell morphogenesis [GO:0000902]; regulation of cell shape [GO:0008360]	ATP binding [GO:0005524]						PF06723;
J7FXH4	unreviewed	J7FXH4_ARTPT	Rod shape-determining protein MreB		Arthrospira platensis ZJU0137/S	312			cytoplasm [GO:0005737]; ATP binding [GO:0005524]; cell morphogenesis [GO:0000902]; regulation of cell shape [GO:0008360]	cell morphogenesis [GO:0000902]; regulation of cell shape [GO:0008360]	ATP binding [GO:0005524]						PF06723;
J7G245	unreviewed	J7G245_ARTPT	Rod shape-determining protein MreB		Arthrospira platensis ZJU0137	312			cytoplasm [GO:0005737]; ATP binding [GO:0005524]; cell morphogenesis [GO:0000902]; regulation of cell shape [GO:0008360]	cell morphogenesis [GO:0000902]; regulation of cell shape [GO:0008360]	ATP binding [GO:0005524]						PF06723;
J7G4E2	unreviewed	J7G4E2_ARTPT	Rod shape-determining protein MreB		Arthrospira platensis ZJU0137/R	312			cytoplasm [GO:0005737]; ATP binding [GO:0005524]; cell morphogenesis [GO:0000902]; regulation of cell shape [GO:0008360]	cell morphogenesis [GO:0000902]; regulation of cell shape [GO:0008360]	ATP binding [GO:0005524]						PF06723;
J9PHT9	unreviewed	J9PHT9_ARTPT	Nitrite reductase		Arthrospira platensis PCC 7345	561			4 iron, 4 sulfur cluster binding [GO:0051539]; heme binding [GO:0020037]; metal ion binding [GO:0046872]; oxidoreductase activity [GO:0016491]		4 iron, 4 sulfur cluster binding [GO:0051539]; heme binding [GO:0020037]; metal ion binding [GO:0046872]; oxidoreductase activity [GO:0016491]						PF01077;PF03460;
J9Q8R5	unreviewed	J9Q8R5_ARTPT	Glutamate synthase		Arthrospira platensis PCC 7345	1114			3 iron, 4 sulfur cluster binding [GO:0051538]; glutamate synthase activity [GO:0015930]; ammonia assimilation cycle [GO:0019676]; glutamate biosynthetic process [GO:0006537]	ammonia assimilation cycle [GO:0019676]; glutamate biosynthetic process [GO:0006537]	3 iron, 4 sulfur cluster binding [GO:0051538]; glutamate synthase activity [GO:0015930]				PATHWAY: Amino-acid biosynthesis. {ECO:0000256|ARBA:ARBA00029440}.		PF00310;PF04898;PF01645;
K4K0C4	unreviewed	K4K0C4_ARTPT	Delta-6-desaturase	desD	Arthrospira platensis 540	368			membrane [GO:0016020]; oxidoreductase activity, acting on paired donors, with oxidation of a pair of donors resulting in the reduction of molecular oxygen to two molecules of water [GO:0016717]; lipid biosynthetic process [GO:0008610]	lipid biosynthetic process [GO:0008610]	oxidoreductase activity, acting on paired donors, with oxidation of a pair of donors resulting in the reduction of molecular oxygen to two molecules of water [GO:0016717]						PF00487;	TRANSMEM 41..61; /note="Helical"; /evidence="ECO:0000256|SAM:Phobius"; TRANSMEM 67..89; /note="Helical"; /evidence="ECO:0000256|SAM:Phobius"; TRANSMEM 161..180; /note="Helical"; /evidence="ECO:0000256|SAM:Phobius"; TRANSMEM 201..227; /note="Helical"; /evidence="ECO:0000256|SAM:Phobius"; TRANSMEM 233..254; /note="Helical"; /evidence="ECO:0000256|SAM:Phobius"
K4KD73	unreviewed	K4KD73_ARTPT	Ferredoxin	fd	Arthrospira platensis 540	99			2 iron, 2 sulfur cluster binding [GO:0051537]; electron transfer activity [GO:0009055]; metal ion binding [GO:0046872]; electron transport chain [GO:0022900]	electron transport chain [GO:0022900]	2 iron, 2 sulfur cluster binding [GO:0051537]; electron transfer activity [GO:0009055]; metal ion binding [GO:0046872]						PF00111;
O33722	unreviewed	O33722_ARTPT	Delta-9 desaturase	desC	Arthrospira platensis (Spirulina platensis)	270			membrane [GO:0016020]; oxidoreductase activity, acting on paired donors, with oxidation of a pair of donors resulting in the reduction of molecular oxygen to two molecules of water [GO:0016717]; fatty acid biosynthetic process [GO:0006633]	fatty acid biosynthetic process [GO:0006633]	oxidoreductase activity, acting on paired donors, with oxidation of a pair of donors resulting in the reduction of molecular oxygen to two molecules of water [GO:0016717]						PF00487;	TRANSMEM 12..31; /note="Helical"; /evidence="ECO:0000256|SAM:Phobius"; TRANSMEM 37..59; /note="Helical"; /evidence="ECO:0000256|SAM:Phobius"; TRANSMEM 147..168; /note="Helical"; /evidence="ECO:0000256|SAM:Phobius"; TRANSMEM 174..193; /note="Helical"; /evidence="ECO:0000256|SAM:Phobius"
Q0ZUC3	unreviewed	Q0ZUC3_ARTPT	Chemotaxis signal transduction protein		Arthrospira platensis Ap-s	257			chemotaxis [GO:0006935]; phosphorelay signal transduction system [GO:0000160]	chemotaxis [GO:0006935]; phosphorelay signal transduction system [GO:0000160]							PF01584;PF00072;
Q0ZUC4	unreviewed	Q0ZUC4_ARTPT	Response regulator receiver		Arthrospira platensis Ap-s	177			phosphorelay signal transduction system [GO:0000160]	phosphorelay signal transduction system [GO:0000160]							PF00072;
Q0ZUC6	unreviewed	Q0ZUC6_ARTPT	histidine kinase (EC 2.7.13.3)		Arthrospira platensis Ap-s	311			kinase activity [GO:0016301]		kinase activity [GO:0016301]						PF08447;
Q1HCL6	unreviewed	Q1HCL6_ARTPT	Heme oxygenase		Arthrospira platensis (Spirulina platensis)	238			heme binding [GO:0020037]; heme oxygenase (decyclizing) activity [GO:0004392]; metal ion binding [GO:0046872]; heme catabolic process [GO:0042167]; heme oxidation [GO:0006788]; response to oxidative stress [GO:0006979]	heme catabolic process [GO:0042167]; heme oxidation [GO:0006788]; response to oxidative stress [GO:0006979]	heme binding [GO:0020037]; heme oxygenase (decyclizing) activity [GO:0004392]; metal ion binding [GO:0046872]						PF01126;
Q1KSJ6	unreviewed	Q1KSJ6_ARTPT	Phycocyanin alpha subunit phycocyanobilin lyase	cpcE	Arthrospira platensis (Spirulina platensis)	291			phycobilisome [GO:0030089]; lyase activity [GO:0016829]; oxidoreductase activity [GO:0016491]		lyase activity [GO:0016829]; oxidoreductase activity [GO:0016491]						PF13646;
Q208D0	unreviewed	Q208D0_ARTPT	Phycocyanin alpha chain	cpcA	Arthrospira platensis (Spirulina platensis)	162			phycobilisome [GO:0030089]; plasma membrane-derived thylakoid membrane [GO:0031676]; photosynthesis [GO:0015979]	photosynthesis [GO:0015979]							PF00502;
Q208D1	unreviewed	Q208D1_ARTPT	Phycocyanin beta chain	cpcB	Arthrospira platensis (Spirulina platensis)	172			phycobilisome [GO:0030089]; plasma membrane-derived thylakoid membrane [GO:0031676]; photosynthesis [GO:0015979]	photosynthesis [GO:0015979]							PF00502;
Q27K18	unreviewed	Q27K18_ARTPT	CpcA	cpcA	Arthrospira platensis SAG 21.99	11
Q27K19	unreviewed	Q27K19_ARTPT	CpcB	cpcB	Arthrospira platensis SAG 21.99	85			phycobilisome [GO:0030089]; photosynthesis [GO:0015979]	photosynthesis [GO:0015979]							PF00502;
Q27K20	unreviewed	Q27K20_ARTPT	CpcA	cpcA	Arthrospira platensis SAG 257.80	11
Q27K21	unreviewed	Q27K21_ARTPT	CpcB	cpcB	Arthrospira platensis SAG 257.80	85			phycobilisome [GO:0030089]; photosynthesis [GO:0015979]	photosynthesis [GO:0015979]							PF00502;
Q27K22	unreviewed	Q27K22_ARTPT	CpcA	cpcA	Arthrospira platensis SAG 86.79	11
Q27K23	unreviewed	Q27K23_ARTPT	CpcB	cpcB	Arthrospira platensis SAG 86.79	85			phycobilisome [GO:0030089]; photosynthesis [GO:0015979]	photosynthesis [GO:0015979]							PF00502;
Q27K28	unreviewed	Q27K28_ARTPT	CpcA	cpcA	Arthrospira platensis NIES-46	11
Q27K29	unreviewed	Q27K29_ARTPT	CpcB	cpcB	Arthrospira platensis NIES-46	85			phycobilisome [GO:0030089]; photosynthesis [GO:0015979]	photosynthesis [GO:0015979]							PF00502;
Q27K30	unreviewed	Q27K30_ARTPN	CpcA	cpcA	Arthrospira platensis (strain NIES-39 / UTEX 3086 / IAM M-135) (Spirulina platensis)	11
Q27K31	unreviewed	Q27K31_ARTPN	CpcB	cpcB	Arthrospira platensis (strain NIES-39 / UTEX 3086 / IAM M-135) (Spirulina platensis)	85			phycobilisome [GO:0030089]; photosynthesis [GO:0015979]	photosynthesis [GO:0015979]							PF00502;
Q2PPX4	unreviewed	Q2PPX4_ARTPT	HoxU	hoxU	Arthrospira platensis FACHB-341	243			4 iron, 4 sulfur cluster binding [GO:0051539]; metal ion binding [GO:0046872]; oxidoreductase activity [GO:0016491]		4 iron, 4 sulfur cluster binding [GO:0051539]; metal ion binding [GO:0046872]; oxidoreductase activity [GO:0016491]						PF13510;PF10588;PF22117;
Q2PPX6	unreviewed	Q2PPX6_ARTPT	HoxF	hoxF	Arthrospira platensis FACHB-341	531			4 iron, 4 sulfur cluster binding [GO:0051539]; FMN binding [GO:0010181]; metal ion binding [GO:0046872]; NADH dehydrogenase (ubiquinone) activity [GO:0008137]		4 iron, 4 sulfur cluster binding [GO:0051539]; FMN binding [GO:0010181]; metal ion binding [GO:0046872]; NADH dehydrogenase (ubiquinone) activity [GO:0008137]						PF01257;PF01512;PF10589;
Q2PPX7	unreviewed	Q2PPX7_ARTPT	HoxE	hoxE	Arthrospira platensis FACHB-341	179			2 iron, 2 sulfur cluster binding [GO:0051537]; metal ion binding [GO:0046872]; oxidoreductase activity [GO:0016491]		2 iron, 2 sulfur cluster binding [GO:0051537]; metal ion binding [GO:0046872]; oxidoreductase activity [GO:0016491]						PF01257;
Q2V9Y6	unreviewed	Q2V9Y6_ARTPT	CpcD	cpcD	Arthrospira platensis Sp-DL	80			phycobilisome [GO:0030089]; plasma membrane-derived thylakoid membrane [GO:0031676]								PF01383;
Q2V9Y7	unreviewed	Q2V9Y7_ARTPT	CpcI	cpcI	Arthrospira platensis Sp-DL	288			phycobilisome [GO:0030089]; plasma membrane-derived thylakoid membrane [GO:0031676]; photosynthesis [GO:0015979]	photosynthesis [GO:0015979]							PF01383;PF00427;
Q2V9Y8	unreviewed	Q2V9Y8_ARTPT	CpcH	cpcH	Arthrospira platensis Sp-DL	76			phycobilisome [GO:0030089]; plasma membrane-derived thylakoid membrane [GO:0031676]								PF01383;
Q2V9Y9	unreviewed	Q2V9Y9_ARTPT	CpcD	cpcD	Arthrospira platensis Sp-5	80			phycobilisome [GO:0030089]; plasma membrane-derived thylakoid membrane [GO:0031676]; photosynthesis [GO:0015979]	photosynthesis [GO:0015979]							PF01383;
Q2V9Z0	unreviewed	Q2V9Z0_ARTPT	CpcI	cpcI	Arthrospira platensis Sp-5	288			phycobilisome [GO:0030089]; plasma membrane-derived thylakoid membrane [GO:0031676]; photosynthesis [GO:0015979]	photosynthesis [GO:0015979]							PF01383;PF00427;
Q2V9Z1	unreviewed	Q2V9Z1_ARTPT	CpcH	cpcH	Arthrospira platensis Sp-5	76			phycobilisome [GO:0030089]; plasma membrane-derived thylakoid membrane [GO:0031676]								PF01383;
Q2V9Z2	unreviewed	Q2V9Z2_ARTPT	CpcD	cpcD	Arthrospira platensis Sp-3	80			phycobilisome [GO:0030089]; plasma membrane-derived thylakoid membrane [GO:0031676]; photosynthesis [GO:0015979]	photosynthesis [GO:0015979]							PF01383;
Q2V9Z3	unreviewed	Q2V9Z3_ARTPT	CpcI	cpcI	Arthrospira platensis Sp-3	288			phycobilisome [GO:0030089]; plasma membrane-derived thylakoid membrane [GO:0031676]; photosynthesis [GO:0015979]	photosynthesis [GO:0015979]							PF01383;PF00427;
Q2V9Z4	unreviewed	Q2V9Z4_ARTPT	CpcH	cpcH	Arthrospira platensis Sp-3	76			phycobilisome [GO:0030089]; plasma membrane-derived thylakoid membrane [GO:0031676]								PF01383;
Q2V9Z5	unreviewed	Q2V9Z5_ARTPT	CpcD	cpcD	Arthrospira platensis Sp-11	80			phycobilisome [GO:0030089]; plasma membrane-derived thylakoid membrane [GO:0031676]								PF01383;
Q2V9Z6	unreviewed	Q2V9Z6_ARTPT	CpcI	cpcI	Arthrospira platensis Sp-11	288			phycobilisome [GO:0030089]; plasma membrane-derived thylakoid membrane [GO:0031676]; photosynthesis [GO:0015979]	photosynthesis [GO:0015979]							PF01383;PF00427;
Q2V9Z7	unreviewed	Q2V9Z7_ARTPT	CpcH	cpcH	Arthrospira platensis Sp-11	76			phycobilisome [GO:0030089]; plasma membrane-derived thylakoid membrane [GO:0031676]								PF01383;
Q2V9Z8	unreviewed	Q2V9Z8_ARTPT	CpcD	cpcD	Arthrospira platensis Sp-1	80			phycobilisome [GO:0030089]; plasma membrane-derived thylakoid membrane [GO:0031676]								PF01383;
Q2V9Z9	unreviewed	Q2V9Z9_ARTPT	CpcI	cpcI	Arthrospira platensis Sp-1	288			phycobilisome [GO:0030089]; plasma membrane-derived thylakoid membrane [GO:0031676]; photosynthesis [GO:0015979]	photosynthesis [GO:0015979]							PF01383;PF00427;
Q2VA00	unreviewed	Q2VA00_ARTPT	CpcH	cpcH	Arthrospira platensis Sp-1	76			phycobilisome [GO:0030089]; plasma membrane-derived thylakoid membrane [GO:0031676]								PF01383;
Q2VA01	unreviewed	Q2VA01_ARTPT	CpcD	cpcD	Arthrospira platensis Sp-9	80			phycobilisome [GO:0030089]; plasma membrane-derived thylakoid membrane [GO:0031676]								PF01383;
Q2VA02	unreviewed	Q2VA02_ARTPT	CpcI	cpcI	Arthrospira platensis Sp-9	288			phycobilisome [GO:0030089]; plasma membrane-derived thylakoid membrane [GO:0031676]; photosynthesis [GO:0015979]	photosynthesis [GO:0015979]							PF01383;PF00427;
Q2VA03	unreviewed	Q2VA03_ARTPT	CpcH	cpcH	Arthrospira platensis Sp-9	76			phycobilisome [GO:0030089]; plasma membrane-derived thylakoid membrane [GO:0031676]								PF01383;
Q2VA04	unreviewed	Q2VA04_ARTPT	CpcD	cpcD	Arthrospira platensis Sp-2	80			phycobilisome [GO:0030089]; plasma membrane-derived thylakoid membrane [GO:0031676]								PF01383;
Q2VA05	unreviewed	Q2VA05_ARTPT	CpcI	cpcI	Arthrospira platensis Sp-2	288			phycobilisome [GO:0030089]; plasma membrane-derived thylakoid membrane [GO:0031676]; photosynthesis [GO:0015979]	photosynthesis [GO:0015979]							PF01383;PF00427;
Q2VA06	unreviewed	Q2VA06_ARTPT	CpcH	cpcH	Arthrospira platensis Sp-2	76			phycobilisome [GO:0030089]; plasma membrane-derived thylakoid membrane [GO:0031676]								PF01383;
Q2VA07	unreviewed	Q2VA07_ARTPT	CpcD	cpcD	Arthrospira platensis Sp-10	80			phycobilisome [GO:0030089]; plasma membrane-derived thylakoid membrane [GO:0031676]								PF01383;
Q2VA08	unreviewed	Q2VA08_ARTPT	CpcI	cpcI	Arthrospira platensis Sp-10	288			phycobilisome [GO:0030089]; plasma membrane-derived thylakoid membrane [GO:0031676]; photosynthesis [GO:0015979]	photosynthesis [GO:0015979]							PF01383;PF00427;
Q2VA09	unreviewed	Q2VA09_ARTPT	CpcH	cpcH	Arthrospira platensis Sp-10	76			phycobilisome [GO:0030089]; plasma membrane-derived thylakoid membrane [GO:0031676]								PF01383;
Q306Y9	unreviewed	Q306Y9_ARTPT	HNH endonuclease		Arthrospira platensis (Spirulina platensis)	88			endonuclease activity [GO:0004519]		endonuclease activity [GO:0004519]
Q306Z0	unreviewed	Q306Z0_ARTPT	HNH endonuclease		Arthrospira platensis (Spirulina platensis)	133			endonuclease activity [GO:0004519]		endonuclease activity [GO:0004519]						PF14239;
Q306Z1	unreviewed	Q306Z1_ARTPT	HNH endonuclease		Arthrospira platensis (Spirulina platensis)	154			endonuclease activity [GO:0004519]		endonuclease activity [GO:0004519]
Q306Z2	unreviewed	Q306Z2_ARTPT	HNH endonuclease		Arthrospira platensis (Spirulina platensis)	197			endonuclease activity [GO:0004519]		endonuclease activity [GO:0004519]
Q306Z3	unreviewed	Q306Z3_ARTPT	HNH endonuclease		Arthrospira platensis (Spirulina platensis)	353			endonuclease activity [GO:0004519]; nucleic acid binding [GO:0003676]; zinc ion binding [GO:0008270]		endonuclease activity [GO:0004519]; nucleic acid binding [GO:0003676]; zinc ion binding [GO:0008270]						PF01844;PF14239;
Q306Z4	unreviewed	Q306Z4_ARTPT	HNH endonuclease		Arthrospira platensis (Spirulina platensis)	425			endonuclease activity [GO:0004519]; nucleic acid binding [GO:0003676]; zinc ion binding [GO:0008270]		endonuclease activity [GO:0004519]; nucleic acid binding [GO:0003676]; zinc ion binding [GO:0008270]						PF01844;PF14239;
Q306Z5	unreviewed	Q306Z5_ARTPT	HNH endonuclease		Arthrospira platensis (Spirulina platensis)	394			endonuclease activity [GO:0004519]; nucleic acid binding [GO:0003676]; zinc ion binding [GO:0008270]		endonuclease activity [GO:0004519]; nucleic acid binding [GO:0003676]; zinc ion binding [GO:0008270]						PF01844;PF14239;
Q306Z6	unreviewed	Q306Z6_ARTPT	HNH endonuclease		Arthrospira platensis (Spirulina platensis)	135			endonuclease activity [GO:0004519]; nucleic acid binding [GO:0003676]; zinc ion binding [GO:0008270]		endonuclease activity [GO:0004519]; nucleic acid binding [GO:0003676]; zinc ion binding [GO:0008270]						PF01844;
Q306Z7	unreviewed	Q306Z7_ARTPT	HNH endonuclease		Arthrospira platensis (Spirulina platensis)	165			endonuclease activity [GO:0004519]; nucleic acid binding [GO:0003676]; zinc ion binding [GO:0008270]		endonuclease activity [GO:0004519]; nucleic acid binding [GO:0003676]; zinc ion binding [GO:0008270]						PF01844;
Q306Z8	unreviewed	Q306Z8_ARTPT	Putative restriction endonuclease domain-containing protein		Arthrospira platensis (Spirulina platensis)	168											PF05685;
Q307A0	unreviewed	Q307A0_ARTPT	Type I RM system S subunit	hsdS	Arthrospira platensis (Spirulina platensis)	417			DNA binding [GO:0003677]; DNA restriction-modification system [GO:0009307]	DNA restriction-modification system [GO:0009307]	DNA binding [GO:0003677]						PF01420;
Q307A4	unreviewed	Q307A4_ARTPT	Methyltransferase (EC 2.1.1.-)		Arthrospira platensis (Spirulina platensis)	295			DNA binding [GO:0003677]; N-methyltransferase activity [GO:0008170]; methylation [GO:0032259]	methylation [GO:0032259]	DNA binding [GO:0003677]; N-methyltransferase activity [GO:0008170]						PF01555;
Q307A7	unreviewed	Q307A7_ARTPT	Res		Arthrospira platensis (Spirulina platensis)	245			DNA binding [GO:0003677]; type II site-specific deoxyribonuclease activity [GO:0009036]; DNA restriction-modification system [GO:0009307]	DNA restriction-modification system [GO:0009307]	DNA binding [GO:0003677]; type II site-specific deoxyribonuclease activity [GO:0009036]						PF09519;
Q307B0	unreviewed	Q307B0_ARTPT	Res		Arthrospira platensis (Spirulina platensis)	324			DNA binding [GO:0003677]; magnesium ion binding [GO:0000287]; type II site-specific deoxyribonuclease activity [GO:0009036]; DNA restriction-modification system [GO:0009307]	DNA restriction-modification system [GO:0009307]	DNA binding [GO:0003677]; magnesium ion binding [GO:0000287]; type II site-specific deoxyribonuclease activity [GO:0009036]						PF06616;PF17728;
Q307B2	unreviewed	Q307B2_ARTPT	rRNA methylase		Arthrospira platensis (Spirulina platensis)	222			methyltransferase activity [GO:0008168]; RNA binding [GO:0003723]; methylation [GO:0032259]	methylation [GO:0032259]	methyltransferase activity [GO:0008168]; RNA binding [GO:0003723]						PF01728;PF01479;
Q307B6	unreviewed	Q307B6_ARTPT	Res		Arthrospira platensis (Spirulina platensis)	224											PF18643;
Q307B7	unreviewed	Q307B7_ARTPT	Res		Arthrospira platensis (Spirulina platensis)	201											PF09549;
Q307B9	unreviewed	Q307B9_ARTPT	YgjP-like metallopeptidase domain-containing protein		Arthrospira platensis (Spirulina platensis)	242											PF01863;
Q307C1	unreviewed	Q307C1_ARTPT	Putative restriction endonuclease domain-containing protein		Arthrospira platensis (Spirulina platensis)	194											PF05685;
Q307C2	unreviewed	Q307C2_ARTPT	Uncharacterized protein		Arthrospira platensis (Spirulina platensis)	309
Q307C3	unreviewed	Q307C3_ARTPT	Restriction endonuclease type II NotI domain-containing protein		Arthrospira platensis (Spirulina platensis)	270											PF12183;
Q307C5	unreviewed	Q307C5_ARTPT	Transposase		Arthrospira platensis (Spirulina platensis)	138
Q307C6	unreviewed	Q307C6_ARTPT	Type I RM system R subunit	hsdR	Arthrospira platensis (Spirulina platensis)	146
Q307C7	unreviewed	Q307C7_ARTPT	Type I RM system S subunit	hsdS	Arthrospira platensis (Spirulina platensis)	395			DNA binding [GO:0003677]; DNA restriction-modification system [GO:0009307]	DNA restriction-modification system [GO:0009307]	DNA binding [GO:0003677]						PF01420;
Q307C9	unreviewed	Q307C9_ARTPT	Putative restriction endonuclease domain-containing protein		Arthrospira platensis (Spirulina platensis)	232											PF05685;
Q307D1	unreviewed	Q307D1_ARTPT	PIN		Arthrospira platensis (Spirulina platensis)	140											PF01850;
Q307D3	unreviewed	Q307D3_ARTPT	PemK	pemK	Arthrospira platensis (Spirulina platensis)	109			DNA binding [GO:0003677]; RNA endonuclease activity [GO:0004521]; mRNA catabolic process [GO:0006402]; rRNA catabolic process [GO:0016075]	mRNA catabolic process [GO:0006402]; rRNA catabolic process [GO:0016075]	DNA binding [GO:0003677]; RNA endonuclease activity [GO:0004521]						PF02452;
Q307D4	unreviewed	Q307D4_ARTPT	Uncharacterized protein		Arthrospira platensis (Spirulina platensis)	251
Q307D6	unreviewed	Q307D6_ARTPT	TIGR02646 family protein		Arthrospira platensis (Spirulina platensis)	245
Q307D7	unreviewed	Q307D7_ARTPT	ATP-binding protein		Arthrospira platensis (Spirulina platensis)	402			ATP binding [GO:0005524]; ATP hydrolysis activity [GO:0016887]		ATP binding [GO:0005524]; ATP hydrolysis activity [GO:0016887]						PF13304;
Q307D8	unreviewed	Q307D8_ARTPT	Type I RM system S subunit	hsdS	Arthrospira platensis (Spirulina platensis)	392			DNA binding [GO:0003677]; DNA restriction-modification system [GO:0009307]	DNA restriction-modification system [GO:0009307]	DNA binding [GO:0003677]						PF01420;
Q307E0	unreviewed	Q307E0_ARTPT	Putative serine protease		Arthrospira platensis (Spirulina platensis)	461			membrane [GO:0016020]; peptidase activity [GO:0008233]; proteolysis [GO:0006508]	proteolysis [GO:0006508]	peptidase activity [GO:0008233]						PF00395;PF13365;	TRANSMEM 46..66; /note="Helical"; /evidence="ECO:0000256|SAM:Phobius"
Q53415	unreviewed	Q53415_ARTPT	Serine esterase protein	serine esterase	Arthrospira platensis (Spirulina platensis)	207			hydrolase activity [GO:0016787]		hydrolase activity [GO:0016787]						PF02230;
Q54721	unreviewed	Q54721_ARTPT	(3R)-hydroxymyristoyl acyl carrier protein dehydrase	fabZ	Arthrospira platensis (Spirulina platensis)	82			lyase activity [GO:0016829]		lyase activity [GO:0016829]						PF07977;
Q54956	unreviewed	Q54956_ARTPT	Uncharacterized protein unknown	unknown	Arthrospira platensis (Spirulina platensis)	23
Q5SCD4	unreviewed	Q5SCD4_ARTPT	Phycocyanin alpha subunit	cpcA	Arthrospira platensis (Spirulina platensis)	67			phycobilisome [GO:0030089]; photosynthesis [GO:0015979]	photosynthesis [GO:0015979]							PF00502;
Q5SCD5	unreviewed	Q5SCD5_ARTPT	Phycocyanin beta subunit	cpcB	Arthrospira platensis (Spirulina platensis)	87			phycobilisome [GO:0030089]; photosynthesis [GO:0015979]	photosynthesis [GO:0015979]							PF00502;
Q6PQE7	unreviewed	Q6PQE7_ARTPT	NiFe hydrogenase small subunit	hoxY	Arthrospira platensis FACHB-791	158			iron-sulfur cluster binding [GO:0051536]; oxidoreductase activity [GO:0016491]		iron-sulfur cluster binding [GO:0051536]; oxidoreductase activity [GO:0016491]						PF01058;
Q6PQE9	unreviewed	Q6PQE9_ARTPT	NiFe hydrogenase small subunit	hoxY	Arthrospira platensis OUQDS6	158			iron-sulfur cluster binding [GO:0051536]; oxidoreductase activity [GO:0016491]		iron-sulfur cluster binding [GO:0051536]; oxidoreductase activity [GO:0016491]						PF01058;
Q6PQF1	unreviewed	Q6PQF1_ARTPT	NiFe hydrogenase small subunit	hoxY	Arthrospira platensis FACHB-439	158			iron-sulfur cluster binding [GO:0051536]; oxidoreductase activity [GO:0016491]		iron-sulfur cluster binding [GO:0051536]; oxidoreductase activity [GO:0016491]						PF01058;
Q6RX70	unreviewed	Q6RX70_ARTPT	Phycocyanin alpha subunit		Arthrospira platensis (Spirulina platensis)	125			phycobilisome [GO:0030089]; plasma membrane-derived thylakoid membrane [GO:0031676]; photosynthesis [GO:0015979]	photosynthesis [GO:0015979]							PF00502;
Q6TRF4	unreviewed	Q6TRF4_ARTPT	HoxH	hoxH	Arthrospira platensis FACHB-791	450			ferredoxin hydrogenase activity [GO:0008901]; nickel cation binding [GO:0016151]		ferredoxin hydrogenase activity [GO:0008901]; nickel cation binding [GO:0016151]						PF00374;
Q6VAG9	unreviewed	Q6VAG9_ARTPT	HoxH	hoxH	Arthrospira platensis FACHB-341	457			ferredoxin hydrogenase activity [GO:0008901]; nickel cation binding [GO:0016151]		ferredoxin hydrogenase activity [GO:0008901]; nickel cation binding [GO:0016151]						PF00374;
Q6VAH0	unreviewed	Q6VAH0_ARTPT	HoxY	hoxY	Arthrospira platensis FACHB-341	170			iron-sulfur cluster binding [GO:0051536]; oxidoreductase activity [GO:0016491]		iron-sulfur cluster binding [GO:0051536]; oxidoreductase activity [GO:0016491]						PF01058;
Q6VAH1	unreviewed	Q6VAH1_ARTPT	HoxH	hoxH	Arthrospira platensis FACHB-440	448			ferredoxin hydrogenase activity [GO:0008901]; nickel cation binding [GO:0016151]		ferredoxin hydrogenase activity [GO:0008901]; nickel cation binding [GO:0016151]						PF00374;
Q6VAH4	unreviewed	Q6VAH4_ARTPT	HoxH	hoxH	Arthrospira platensis FACHB-439	450			ferredoxin hydrogenase activity [GO:0008901]; nickel cation binding [GO:0016151]		ferredoxin hydrogenase activity [GO:0008901]; nickel cation binding [GO:0016151]						PF00374;
Q6VAH5	unreviewed	Q6VAH5_ARTPT	HoxH	hoxH	Arthrospira platensis OUQDS6	450			ferredoxin hydrogenase activity [GO:0008901]; nickel cation binding [GO:0016151]		ferredoxin hydrogenase activity [GO:0008901]; nickel cation binding [GO:0016151]						PF00374;
Q6XAW0	unreviewed	Q6XAW0_ARTPT	Phycocyanin alpha subunit		Arthrospira platensis FACHB-791	84			phycobilisome [GO:0030089]; photosynthesis [GO:0015979]	photosynthesis [GO:0015979]							PF00502;
Q6XAW1	unreviewed	Q6XAW1_ARTPT	Phycocyanin beta subunit		Arthrospira platensis FACHB-791	163			phycobilisome [GO:0030089]; plasma membrane-derived thylakoid membrane [GO:0031676]; photosynthesis [GO:0015979]	photosynthesis [GO:0015979]							PF00502;
Q6XAW4	unreviewed	Q6XAW4_ARTPT	Phycocyanin alpha subunit		Arthrospira platensis OUQDS6	84			phycobilisome [GO:0030089]; photosynthesis [GO:0015979]	photosynthesis [GO:0015979]							PF00502;
Q6XAW5	unreviewed	Q6XAW5_ARTPT	Phycocyanin beta subunit		Arthrospira platensis OUQDS6	163			phycobilisome [GO:0030089]; plasma membrane-derived thylakoid membrane [GO:0031676]; photosynthesis [GO:0015979]	photosynthesis [GO:0015979]							PF00502;
Q6XAW8	unreviewed	Q6XAW8_ARTPT	Phycocyanin alpha subunit		Arthrospira platensis FACHB-439	84			phycobilisome [GO:0030089]; photosynthesis [GO:0015979]	photosynthesis [GO:0015979]							PF00502;
Q6XAW9	unreviewed	Q6XAW9_ARTPT	Phycocyanin beta subunit		Arthrospira platensis FACHB-439	163			phycobilisome [GO:0030089]; plasma membrane-derived thylakoid membrane [GO:0031676]; photosynthesis [GO:0015979]	photosynthesis [GO:0015979]							PF00502;
Q840C4	unreviewed	Q840C4_ARTPT	Ribulose-1,5-bisphosphate carboxylase/oxygenase large subunit (EC 4.1.1.39)	rbcL	Arthrospira platensis FACHB-439	341			magnesium ion binding [GO:0000287]; ribulose-bisphosphate carboxylase activity [GO:0016984]; carbon fixation [GO:0015977]	carbon fixation [GO:0015977]	magnesium ion binding [GO:0000287]; ribulose-bisphosphate carboxylase activity [GO:0016984]						PF00016;PF02788;
Q84FP4	unreviewed	Q84FP4_ARTPT	Phycocyanin alpha subunit phycocyanobilin lyase	cpcF	Arthrospira platensis (Spirulina platensis)	204			phycobilisome [GO:0030089]; lyase activity [GO:0016829]		lyase activity [GO:0016829]						PF13646;
Q84FP5	unreviewed	Q84FP5_ARTPT	Phycocyanin alpha subunit phycocyanobilin lyase	cpcE	Arthrospira platensis (Spirulina platensis)	291			phycobilisome [GO:0030089]; lyase activity [GO:0016829]; oxidoreductase activity [GO:0016491]		lyase activity [GO:0016829]; oxidoreductase activity [GO:0016491]						PF13646;
Q84J08	unreviewed	Q84J08_ARTPT	Principal sigma factor	rpoD1	Arthrospira platensis (Spirulina platensis)	203			DNA binding [GO:0003677]; sigma factor activity [GO:0016987]; DNA-templated transcription initiation [GO:0006352]	DNA-templated transcription initiation [GO:0006352]	DNA binding [GO:0003677]; sigma factor activity [GO:0016987]						PF04542;PF04539;PF04545;
Q8G972	unreviewed	Q8G972_ARTPT	Phycocyaninase		Arthrospira platensis (Spirulina platensis)	193
Q8GLJ5	unreviewed	Q8GLJ5_ARTPT	Ribulose-1,5-bisphosphate carboxylase/oxygenase small subunit (EC 4.1.1.39)	rbcS	Arthrospira platensis (Spirulina platensis)	99			bacterial microcompartment [GO:0031469]; ribulose-bisphosphate carboxylase activity [GO:0016984]; reductive pentose-phosphate cycle [GO:0019253]	reductive pentose-phosphate cycle [GO:0019253]	ribulose-bisphosphate carboxylase activity [GO:0016984]						PF00101;
Q9F4X4	unreviewed	Q9F4X4_ARTPT	Phycocyanin alpha subunit	cpcA	Arthrospira platensis PCC 7345	101			phycobilisome [GO:0030089]; plasma membrane-derived thylakoid membrane [GO:0031676]; photosynthesis [GO:0015979]	photosynthesis [GO:0015979]							PF00502;
Q9F4X5	unreviewed	Q9F4X5_ARTPT	Phycocyanin beta subunit	cpcB	Arthrospira platensis PCC 7345	84			phycobilisome [GO:0030089]; photosynthesis [GO:0015979]	photosynthesis [GO:0015979]							PF00502;
Q9R7I0	unreviewed	Q9R7I0_ARTPT	Delta 9 fatty acid desaturase	desC	Arthrospira platensis (Spirulina platensis)	122			membrane [GO:0016020]; oxidoreductase activity, acting on paired donors, with oxidation of a pair of donors resulting in the reduction of molecular oxygen to two molecules of water [GO:0016717]; fatty acid biosynthetic process [GO:0006633]	fatty acid biosynthetic process [GO:0006633]	oxidoreductase activity, acting on paired donors, with oxidation of a pair of donors resulting in the reduction of molecular oxygen to two molecules of water [GO:0016717]						PF00487;	TRANSMEM 37..58; /note="Helical"; /evidence="ECO:0000256|SAM:Phobius"; TRANSMEM 64..83; /note="Helical"; /evidence="ECO:0000256|SAM:Phobius"
Q9S430	unreviewed	Q9S430_ARTPT	Rod linker polypeptide CpcD	cpcD	Arthrospira platensis (Spirulina platensis)	87			phycobilisome [GO:0030089]; plasma membrane-derived thylakoid membrane [GO:0031676]								PF01383;
Q9S431	unreviewed	Q9S431_ARTPT	Rod linker polypeptide CpcI	cpcI	Arthrospira platensis (Spirulina platensis)	288			phycobilisome [GO:0030089]; plasma membrane-derived thylakoid membrane [GO:0031676]; photosynthesis [GO:0015979]	photosynthesis [GO:0015979]							PF01383;PF00427;
Q9S432	unreviewed	Q9S432_ARTPT	Rod linker polypeptide CpcH	cpcH	Arthrospira platensis (Spirulina platensis)	271			phycobilisome [GO:0030089]; plasma membrane-derived thylakoid membrane [GO:0031676]; photosynthesis [GO:0015979]	photosynthesis [GO:0015979]							PF01383;PF00427;
S4UWT4	unreviewed	S4UWT4_ARTPT	LysR family transcriptional regulator		Arthrospira platensis PCC 7345	298			DNA-binding transcription factor activity [GO:0003700]; transcription cis-regulatory region binding [GO:0000976]		DNA-binding transcription factor activity [GO:0003700]; transcription cis-regulatory region binding [GO:0000976]						PF00126;PF03466;
T1RQ94	unreviewed	T1RQ94_ARTPT	Nitrate assimilation regulator NtcA	ntcA	Arthrospira platensis PCC 7345	212			cytosol [GO:0005829]; DNA binding [GO:0003677]; DNA-binding transcription factor activity [GO:0003700]		DNA binding [GO:0003677]; DNA-binding transcription factor activity [GO:0003700]						PF00027;PF13545;
T1RQC1	unreviewed	T1RQC1_ARTPT	LysR family transcriptional regulator NtcB	ntcB	Arthrospira platensis PCC 7345	331			cytosol [GO:0005829]; DNA-binding transcription factor activity [GO:0003700]		DNA-binding transcription factor activity [GO:0003700]						PF00126;PF03466;
T1YVG0	unreviewed	T1YVG0_ARTPT	Phycocyanin alpha-subunit	cpcA	Arthrospira platensis qy3	162			phycobilisome [GO:0030089]; plasma membrane-derived thylakoid membrane [GO:0031676]; photosynthesis [GO:0015979]	photosynthesis [GO:0015979]							PF00502;
T1YWJ5	unreviewed	T1YWJ5_ARTPT	Phycocyanin beta-subunit	cpcB	Arthrospira platensis qy3	172			phycobilisome [GO:0030089]; plasma membrane-derived thylakoid membrane [GO:0031676]; photosynthesis [GO:0015979]	photosynthesis [GO:0015979]							PF00502;
U3M0X3	unreviewed	U3M0X3_ARTPT	Fatty aldehyde decarbonylase		Arthrospira platensis FACHB-882	206			aldehyde oxygenase (deformylating) activity [GO:0071771]		aldehyde oxygenase (deformylating) activity [GO:0071771]						PF11266;
U3M3N4	unreviewed	U3M3N4_ARTPT	Acyl-acyl carrier protein reductase		Arthrospira platensis FACHB-882	314			oxidoreductase activity [GO:0016491]		oxidoreductase activity [GO:0016491]
U6A3V9	unreviewed	U6A3V9_ARTPT	Phycocyanin alpha subunit phycocyanobilin lyase subunit F	cpcF	Arthrospira platensis FACHB-350	210			phycobilisome [GO:0030089]; lyase activity [GO:0016829]; oxidoreductase activity [GO:0016491]		lyase activity [GO:0016829]; oxidoreductase activity [GO:0016491]						PF13646;
U6A3W9	unreviewed	U6A3W9_ARTPT	Ribulose-1,5-bisphosphate carboxylase/oxygenase small subunit (EC 4.1.1.39)	rbcS	Arthrospira platensis HY	99			bacterial microcompartment [GO:0031469]; ribulose-bisphosphate carboxylase activity [GO:0016984]; reductive pentose-phosphate cycle [GO:0019253]	reductive pentose-phosphate cycle [GO:0019253]	ribulose-bisphosphate carboxylase activity [GO:0016984]						PF00101;
U6A484	unreviewed	U6A484_ARTPT	Phycocyanin alpha subunit phycocyanobilin lyase subunit E	cpcE	Arthrospira platensis FACHB-904	291			phycobilisome [GO:0030089]; lyase activity [GO:0016829]; oxidoreductase activity [GO:0016491]		lyase activity [GO:0016829]; oxidoreductase activity [GO:0016491]						PF13646;PF03130;
U6A488	unreviewed	U6A488_ARTPT	Ribulose-1,5-bisphosphate carboxylase/oxygenase small subunit (EC 4.1.1.39)	rbcS	Arthrospira platensis FACHB-350	99			bacterial microcompartment [GO:0031469]; ribulose-bisphosphate carboxylase activity [GO:0016984]; reductive pentose-phosphate cycle [GO:0019253]	reductive pentose-phosphate cycle [GO:0019253]	ribulose-bisphosphate carboxylase activity [GO:0016984]						PF00101;
U6A4R3	unreviewed	U6A4R3_ARTPT	Phycocyanin alpha subunit phycocyanobilin lyase subunit E	cpcE	Arthrospira platensis FACHB-350	291			phycobilisome [GO:0030089]; lyase activity [GO:0016829]; oxidoreductase activity [GO:0016491]		lyase activity [GO:0016829]; oxidoreductase activity [GO:0016491]						PF13646;PF03130;
U6A4R9	unreviewed	U6A4R9_ARTPT	Phycocyanin alpha subunit phycocyanobilin lyase subunit F	cpcF	Arthrospira platensis HY	210			phycobilisome [GO:0030089]; lyase activity [GO:0016829]; oxidoreductase activity [GO:0016491]		lyase activity [GO:0016829]; oxidoreductase activity [GO:0016491]						PF13646;
U6A6A8	unreviewed	U6A6A8_ARTPT	Phycocyanin alpha subunit phycocyanobilin lyase subunit F	cpcF	Arthrospira platensis FACHB-904	210			phycobilisome [GO:0030089]; lyase activity [GO:0016829]; oxidoreductase activity [GO:0016491]		lyase activity [GO:0016829]; oxidoreductase activity [GO:0016491]						PF13646;
U6A6X1	unreviewed	U6A6X1_ARTPT	Phycocyanin alpha subunit phycocyanobilin lyase subunit E	cpcE	Arthrospira platensis HY	291			phycobilisome [GO:0030089]; lyase activity [GO:0016829]; oxidoreductase activity [GO:0016491]		lyase activity [GO:0016829]; oxidoreductase activity [GO:0016491]						PF13646;
U6A6X6	unreviewed	U6A6X6_ARTPT	Ribulose-1,5-bisphosphate carboxylase/oxygenase small subunit (EC 4.1.1.39)	rbcS	Arthrospira platensis FACHB-904	99			bacterial microcompartment [GO:0031469]; ribulose-bisphosphate carboxylase activity [GO:0016984]; reductive pentose-phosphate cycle [GO:0019253]	reductive pentose-phosphate cycle [GO:0019253]	ribulose-bisphosphate carboxylase activity [GO:0016984]						PF00101;
