# Supplementary material for: Arthrospira Platensis Attenuates Endothelial Inflammation and Monocyte Activation
Source: Int J Mol Sci. 2025 Aug 14;26(16):7844. doi: 10.3390/ijms26167844 (PMC12386423; doi:10.3390/ijms26167844)
Supplement: Supplementary file 1 [file ijms-26-07844-s001.zip › Supplemental Table S2.ods]

## Sheet: Chembl_HUVEC
Molecule ChEMBL ID	Molecule Name	Molecule Max Phase	Molecular Weight	#RO5 Violations	AlogP	Compound Key	Smiles	Standard Type	Standard Relation	Standard Value	Standard Units	pChEMBL Value	Data Validity Comment	Comment	Uo Units	Ligand Efficiency BEI	Ligand Efficiency LE	Ligand Efficiency LLE	Ligand Efficiency SEI	Potential Duplicate	Assay ChEMBL ID	Assay Description	Assay Type	BAO Format ID	BAO Label	Assay Organism	Assay Tissue ChEMBL ID	Assay Tissue Name	Assay Cell Type	Assay Subcellular Fraction	Assay Parameters	Assay Variant Accession	Assay Variant Mutation	Target ChEMBL ID	Target Name	Target Organism	Target Type	Document ChEMBL ID	Source ID	Source Description	Document Journal	Document Year	Cell ChEMBL ID	Properties	Action Type	Standard Text Value	Value
CHEMBL346723		None	483.57	0	4.71	TAS-202	CCN(CC)c1nc(-c2cc(OC)c(OC)c(OC)c2)cc(-c2cc(OC)c(OC)cc2OC)n1	Activity	'='	9998.4	c.p.m.									0	CHEMBL699124	Anti-proliferative effect on HUVEC induced by basic fibroblast growth factor (bFGF)at 0 uM concentration by measuring [3H]thymidine incorporation	F	BAO_0000219	cell-based format	Homo sapiens	None	None	HUVEC	None				CHEMBL613979	HUVEC	Homo sapiens	CELL-LINE	CHEMBL1135070	1	Scientific Literature	Bioorg Med Chem Lett	2002	CHEMBL3307501				9998.4
CHEMBL410735		None	430.46	0	3.83	1h	COc1cc(-c2ccc3c(n2)C(=O)C(NCc2ccccc2)=CC3=O)cc(OC)c1OC	Activity	'='	50	%				UO_0000187					0	CHEMBL923733	Antiangiogenic activity in HUVEC assessed as number of junctions at 0.01 ug/ml after 24 hrs relative to control	F	BAO_0000219	cell-based format	Homo sapiens	None	None	HUVEC	None				CHEMBL613979	HUVEC	Homo sapiens	CELL-LINE	CHEMBL1144766	1	Scientific Literature	J Med Chem	2008	CHEMBL3307501				50
CHEMBL260838		None	430.46	0	3.83	1g	COc1cc(-c2ccc3c(n2)C(=O)C=C(NCc2ccccc2)C3=O)cc(OC)c1OC	Activity	'='	75	%				UO_0000187					0	CHEMBL922732	Antiangiogenic activity in HUVEC assessed as cord length at 10 ug/ml after 24 hrs relative to control	F	BAO_0000219	cell-based format	Homo sapiens	None	None	HUVEC	None				CHEMBL613979	HUVEC	Homo sapiens	CELL-LINE	CHEMBL1144766	1	Scientific Literature	J Med Chem	2008	CHEMBL3307501				75
CHEMBL519291	ACALYCIXENIOLIDE E	None	402.49	0	3.97	1	C=C=CCC(OC(C)=O)C1=CO[C@H](OC(C)=O)[C@H]2C(=C)CC[C@@H]3O[C@@]3(C)CC[C@H]12	Activity						Active						0	CHEMBL948689	Antiangiogenic activity in HUVEC assessed as inhibition of bFGF-induced tube formation at 10 ug/mL	F	BAO_0000219	cell-based format	Homo sapiens	None	None	HUVEC	None				CHEMBL613979	HUVEC	Homo sapiens	CELL-LINE	CHEMBL1150824	1	Scientific Literature	J Nat Prod	2001	CHEMBL3307501
CHEMBL478952	ACALYCIXENIOLIDE L	None	304.43	0	3.8	8	C=C1CC/C=C(\C)CC[C@@H]2[C@H](CC/C=C/CO)C(=O)OC[C@@H]12	Activity						Not Active						0	CHEMBL948689	Antiangiogenic activity in HUVEC assessed as inhibition of bFGF-induced tube formation at 10 ug/mL	F	BAO_0000219	cell-based format	Homo sapiens	None	None	HUVEC	None				CHEMBL613979	HUVEC	Homo sapiens	CELL-LINE	CHEMBL1150824	1	Scientific Literature	J Nat Prod	2001	CHEMBL3307501
CHEMBL191451		None	290.32	0	4.1	21	COc1cccc(-c2cc(O)c3ccc4[nH]ccc4c3n2)c1	Activity						Active						0	CHEMBL1647827	Antiangiogenic activity against FGF2-induced in HUVEC cells assessed as inhibition of capillary-like formation at 10'-2 uM after 18 hrs by Matrigel assay	F	BAO_0000219	cell-based format	Homo sapiens	None	None	HUVEC	None				CHEMBL613979	HUVEC	Homo sapiens	CELL-LINE	CHEMBL1641365	1	Scientific Literature	Bioorg Med Chem	2011	CHEMBL3307501
CHEMBL426123		None	258.23	0	0.09	(S)-1	O=C1CC[C@H](N2C(=O)c3ccccc3C2=O)C(=O)N1	Activity	'<'	60	%				UO_0000187					0	CHEMBL1035528	Antiangiogenic activity against VEGF-induced HUVEC assessed as tube area at 100 uM after 11 days by BCIP/NBT visualization assay	F	BAO_0000219	cell-based format	Homo sapiens	None	None	HUVEC	None				CHEMBL613979	HUVEC	Homo sapiens	CELL-LINE	CHEMBL1151853	1	Scientific Literature	Bioorg Med Chem Lett	2009	CHEMBL3307501				60
CHEMBL2160018		None	476.43	1	5.56	14g	CC(=O)Nc1ccc(CN(C(=O)c2sc3cccc(Cl)c3c2Cl)C2CCNCC2)cc1	Activity						Not Active						0	CHEMBL2162673	Induction of angiogenesis in HUVEC assessed as formation of cell sprouts after 48 hrs by BrdU incorporation assay	F	BAO_0000219	cell-based format	Homo sapiens	None	None	HUVEC	None				CHEMBL613979	HUVEC	Homo sapiens	CELL-LINE	CHEMBL2157999	1	Scientific Literature	Bioorg Med Chem	2012	CHEMBL3307501
CHEMBL1643110		None	661.89	2	7.3	1	NCCCCCOC[C@@H]1[C@@H](OCc2ccccc2)[C@H](OCc2ccccc2)[C@@H](OCc2ccccc2)CN1CCc1c[nH]c2ccccc12	Activity						Active						0	CHEMBL1647165	Induction of apoptosis in HUVEC assessed as change in mitochondrial membrane potential at 10 to 20 uM after 48 hrs by JC1 staining	F	BAO_0000219	cell-based format	Homo sapiens	None	None	HUVEC	None				CHEMBL613979	HUVEC	Homo sapiens	CELL-LINE	CHEMBL1641483	1	Scientific Literature	Bioorg Med Chem Lett	2011	CHEMBL3307501
CHEMBL4798634		None	369.51	0	3.89	1	O=C(CCCCC1CCSS1)OCCCOC(=O)c1cccnc1	Activity						Non-Toxic						0	CHEMBL4667861	Cytotoxicity against human HUVEC cells assessed as reduction in cell viability at 10 to 100 uM by MTT assay	A	BAO_0000219	cell-based format	Homo sapiens	None	None	HUVEC	None				CHEMBL613979	HUVEC	Homo sapiens	CELL-LINE	CHEMBL4665663	1	Scientific Literature	Bioorg Med Chem	2019	CHEMBL3307501	Dose: 10-100
CHEMBL2016903		None	389.39	0	2.65	19	O=C(c1ccncc1)N1CCc2nc(-c3cc4cc(F)ccc4[nH]c3=O)[nH]c2C1	Activity	'='	72	%				UO_0000187					0	CHEMBL2020685	Antiproliferative activity against Vegf-stimulated HUVEC at 1 uM after 24 hrs by WST-1 assay relative to control	F	BAO_0000219	cell-based format	Homo sapiens	None	None	HUVEC	None				CHEMBL613979	HUVEC	Homo sapiens	CELL-LINE	CHEMBL2016553	1	Scientific Literature	Bioorg Med Chem Lett	2012	CHEMBL3307501				72
CHEMBL1946544		None	508.09	1	4.79	9c	COc1ccc(/C=C\c2cc(I)c(OC)c(I)c2)cc1O	Activity						Active						0	CHEMBL2026988	Antiangiogenic activity in HUVEC assessed as reduction of number of junctions at 0.01 ug/ml after 24 hrs by matrigel assay relative to control	F	BAO_0000219	cell-based format	Homo sapiens	None	None	HUVEC	None				CHEMBL613979	HUVEC	Homo sapiens	CELL-LINE	CHEMBL2021780	1	Scientific Literature	J Nat Prod	2012	CHEMBL3307501
CHEMBL1946544		None	508.09	1	4.79	9c	COc1ccc(/C=C\c2cc(I)c(OC)c(I)c2)cc1O	Activity	'='	84	%				UO_0000187					0	CHEMBL2026996	Antiangiogenic activity in HUVEC assessed as cell growth at 0.0001 ug/ml after 24 hrs by sulforhodamine B assay relative to control	F	BAO_0000219	cell-based format	Homo sapiens	None	None	HUVEC	None				CHEMBL613979	HUVEC	Homo sapiens	CELL-LINE	CHEMBL2021780	1	Scientific Literature	J Nat Prod	2012	CHEMBL3307501				84
CHEMBL2023868		None	568.38	0	3.96	11a	COc1ccc(/C=C\c2cc(I)c(OC)c(OC)c2)cc1OP(=O)([O-])[O-].[K+].[K+]	Activity						Not Active						0	CHEMBL2026990	Antiangiogenic activity in HUVEC assessed as reduction of number of junctions at 0.0001 ug/ml after 24 hrs by matrigel assay relative to control	F	BAO_0000219	cell-based format	Homo sapiens	None	None	HUVEC	None				CHEMBL613979	HUVEC	Homo sapiens	CELL-LINE	CHEMBL2021780	1	Scientific Literature	J Nat Prod	2012	CHEMBL3307501
CHEMBL2023877		None	632.04	1	4.55	12b	COc1ccc(/C=C\c2cc(I)c(OC)c(I)c2)cc1OP(=O)([O-])[O-].[Na+].[Na+]	Activity						Active						0	CHEMBL2026987	Antiangiogenic activity in HUVEC assessed as reduction of cord length at 1 ug/ml after 24 hrs by matrigel assay relative to control	F	BAO_0000219	cell-based format	Homo sapiens	None	None	HUVEC	None				CHEMBL613979	HUVEC	Homo sapiens	CELL-LINE	CHEMBL2021780	1	Scientific Literature	J Nat Prod	2012	CHEMBL3307501
CHEMBL505460		None	340.81	0	4.68	4d, MPD	CCOC(=O)c1c(-c2ccccc2Cl)nn(-c2ccccc2)c1C	Activity						Active						0	CHEMBL969271	Inhibition of DNA fragmentation in HUVEC cells at 25 uM after 24 hrs by TUNEL assay	F	BAO_0000219	cell-based format	Homo sapiens	None	None	HUVEC	None				CHEMBL613979	HUVEC	Homo sapiens	CELL-LINE	CHEMBL1157183	1	Scientific Literature	Bioorg Med Chem	2008	CHEMBL3307501
CHEMBL99	TRICHOSTATIN	1	302.37	0	2.58	TSA, trichostatin A	CC(/C=C/C(=O)NO)=C\[C@@H](C)C(=O)c1ccc(N(C)C)cc1	Activity						Active						0	CHEMBL987840	Reduction of tissue factor mRNA level in TNF-alpha-stimulated HUVEC at 1 uM preincubated for 4 hrs assessed after 1 to 2 hrs of TNFalpha challenge by RT-PCR	F	BAO_0000219	cell-based format	Homo sapiens	None	None	HUVEC	None				CHEMBL613979	HUVEC	Homo sapiens	CELL-LINE	CHEMBL1156493	1	Scientific Literature	J Biol Chem	2007	CHEMBL3307501
CHEMBL1643581		None	288.35	0	4.17	8	CCn1ccc2c3[nH]c(-c4ccccc4)cc(=O)c3ccc21	Activity						Active						0	CHEMBL1647819	Induction of apoptosis in HUVEC cells assessed as proapoptotic effect after 24 hrs by TUNEL assay	F	BAO_0000219	cell-based format	Homo sapiens	None	None	HUVEC	None				CHEMBL613979	HUVEC	Homo sapiens	CELL-LINE	CHEMBL1641365	1	Scientific Literature	Bioorg Med Chem	2011	CHEMBL3307501
CHEMBL364959		None	305.29	0	4	22	O=[N+]([O-])c1cccc(-c2cc(O)c3ccc4[nH]ccc4c3n2)c1	Activity						Active						0	CHEMBL1647819	Induction of apoptosis in HUVEC cells assessed as proapoptotic effect after 24 hrs by TUNEL assay	F	BAO_0000219	cell-based format	Homo sapiens	None	None	HUVEC	None				CHEMBL613979	HUVEC	Homo sapiens	CELL-LINE	CHEMBL1641365	1	Scientific Literature	Bioorg Med Chem	2011	CHEMBL3307501
CHEMBL364959		None	305.29	0	4	22	O=[N+]([O-])c1cccc(-c2cc(O)c3ccc4[nH]ccc4c3n2)c1	Activity						Active						0	CHEMBL1648389	Antiangiogenic activity against FGF2-induced in HUVEC cells assessed as inhibition of morphological change at 10'-3 uM after 18 hrs by capillary-like formation assay	F	BAO_0000219	cell-based format	Homo sapiens	None	None	HUVEC	None				CHEMBL613979	HUVEC	Homo sapiens	CELL-LINE	CHEMBL1641365	1	Scientific Literature	Bioorg Med Chem	2011	CHEMBL3307501
CHEMBL4752531		None	479.46	1	7.25	VS8	CC(=O)Nc1ccc(Oc2cccc3c(NC(=O)Nc4cccc(C(F)(F)F)c4)cccc23)cc1	Activity	'='	37.53	%				UO_0000187					0	CHEMBL4711439	Induction of apoptosis in human HUVEC assessed as early apoptotic cells at IC50 incubated for 48 hrs by annexin V-FITC and PI staining based flow cytometry (Rvb = <1%)	F	BAO_0000219	cell-based format	Homo sapiens	None	None	HUVEC	None				CHEMBL613979	HUVEC	Homo sapiens	CELL-LINE	CHEMBL4706603	1	Scientific Literature	Eur J Med Chem	2020	CHEMBL3307501	TIME = 48.0 hr			37.53
CHEMBL4776321		None	408.49	1	5.45	6m	CCCCCc1ccc(C(=O)OCc2c(OC)ccc3c(=O)cc(CC)oc23)cc1	Activity						Non-Toxic						0	CHEMBL4709219	Cytotoxicity against human HUVEC cells assessed as reduction in cell viability at 10 uM incubated for 48 hrs by MTT assay	A	BAO_0000219	cell-based format	Homo sapiens	None	None	HUVEC	None				CHEMBL613979	HUVEC	Homo sapiens	CELL-LINE	CHEMBL4706532	1	Scientific Literature	Eur J Med Chem	2020	CHEMBL3307501	Dose = 10.0 microM | TIME = 48.0 hr
CHEMBL4741984		None	417.8	0	4.28	6e	CCc1cc(=O)c2ccc(OC)c(COC(=O)c3ccc(Cl)c([N+](=O)[O-])c3)c2o1	Activity						Non-Toxic						0	CHEMBL4709219	Cytotoxicity against human HUVEC cells assessed as reduction in cell viability at 10 uM incubated for 48 hrs by MTT assay	A	BAO_0000219	cell-based format	Homo sapiens	None	None	HUVEC	None				CHEMBL613979	HUVEC	Homo sapiens	CELL-LINE	CHEMBL4706532	1	Scientific Literature	Eur J Med Chem	2020	CHEMBL3307501	Dose = 10.0 microM | TIME = 48.0 hr
CHEMBL388590	BENZBROMARONE	4	424.09	1	5.46	1; NSC 85433	CCc1oc2ccccc2c1C(=O)c1cc(Br)c(O)c(Br)c1	Activity						Non-Toxic						0	CHEMBL4422527	Toxicity in HUVEC assessed as effect on cell proliferation by MTT assay	T	BAO_0000219	cell-based format	Homo sapiens	None	None	HUVEC	None				CHEMBL613979	HUVEC	Homo sapiens	CELL-LINE	CHEMBL4421732	38	SureChEMBL Patent Bioactivity Data		2017	CHEMBL3307501
CHEMBL232612		None	274.27	0	2.46	9d	CC(C)OC(=O)/C=C/c1coc2cc(O)ccc2c1=O	Activity	'='	96	%				UO_0000187					0	CHEMBL892859	Cytotoxicity against HUVEC cells assessed as cell viability at 60 ug/ml after 24 hrs by MTT assay	A	BAO_0000219	cell-based format	Homo sapiens	None	None	HUVEC	None				CHEMBL613979	HUVEC	Homo sapiens	CELL-LINE	CHEMBL1147857	1	Scientific Literature	Bioorg Med Chem	2007	CHEMBL3307501				96
CHEMBL389147		None	998.01	3	-3.08	7	CC(C)C[C@@H]1NC(=O)CNC(=O)[C@H](CCC(=O)O)NC(=O)[C@H](CC(=O)O)NC(=O)[C@H](Cc2ccc(O)cc2)NC(=O)[C@H](Cc2ccc(O)cc2)NC(=O)CC[C@@H](C(N)=O)NC(=O)[C@H](CCC(=O)O)NC1=O	Activity						Dose-dependent effect						0	CHEMBL897014	Inhibition of VEGF165-induced cell migration in HUVEC after 6 hrs by wound healing assay	F	BAO_0000219	cell-based format	Homo sapiens	None	None	HUVEC	None				CHEMBL613979	HUVEC	Homo sapiens	CELL-LINE	CHEMBL1148832	1	Scientific Literature	J Med Chem	2007	CHEMBL3307501
CHEMBL505460		None	340.81	0	4.68	4d, MPD	CCOC(=O)c1c(-c2ccccc2Cl)nn(-c2ccccc2)c1C	Activity						Active						0	CHEMBL969267	Induction of apoptosis in HUVEC cells at 50 uM by MTT assay	F	BAO_0000219	cell-based format	Homo sapiens	None	None	HUVEC	None				CHEMBL613979	HUVEC	Homo sapiens	CELL-LINE	CHEMBL1157183	1	Scientific Literature	Bioorg Med Chem	2008	CHEMBL3307501
CHEMBL505460		None	340.81	0	4.68	4d, MPD	CCOC(=O)c1c(-c2ccccc2Cl)nn(-c2ccccc2)c1C	Activity						Active						0	CHEMBL969269	Increase in cell viability of HUVEC cells at 25 uM	F	BAO_0000219	cell-based format	Homo sapiens	None	None	HUVEC	None				CHEMBL613979	HUVEC	Homo sapiens	CELL-LINE	CHEMBL1157183	1	Scientific Literature	Bioorg Med Chem	2008	CHEMBL3307501
CHEMBL367938		None	451.61	0	3.3	(E)-3d	CCN1CCN(C(=O)O[C@@H]2CC[C@]3(CO3)[C@@H](/C(C)=N/OCC3CCCCC3)[C@@H]2OC)CC1	Activity	'='	96	%				UO_0000187					0	CHEMBL696132	Percent remained in HUVEC lysate after 0.5 hr in presence of epoxide hydrolase (EH) (Compound used as hydrolysate); Expressed as % remaining	F	BAO_0000219	cell-based format	Homo sapiens	None	None	HUVEC	None				CHEMBL613979	HUVEC	Homo sapiens	CELL-LINE	CHEMBL1146717	1	Scientific Literature	Bioorg Med Chem Lett	2004	CHEMBL3307501				96
CHEMBL172883		None	348.4	0	2.24	(E)-3c	CO[C@@H]1[C@H](OC(N)=O)CC[C@]2(CO2)[C@H]1/C(C)=N/OCc1ccccc1	Activity	'='	60	%				UO_0000187					0	CHEMBL689951	Percent remained in HUVEC lysate after 2 hr in presence of epoxide hydrolase (EH) along with inhibitor (Compound used as hydrolysate); Expressed as % remaining	F	BAO_0000219	cell-based format	Homo sapiens	None	None	HUVEC	None				CHEMBL613979	HUVEC	Homo sapiens	CELL-LINE	CHEMBL1146717	1	Scientific Literature	Bioorg Med Chem Lett	2004	CHEMBL3307501				60
CHEMBL369152		None	309.41	0	2.95	(E)-6c	CO[C@@H]1[C@H](OC(N)=O)CC[C@]2(CO2)[C@H]1/C(C)=C/CC=C(C)C	Activity	'='	5	%				UO_0000187					0	CHEMBL695346	Percent remained in HUVEC lysate after 2 hr in presence of epoxide hydrolase (EH) along with inhibitor (Control = 90) (Compound used as substrate); Expressed as % remaining	F	BAO_0000219	cell-based format	Homo sapiens	None	None	HUVEC	None				CHEMBL613979	HUVEC	Homo sapiens	CELL-LINE	CHEMBL1146717	1	Scientific Literature	Bioorg Med Chem Lett	2004	CHEMBL3307501				5
CHEMBL369152		None	309.41	0	2.95	(E)-6c	CO[C@@H]1[C@H](OC(N)=O)CC[C@]2(CO2)[C@H]1/C(C)=C/CC=C(C)C	Activity						Not Determined						0	CHEMBL695350	Percent remained in HUVEC lysate after 3 min in presence of epoxide hydrolase (EH) along with inhibitor (Compound used as hydrolysate); Expressed as % remaining, ND = not determined	F	BAO_0000219	cell-based format	Homo sapiens	None	None	HUVEC	None				CHEMBL613979	HUVEC	Homo sapiens	CELL-LINE	CHEMBL1146717	1	Scientific Literature	Bioorg Med Chem Lett	2004	CHEMBL3307501
CHEMBL3103958		None	358.4	0	4.05	3	COc1ccc(-c2nc3ccccn3c(=O)c2-c2ccccc2)cc1OC	Activity						Non-toxic						0	CHEMBL3107936	Effect on PMA-induced COX-2 protein expression in HUVEC at 1 to 25 uM incubated for 1 hr prior to PMA challenge measured after overnight incubation by EIA assay relative to control	A	BAO_0000219	cell-based format	Homo sapiens	None	None	HUVEC	None				CHEMBL613979	HUVEC	Homo sapiens	CELL-LINE	CHEMBL3102741	1	Scientific Literature	Eur J Med Chem	2014	CHEMBL3307501
CHEMBL3103962		None	388.42	0	4.05	7	COc1ccc(-c2c(-c3ccc(OC)c(OC)c3)nc3ccccn3c2=O)cc1	Activity						Non-toxic						0	CHEMBL3107942	Cytotoxicity against HUVEC assessed as cell viability up to 50 uM after 24 to 72 hrs by WST-1 assay	A	BAO_0000219	cell-based format	Homo sapiens	None	None	HUVEC	None				CHEMBL613979	HUVEC	Homo sapiens	CELL-LINE	CHEMBL3102741	1	Scientific Literature	Eur J Med Chem	2014	CHEMBL3307501
CHEMBL159	VINBLASTINE	4	810.99	2	3.99	1	CC[C@]1(O)C[C@@H]2CN(CCc3c([nH]c4ccccc34)[C@@](C(=O)OC)(c3cc4c(cc3OC)N(C)[C@H]3[C@@](O)(C(=O)OC)[C@H](OC(C)=O)[C@]5(CC)C=CCN6CC[C@]43[C@@H]65)C2)C1	Activity						Active						0	CHEMBL1647815	Antiangiogenic activity against FGF2-induced HUVEC assessed as inhibition of cell proliferation at 10'-5 uM after 24 hrs	F	BAO_0000219	cell-based format	Homo sapiens	None	None	HUVEC	None				CHEMBL613979	HUVEC	Homo sapiens	CELL-LINE	CHEMBL1641365	1	Scientific Literature	Bioorg Med Chem	2011	CHEMBL3307501
CHEMBL1164915		None	1195.35	None	None	9	C[C@@H](CC[C@@]1(O)O[C@H]2C[C@H]3[C@@H]4CC=C5C[C@@H](O[C@@H]6O[C@H](CO)[C@@H](O[C@@H]7O[C@@H](C)[C@H](O[C@@H]8O[C@@H](C)[C@H](O)[C@@H](O)[C@H]8O)[C@@H](O)[C@H]7O)[C@H](O)[C@H]6O[C@@H]6O[C@@H](C)[C@H](O)[C@@H](O)[C@H]6O)CC[C@]5(C)[C@H]4CC[C@]3(C)[C@H]2[C@@H]1C)CO[C@@H]1O[C@H](CO)[C@@H](O)[C@H](O)[C@H]1O	Activity	'='	65.2	%				UO_0000187					0	CHEMBL1168021	Antiischemic activity against hypoxia/reoxygenation-induced cell injury in HUVEC assessed as cell viability at 1 uM by MTT assay	F	BAO_0000219	cell-based format	Homo sapiens	None	None	HUVEC	None				CHEMBL613979	HUVEC	Homo sapiens	CELL-LINE	CHEMBL1165995	1	Scientific Literature	J Nat Prod	2010	CHEMBL3307501				65.2
CHEMBL1164915		None	1195.35	None	None	9	C[C@@H](CC[C@@]1(O)O[C@H]2C[C@H]3[C@@H]4CC=C5C[C@@H](O[C@@H]6O[C@H](CO)[C@@H](O[C@@H]7O[C@@H](C)[C@H](O[C@@H]8O[C@@H](C)[C@H](O)[C@@H](O)[C@H]8O)[C@@H](O)[C@H]7O)[C@H](O)[C@H]6O[C@@H]6O[C@@H](C)[C@H](O)[C@@H](O)[C@H]6O)CC[C@]5(C)[C@H]4CC[C@]3(C)[C@H]2[C@@H]1C)CO[C@@H]1O[C@H](CO)[C@@H](O)[C@H](O)[C@H]1O	Activity	'='	69.5	%				UO_0000187					0	CHEMBL1168022	Antiischemic activity against hypoxia/reoxygenation-induced cell injury in HUVEC assessed as cell viability at 5 uM by MTT assay	F	BAO_0000219	cell-based format	Homo sapiens	None	None	HUVEC	None				CHEMBL613979	HUVEC	Homo sapiens	CELL-LINE	CHEMBL1165995	1	Scientific Literature	J Nat Prod	2010	CHEMBL3307501				69.5
CHEMBL3559503		None	7323.91	None	None	IMO	Cc1cn([C@H]2C[C@H](OP(O)(=S)OC[C@H]3O[C@@H](n4ccc(N)nc4=O)[C@H](O)[C@@H]3OP(O)(=S)OC[C@H]3O[C@@H](n4cc(C)c(=O)[nH]c4=O)C[C@@H]3OP(O)(=S)OC[C@H]3O[C@@H](n4cnc5c(=O)nc(N)[nH]c54)[C@H](O)[C@@H]3OP(O)(=S)OC[C@H]3O[C@@H](n4cnc5c(N)ncnc54)[C@H](O)[C@@H]3OP(O)(=S)OC[C@H]3O[C@@H](n4ccc(N)nc4=O)[C@H](O)[C@@H]3OP(O)(=S)OC[C@H]3O[C@@H](n4ccc5c(=O)nc(N)[nH]c54)C[C@@H]3OP(O)(=S)OC[C@H]3O[C@@H](n4cc(C)c(=O)[nH…	Activity						Active						0	CHEMBL947590	Inhibition of adhesion to matrix in HUVEC at 1 uM by cell adhesion assay	F	BAO_0000219	cell-based format	Homo sapiens	None	None	HUVEC	None				CHEMBL613979	HUVEC	Homo sapiens	CELL-LINE	CHEMBL1156490	1	Scientific Literature	Proc Natl Acad Sci U S A	2007	CHEMBL3307501
CHEMBL260838		None	430.46	0	3.83	1g	COc1cc(-c2ccc3c(n2)C(=O)C=C(NCc2ccccc2)C3=O)cc(OC)c1OC	Activity						Not Active						0	CHEMBL922735	Antiangiogenic activity in HUVEC assessed as cord length at 1.0 ug/ml after 24 hrs relative to control	F	BAO_0000219	cell-based format	Homo sapiens	None	None	HUVEC	None				CHEMBL613979	HUVEC	Homo sapiens	CELL-LINE	CHEMBL1144766	1	Scientific Literature	J Med Chem	2008	CHEMBL3307501
CHEMBL260838		None	430.46	0	3.83	1g	COc1cc(-c2ccc3c(n2)C(=O)C=C(NCc2ccccc2)C3=O)cc(OC)c1OC	Activity						Not Active						0	CHEMBL923735	Antiangiogenic activity in HUVEC assessed as cord length at 0.001 ug/ml after 24 hrs relative to control	F	BAO_0000219	cell-based format	Homo sapiens	None	None	HUVEC	None				CHEMBL613979	HUVEC	Homo sapiens	CELL-LINE	CHEMBL1144766	1	Scientific Literature	J Med Chem	2008	CHEMBL3307501
CHEMBL259659		None	355.35	0	2.68	1k	COC1=CC(=O)c2nc(-c3cc(OC)c(OC)c(OC)c3)ccc2C1=O	Activity						Not Active						0	CHEMBL922733	Antiangiogenic activity in HUVEC assessed as number of junctions at 10 ug/ml after 24 hrs relative to control	F	BAO_0000219	cell-based format	Homo sapiens	None	None	HUVEC	None				CHEMBL613979	HUVEC	Homo sapiens	CELL-LINE	CHEMBL1144766	1	Scientific Literature	J Med Chem	2008	CHEMBL3307501
CHEMBL1085975		None	579.69	1	3.01	10	CCOC(=O)CNC(=O)C(=O)C(COCc1ccccc1)NC(=O)[C@H](CC1CCCCC1)NC(=O)c1ccc(C)cc1	Activity	'='	55	%				UO_0000187					0	CHEMBL1120535	Antiinvasive activity in VEGF-stimulated HUVEC assessed as cellular migration after 24 hrs by fluorescence assay relative to control	F	BAO_0000219	cell-based format	Homo sapiens	None	None	HUVEC	None				CHEMBL613979	HUVEC	Homo sapiens	CELL-LINE	CHEMBL1155553	1	Scientific Literature	J Med Chem	2010	CHEMBL3307501				55
CHEMBL1085978		None	759.7	1	4.81	13	CCOC(=O)CNC(=O)C(=O)C(COCc1ccccc1)NC(=O)[C@H](CC1CCCCC1)NC(=O)c1cc(Br)ccc1NC(=O)OC(C)(C)C	Activity	'='	86	%				UO_0000187					0	CHEMBL1120535	Antiinvasive activity in VEGF-stimulated HUVEC assessed as cellular migration after 24 hrs by fluorescence assay relative to control	F	BAO_0000219	cell-based format	Homo sapiens	None	None	HUVEC	None				CHEMBL613979	HUVEC	Homo sapiens	CELL-LINE	CHEMBL1155553	1	Scientific Literature	J Med Chem	2010	CHEMBL3307501				86
CHEMBL347111		None	442.56	0	2.59	1	N#C[C@H](COCc1ccccc1)NC(=O)[C@H](CC1CCCCC1)NC(=O)N1CCOCC1	Activity	'='	83	%				UO_0000187					0	CHEMBL1120535	Antiinvasive activity in VEGF-stimulated HUVEC assessed as cellular migration after 24 hrs by fluorescence assay relative to control	F	BAO_0000219	cell-based format	Homo sapiens	None	None	HUVEC	None				CHEMBL613979	HUVEC	Homo sapiens	CELL-LINE	CHEMBL1155553	1	Scientific Literature	J Med Chem	2010	CHEMBL3307501				83
CHEMBL369152		None	309.41	0	2.95	(E)-6c	CO[C@@H]1[C@H](OC(N)=O)CC[C@]2(CO2)[C@H]1/C(C)=C/CC=C(C)C	Activity	'='	100	%				UO_0000187					0	CHEMBL695361	Percent stability after 0 hr in HUVEC culture medium; expressed as % remaining	F	BAO_0000219	cell-based format	Homo sapiens	None	None	HUVEC	None				CHEMBL613979	HUVEC	Homo sapiens	CELL-LINE	CHEMBL1146717	1	Scientific Literature	Bioorg Med Chem Lett	2004	CHEMBL3307501				100
CHEMBL367938		None	451.61	0	3.3	(E)-3d	CCN1CCN(C(=O)O[C@@H]2CC[C@]3(CO3)[C@@H](/C(C)=N/OCC3CCCCC3)[C@@H]2OC)CC1	Activity	'='	96	%				UO_0000187					0	CHEMBL691677	Percent stability after 4 hr in HUVEC culture medium; expressed as % remaining	F	BAO_0000219	cell-based format	Homo sapiens	None	None	HUVEC	None				CHEMBL613979	HUVEC	Homo sapiens	CELL-LINE	CHEMBL1146717	1	Scientific Literature	Bioorg Med Chem Lett	2004	CHEMBL3307501				96
CHEMBL367938		None	451.61	0	3.3	(E)-3d	CCN1CCN(C(=O)O[C@@H]2CC[C@]3(CO3)[C@@H](/C(C)=N/OCC3CCCCC3)[C@@H]2OC)CC1	Activity	'='	6	%				UO_0000187					0	CHEMBL695353	Percent remained in HUVEC lysate after 3 min in presence of epoxide hydrolase (EH) used as hydrolysate; Expressed as % remaining	F	BAO_0000219	cell-based format	Homo sapiens	None	None	HUVEC	None				CHEMBL613979	HUVEC	Homo sapiens	CELL-LINE	CHEMBL1146717	1	Scientific Literature	Bioorg Med Chem Lett	2004	CHEMBL3307501				6
CHEMBL1172648		None	401.04	0	4.07	1h	O=c1oc2ccc(Br)cc2c(=O)n1Cc1ccc(Cl)c(Cl)c1	Activity						Toxic						0	CHEMBL1174142	Antiproliferative activity against HUVEC after 72 hrs by using methylene blue staining	A	BAO_0000219	cell-based format	Homo sapiens	None	None	HUVEC	None				CHEMBL613979	HUVEC	Homo sapiens	CELL-LINE	CHEMBL1177835	1	Scientific Literature	Eur J Med Chem	2010	CHEMBL3307501
CHEMBL1083620		None	634.52	1	3.06	15	CCOC(=O)CNC(=O)C(=O)C(COCc1ccccc1)NC(=O)[C@H](CC1CCCCC1)NC(=O)c1ccc(Br)o1	Activity	'='	76	%				UO_0000187					0	CHEMBL1120535	Antiinvasive activity in VEGF-stimulated HUVEC assessed as cellular migration after 24 hrs by fluorescence assay relative to control	F	BAO_0000219	cell-based format	Homo sapiens	None	None	HUVEC	None				CHEMBL613979	HUVEC	Homo sapiens	CELL-LINE	CHEMBL1155553	1	Scientific Literature	J Med Chem	2010	CHEMBL3307501				76
CHEMBL2431796		None	311.29	0	1.53	3, IPA/NO-aspirin	CC(=O)Oc1ccccc1C(=O)OCO/N=[N+](\[O-])NC(C)C	Activity						Non-toxic						0	CHEMBL2434636	Cytotoxicity against human HUVEC cells up to 100 uM after 48 hrs by MTT assay	A	BAO_0000219	cell-based format	Homo sapiens	None	None	HUVEC	None				CHEMBL613979	HUVEC	Homo sapiens	CELL-LINE	CHEMBL2429753	1	Scientific Literature	J Med Chem	2013	CHEMBL3307501
CHEMBL609893		None	298.39	0	3.56	L4, HQETCP	CC1=NN(c2ccccc2)C(=O)C1C(=O)CCC1CCCC1	Activity	'='	98.6	%				UO_0000187					0	CHEMBL1044263	Cytotoxicity against HUVEC assessed as cell viability at 60 ug/mL after 24 hrs by MTT assay	A	BAO_0000219	cell-based format	Homo sapiens	None	None	HUVEC	None				CHEMBL613979	HUVEC	Homo sapiens	CELL-LINE	CHEMBL1152544	1	Scientific Literature	Bioorg Med Chem	2009	CHEMBL3307501				98.6
CHEMBL572266		None	489.53	1	-2.06	6	N=C(N)NCCC[C@H]1NC(=O)CC(=O)N[C@H](CC(=O)O)C(=O)N[C@H](Cc2ccccc2)CNC1=O	Activity						Not Active						0	CHEMBL1039851	Antiangiogenic activity in HUVEC on Matrigel assessed as reduction of bFGF-induced tube branches measured per square mm at 10 uM after 16 hrs by microscopic analysis	F	BAO_0000219	cell-based format	Homo sapiens	None	None	HUVEC	None				CHEMBL613979	HUVEC	Homo sapiens	CELL-LINE	CHEMBL1156816	1	Scientific Literature	J Med Chem	2010	CHEMBL3307501
CHEMBL570324		None	489.53	1	-2.06	2	N=C(N)NCCC[C@@H]1NC(=O)CC(=O)N[C@@H](CC(=O)O)C(=O)N[C@@H](Cc2ccccc2)CNC1=O	Activity						Non-toxic						0	CHEMBL1039857	Cytotoxicity against HUVEC assessed as increase in level of necrotic cells at 1 uM after 16 hrs by flow cytometry using Annexin V/propidium staining	A	BAO_0000219	cell-based format	Homo sapiens	None	None	HUVEC	None				CHEMBL613979	HUVEC	Homo sapiens	CELL-LINE	CHEMBL1156816	1	Scientific Literature	J Med Chem	2010	CHEMBL3307501
CHEMBL1474963	BENZARONE	4	266.3	0	3.93	1a	CCc1oc2ccccc2c1C(=O)c1ccc(O)cc1	Activity						Non-Toxic						0	CHEMBL4422527	Toxicity in HUVEC assessed as effect on cell proliferation by MTT assay	T	BAO_0000219	cell-based format	Homo sapiens	None	None	HUVEC	None				CHEMBL613979	HUVEC	Homo sapiens	CELL-LINE	CHEMBL4421732	38	SureChEMBL Patent Bioactivity Data		2017	CHEMBL3307501
CHEMBL1096444		None	355.39	0	3.36	4l	CCOc1ccc(-c2ncnn2-c2cc(OC)c(OC)c(OC)c2)cc1	Activity						Active						0	CHEMBL1105729	Induction of apoptosis in HUVEC expressing GFP assessed as formation of membrane blebs at 0.5 uM to 10 uM after 24 hrs by confocal microscopy	F	BAO_0000219	cell-based format	Homo sapiens	None	None	HUVEC	None				CHEMBL613979	HUVEC	Homo sapiens	CELL-LINE	CHEMBL1157793	1	Scientific Literature	J Med Chem	2010	CHEMBL3307501
CHEMBL12850	DEHYDROABIETIC ACID	None	300.44	0	4.9	1	CC(C)c1ccc2c(c1)CC[C@H]1[C@](C)(C(=O)O)CCC[C@]21C	Activity	'='	12.09	%				UO_0000187					0	CHEMBL4188927	Antiangiogenic activity against HUVEC assessed as reduction in tube formation at 12.5 uM after 24 hrs by matrigel-based light microscopic analysis relative to control	F	BAO_0000219	cell-based format	Homo sapiens	None	None	HUVEC	None				CHEMBL613979	HUVEC	Homo sapiens	CELL-LINE	CHEMBL4184295	1	Scientific Literature	Bioorg Med Chem Lett	2018	CHEMBL3307501				12.09
CHEMBL5419960		None	312.76	0	3.13	II-14b	O=C(/C=C/c1ccc2ncccc2c1)N1CCC=C(Cl)C1=O	Activity						Active						0	CHEMBL5332150	Antiangiogenesis activity in HUVEC cells assessed as reduction in VEGFR2 protein expression at 0.2 to 0.8 uM incubated for 48 hrs by Western blot analysis	F	BAO_0000219	cell-based format	Homo sapiens	None	None	HUVEC	None				CHEMBL613979	HUVEC	Homo sapiens	CELL-LINE	CHEMBL5331059	1	Scientific Literature	Eur J Med Chem	2022	CHEMBL3307501	DOSE_Lower = 0.2 microM | DOSE_Upper = 0.8 microM | TIME = 48.0 hr
CHEMBL5081487		None	335.41	0	3.09	V19	COc1ccc2[nH]c3c(c2c1)CN(C(=O)Cc1ccccn1)CCC3	Activity						Active						0	CHEMBL5057515	Antiproliferative activity against HUVEC cells incubated for 72 hrs under VEGF treatment by MTT assay	F	BAO_0000219	cell-based format	Homo sapiens	None	None	HUVEC	None				CHEMBL613979	HUVEC	Homo sapiens	CELL-LINE	CHEMBL5055667	1	Scientific Literature	J Med Chem	2021	CHEMBL3307501	TIME = 72.0 hr
CHEMBL260838		None	430.46	0	3.83	1g	COc1cc(-c2ccc3c(n2)C(=O)C=C(NCc2ccccc2)C3=O)cc(OC)c1OC	Activity	'='	64	%				UO_0000187					0	CHEMBL923731	Effect on HUVEC growth at 0.1 ug/ml relative to control	F	BAO_0000219	cell-based format	Homo sapiens	None	None	HUVEC	None				CHEMBL613979	HUVEC	Homo sapiens	CELL-LINE	CHEMBL1144766	1	Scientific Literature	J Med Chem	2008	CHEMBL3307501				64
CHEMBL260838		None	430.46	0	3.83	1g	COc1cc(-c2ccc3c(n2)C(=O)C=C(NCc2ccccc2)C3=O)cc(OC)c1OC	Activity						Not Active						0	CHEMBL923732	Antiangiogenic activity in HUVEC assessed as cord length at 0.01 ug/ml after 24 hrs relative to control	F	BAO_0000219	cell-based format	Homo sapiens	None	None	HUVEC	None				CHEMBL613979	HUVEC	Homo sapiens	CELL-LINE	CHEMBL1144766	1	Scientific Literature	J Med Chem	2008	CHEMBL3307501
CHEMBL70590	BORRELIDIN	None	489.65	0	4.64	1, Borrelidin	C[C@@H]1C[C@H](C)C[C@H](C)[C@@H](O)CC(=O)O[C@H]([C@@H]2CCC[C@H]2C(=O)O)C/C=C/C=C(/C#N)[C@H](O)[C@@H](C)C1	Activity	'='	230										0	CHEMBL913612	Inhibition of HUVEC tubule formation assessed as number of branches at 10 nM	F	BAO_0000219	cell-based format	Homo sapiens	None	None	HUVEC	None				CHEMBL613979	HUVEC	Homo sapiens	CELL-LINE	CHEMBL1139729	1	Scientific Literature	Bioorg Med Chem Lett	2006	CHEMBL3307501				230
CHEMBL1289568		None	362.45	0	4.26	1e	OC1/C(=C/c2cn(Cc3cccc(F)c3)c3ccccc23)N2CCC1CC2	Activity						Non-toxic						0	CHEMBL1291928	Cytotoxicity against HUVEC assessed as cell viability at 10 uM after 6 hrs by crystal violet staining	A	BAO_0000219	cell-based format	Homo sapiens	None	None	HUVEC	None				CHEMBL613979	HUVEC	Homo sapiens	CELL-LINE	CHEMBL1287763	1	Scientific Literature	Bioorg Med Chem Lett	2010	CHEMBL3307501
CHEMBL458915		None	320.77	0	4.24	12a	COc1ccc(/C=C\c2cc(Cl)c(OC)c(OC)c2)cc1O	Activity						Active						0	CHEMBL997419	Induction of microtubule depolymerization in HUVEC at 1 uM after 4 hrs	F	BAO_0000219	cell-based format	Homo sapiens	None	None	HUVEC	None				CHEMBL613979	HUVEC	Homo sapiens	CELL-LINE	CHEMBL1151261	1	Scientific Literature	J Nat Prod	2005	CHEMBL3307501
CHEMBL5191025		None	658.8	2	6.89	8	C=CC(C)(C)c1[nH]c2ccccc2c1/C=C1\NC(=O)[C@@]2(C[C@@H](C)C=C[C@H]2/C=C/c2c(OC(C)=O)cc(CC=C(C)C)c(O)c2C#N)NC1=O	Activity	'='	71.84	%				UO_0000187					0	CHEMBL5147224	Cytotoxicity against HUVEC cells assessed as cell viability at 50 uM measured after 24 hrs by MTT assay	F	BAO_0000219	cell-based format	Homo sapiens	None	None	HUVEC	None				CHEMBL613979	HUVEC	Homo sapiens	CELL-LINE	CHEMBL5143654	1	Scientific Literature	Bioorg Med Chem Lett	2022	CHEMBL3307501	Dose = 50.0 microM | TIME = 24.0 hr			71.84
CHEMBL456744	FLUORCOMBSTATIN	None	304.32	0	3.73	11a, Fluorcombstatin	COc1ccc(/C=C\c2cc(F)c(OC)c(OC)c2)cc1O	Activity						Active						0	CHEMBL997415	Induction of microtubule depolymerization in HUVEC at 10 uM after 1 hr	F	BAO_0000219	cell-based format	Homo sapiens	None	None	HUVEC	None				CHEMBL613979	HUVEC	Homo sapiens	CELL-LINE	CHEMBL1151261	1	Scientific Literature	J Nat Prod	2005	CHEMBL3307501
CHEMBL1170622	(+/-)-XYLOKETAL B	None	346.42	0	3.26	3	CC1COC2(C)Oc3cc(O)c4c(c3CC12)OC1(C)OCC(C)C1C4	Activity						Non-toxic						0	CHEMBL1177014	Cytotoxicity against HUVEC assessed as cell viability > 200 uM after 24 hrs by MTT assay	A	BAO_0000219	cell-based format	Homo sapiens	None	None	HUVEC	None				CHEMBL613979	HUVEC	Homo sapiens	CELL-LINE	CHEMBL1177703	1	Scientific Literature	J Med Chem	2010	CHEMBL3307501
CHEMBL3593873		None	357.36	0	3.14	13	COc1ccc2c(C(=O)c3cc(OC)c(OC)c(OC)c3O)c[nH]c2c1	Activity	'='	49	%				UO_0000187					0	CHEMBL3595583	Antivascular activity in HUVEC assessed as inhibition of VEGF-induced capillary tube formation at 100 nM after 4 hrs by microscopic analysis relative to control	F	BAO_0000219	cell-based format	Homo sapiens	None	None	HUVEC	None				CHEMBL613979	HUVEC	Homo sapiens	CELL-LINE	CHEMBL3593220	1	Scientific Literature	Bioorg Med Chem	2015	CHEMBL3307501				49
CHEMBL2023869		None	536.17	0	3.96	11b	COc1ccc(/C=C\c2cc(I)c(OC)c(OC)c2)cc1OP(=O)([O-])[O-].[Na+].[Na+]	Activity						Active						0	CHEMBL2026837	Antiangiogenic activity in HUVEC assessed as reduction of cord length at 0.01 ug/ml after 24 hrs by matrigel assay relative to control	F	BAO_0000219	cell-based format	Homo sapiens	None	None	HUVEC	None				CHEMBL613979	HUVEC	Homo sapiens	CELL-LINE	CHEMBL2021780	1	Scientific Literature	J Nat Prod	2012	CHEMBL3307501
CHEMBL2023869		None	536.17	0	3.96	11b	COc1ccc(/C=C\c2cc(I)c(OC)c(OC)c2)cc1OP(=O)([O-])[O-].[Na+].[Na+]	Activity						Active						0	CHEMBL2026841	Antiangiogenic activity in HUVEC assessed as reduction of cord length at 0.1 ug/ml after 24 hrs by matrigel assay relative to control	F	BAO_0000219	cell-based format	Homo sapiens	None	None	HUVEC	None				CHEMBL613979	HUVEC	Homo sapiens	CELL-LINE	CHEMBL2021780	1	Scientific Literature	J Nat Prod	2012	CHEMBL3307501
CHEMBL2023869		None	536.17	0	3.96	11b	COc1ccc(/C=C\c2cc(I)c(OC)c(OC)c2)cc1OP(=O)([O-])[O-].[Na+].[Na+]	Activity						Active						0	CHEMBL2026992	Antiangiogenic activity in HUVEC assessed as reduction of number of junctions at 0.1 ug/ml after 24 hrs by matrigel assay relative to control	F	BAO_0000219	cell-based format	Homo sapiens	None	None	HUVEC	None				CHEMBL613979	HUVEC	Homo sapiens	CELL-LINE	CHEMBL2021780	1	Scientific Literature	J Nat Prod	2012	CHEMBL3307501
CHEMBL460676		None	196.25	0	0.13	1	CC(C)[C@H]1NC(=O)[C@@H]2CCCN2C1=O	Activity						Non-toxic						0	CHEMBL3788036	Cytotoxicity against HUVEC cells assessed as cell viability upto 30 uM by MTT assay	A	BAO_0000219	cell-based format	Homo sapiens	None	None	HUVEC	None				CHEMBL613979	HUVEC	Homo sapiens	CELL-LINE	CHEMBL3784988	1	Scientific Literature	Bioorg Med Chem Lett	2016	CHEMBL3307501
CHEMBL2071303		None	620.87	2	3.79	7	C=C(CC[C@@H](C)[C@H]1[C@@H](O)C[C@@]2(C)[C@@H]3[C@@H](O)[C@@H](O)[C@H]4C(C)(C)[C@@H](O[C@@H]5OC[C@@H](O)[C@H](O)[C@H]5O)CC[C@@]45C[C@@]35CC[C@]12C)C(C)C	Activity						Non-toxic						0	CHEMBL2072449	Toxicity in in HUVECs at 12.5 uM	T	BAO_0000219	cell-based format	Homo sapiens	None	None	HUVEC	None				CHEMBL613979	HUVEC	Homo sapiens	CELL-LINE	CHEMBL2069227	1	Scientific Literature	J Nat Prod	2012	CHEMBL3307501
CHEMBL1171542		None	401.24	0	4.27	20a	COc1ccc(C(=O)c2c(Cl)c(OC)c(OC)c(OC)c2Cl)cc1OC	Activity						Not Active						0	CHEMBL1175611	Cytoprotective activity against H2O2-induced cell injury in HUVEC cells at 5 ug/mL after 4 hrs by MTT assay	F	BAO_0000219	cell-based format	Homo sapiens	None	None	HUVEC	None				CHEMBL613979	HUVEC	Homo sapiens	CELL-LINE	CHEMBL1177806	1	Scientific Literature	Bioorg Med Chem Lett	2010	CHEMBL3307501
CHEMBL369152		None	309.41	0	2.95	(E)-6c	CO[C@@H]1[C@H](OC(N)=O)CC[C@]2(CO2)[C@H]1/C(C)=C/CC=C(C)C	Activity	'='	68	%				UO_0000187					0	CHEMBL691676	Percent stability after 20 hr in HUVEC culture medium; expressed as % remaining	F	BAO_0000219	cell-based format	Homo sapiens	None	None	HUVEC	None				CHEMBL613979	HUVEC	Homo sapiens	CELL-LINE	CHEMBL1146717	1	Scientific Literature	Bioorg Med Chem Lett	2004	CHEMBL3307501				68
CHEMBL609571		None	422.28	0	3.46	13b	COc1ccc(C(=O)/C(C)=C/c2ccc(OC)c(OP(=O)([O-])[O-])c2)cc1.[Na+].[Na+]	Activity						Active						0	CHEMBL1073880	Antivascular activity in HUVEC cells assessed as change in cell shape at 1 uM after 1 hr by fluorescent-labeled high molecular weight F-dextran permeability assay	F	BAO_0000219	cell-based format	Homo sapiens	None	None	HUVEC	None				CHEMBL613979	HUVEC	Homo sapiens	CELL-LINE	CHEMBL1152676	1	Scientific Literature	Bioorg Med Chem	2009	CHEMBL3307501
CHEMBL9859		None	358.39	0	3.71	3a	COc1ccc(/C=C(\C)C(=O)c2cc(OC)c(OC)c(OC)c2)cc1O	Activity						Active						0	CHEMBL1073880	Antivascular activity in HUVEC cells assessed as change in cell shape at 1 uM after 1 hr by fluorescent-labeled high molecular weight F-dextran permeability assay	F	BAO_0000219	cell-based format	Homo sapiens	None	None	HUVEC	None				CHEMBL613979	HUVEC	Homo sapiens	CELL-LINE	CHEMBL1152676	1	Scientific Literature	Bioorg Med Chem	2009	CHEMBL3307501
CHEMBL423432		None	422.57	0	2.84	4d	CCN1CCN(C(=O)O[C@@H]2CC[C@]3(CO3)[C@@H]([C@@]3(C)O[C@@H]3CC=C(C)C)[C@@H]2OC)CC1	Activity	'='	100	%				UO_0000187					0	CHEMBL695354	Percent stability determined after 0 hr in HUVEC culture medium; Expressed as % remaining	F	BAO_0000219	cell-based format	Homo sapiens	None	None	HUVEC	None				CHEMBL613979	HUVEC	Homo sapiens	CELL-LINE	CHEMBL1146717	1	Scientific Literature	Bioorg Med Chem Lett	2004	CHEMBL3307501				100
CHEMBL423432		None	422.57	0	2.84	4d	CCN1CCN(C(=O)O[C@@H]2CC[C@]3(CO3)[C@@H]([C@@]3(C)O[C@@H]3CC=C(C)C)[C@@H]2OC)CC1	Activity	'='	95	%				UO_0000187					0	CHEMBL695359	Percent stability determined after 4 hr in HUVEC culture medium; Expressed as % remaining	F	BAO_0000219	cell-based format	Homo sapiens	None	None	HUVEC	None				CHEMBL613979	HUVEC	Homo sapiens	CELL-LINE	CHEMBL1146717	1	Scientific Literature	Bioorg Med Chem Lett	2004	CHEMBL3307501				95
CHEMBL423432		None	422.57	0	2.84	4d	CCN1CCN(C(=O)O[C@@H]2CC[C@]3(CO3)[C@@H]([C@@]3(C)O[C@@H]3CC=C(C)C)[C@@H]2OC)CC1	Activity	'='	91	%				UO_0000187					0	CHEMBL695360	Percent stability determined after 4 hr in HUVEC lysate; Expressed as % remaining	F	BAO_0000219	cell-based format	Homo sapiens	None	None	HUVEC	None				CHEMBL613979	HUVEC	Homo sapiens	CELL-LINE	CHEMBL1146717	1	Scientific Literature	Bioorg Med Chem Lett	2004	CHEMBL3307501				91
CHEMBL373481		None	278.31	0	2.91	L2, HQPh	CC1=NN(c2ccccc2)C(=O)C1C(=O)c1ccccc1	Activity						Non-toxic						0	CHEMBL1044264	Cytotoxicity against HUVEC assessed as cell viability at 6.25 to 200 ug/mL after 24 hrs by MTT assay	A	BAO_0000219	cell-based format	Homo sapiens	None	None	HUVEC	None				CHEMBL613979	HUVEC	Homo sapiens	CELL-LINE	CHEMBL1152544	1	Scientific Literature	Bioorg Med Chem	2009	CHEMBL3307501
CHEMBL255683		None	476.74	1	5.47	2	CC(C)=CCC[C@](C)(O)[C@H]1CC[C@]2(C)[C@@H]1[C@H](O)C[C@@H]1[C@@]3(C)CC[C@H](O)C(C)(C)[C@@H]3[C@@H](O)C[C@]12C	Activity	'='	16.5	%				UO_0000187					0	CHEMBL921500	Cell viability of HUVEC cells at 20 ug/ml	F	BAO_0000219	cell-based format	Homo sapiens	None	None	HUVEC	None				CHEMBL613979	HUVEC	Homo sapiens	CELL-LINE	CHEMBL1144819	1	Scientific Literature	J Nat Prod	2008	CHEMBL3307501				16.5
CHEMBL367938		None	451.61	0	3.3	(E)-3d	CCN1CCN(C(=O)O[C@@H]2CC[C@]3(CO3)[C@@H](/C(C)=N/OCC3CCCCC3)[C@@H]2OC)CC1	Activity	'='	100	%				UO_0000187					0	CHEMBL689946	Percent remained in HUVEC lysate after 2 hr in presence of epoxide hydrolase (EH) (Compound used as hydrolysate); Expressed as % remaining	F	BAO_0000219	cell-based format	Homo sapiens	None	None	HUVEC	None				CHEMBL613979	HUVEC	Homo sapiens	CELL-LINE	CHEMBL1146717	1	Scientific Literature	Bioorg Med Chem Lett	2004	CHEMBL3307501				100
CHEMBL176975		None	325.41	0	2.16	4c	CO[C@@H]1[C@H](OC(N)=O)CC[C@]2(CO2)[C@H]1[C@@]1(C)O[C@@H]1CC=C(C)C	Activity						Not Determined						0	CHEMBL695352	Percent remained in HUVEC lysate after 3 min in presence of epoxide hydrolase (EH) along with inhibitor used as hydrolysate; Expressed as % remaining; ND = not determined	F	BAO_0000219	cell-based format	Homo sapiens	None	None	HUVEC	None				CHEMBL613979	HUVEC	Homo sapiens	CELL-LINE	CHEMBL1146717	1	Scientific Literature	Bioorg Med Chem Lett	2004	CHEMBL3307501
CHEMBL172883		None	348.4	0	2.24	(E)-3c	CO[C@@H]1[C@H](OC(N)=O)CC[C@]2(CO2)[C@H]1/C(C)=N/OCc1ccccc1	Activity	'='	1	%				UO_0000187					0	CHEMBL689947	Percent remained in HUVEC lysate after 2 hr in presence of epoxide hydrolase (EH) (Control = 100) (Compound used as substrate); Expressed as % remaining	F	BAO_0000219	cell-based format	Homo sapiens	None	None	HUVEC	None				CHEMBL613979	HUVEC	Homo sapiens	CELL-LINE	CHEMBL1146717	1	Scientific Literature	Bioorg Med Chem Lett	2004	CHEMBL3307501				1
CHEMBL2016905		None	485.56	0	4.24	21	O=C(c1ccc(CN2CCCCC2)cc1)N1CCc2nc(-c3cc4cc(F)ccc4[nH]c3=O)[nH]c2C1	Activity	'='	92.3	%				UO_0000187					0	CHEMBL2020684	Antiproliferative activity against Vegf-stimulated HUVEC at 0.1 uM after 24 hrs by WST-1 assay relative to control	F	BAO_0000219	cell-based format	Homo sapiens	None	None	HUVEC	None				CHEMBL613979	HUVEC	Homo sapiens	CELL-LINE	CHEMBL2016553	1	Scientific Literature	Bioorg Med Chem Lett	2012	CHEMBL3307501				92.3
CHEMBL2016903		None	389.39	0	2.65	19	O=C(c1ccncc1)N1CCc2nc(-c3cc4cc(F)ccc4[nH]c3=O)[nH]c2C1	Activity	'='	93	%				UO_0000187					0	CHEMBL2020687	Antiangiogenic activity in HUVEC assessed as tube formation at 1 uM after 16 to 18 hrs by microscopy relative to control	F	BAO_0000219	cell-based format	Homo sapiens	None	None	HUVEC	None				CHEMBL613979	HUVEC	Homo sapiens	CELL-LINE	CHEMBL2016553	1	Scientific Literature	Bioorg Med Chem Lett	2012	CHEMBL3307501				93
CHEMBL5077804		None	267.28	0	3.23	4a	O=C(/C(=C/c1ccccc1)C[N+](=O)[O-])c1ccccc1	Activity						Not Active						0	CHEMBL5029571	Angiogenesis activity in HUVEC cells assessed as increase in tube formation at 1.8 uM measured after 8 hrs in presence of NS2028 by inverted microscopy	F	BAO_0000219	cell-based format	Homo sapiens	None	None	HUVEC	None				CHEMBL613979	HUVEC	Homo sapiens	CELL-LINE	CHEMBL5029154	1	Scientific Literature	J Med Chem	2021	CHEMBL3307501	Dose = 1.8 microM | TIME = 8.0 hr
CHEMBL4061059		None	428.41	0	3.88	GeGe-3	CCCC(O)Cn1ncc(C(=O)OCC)c1NC(=O)Nc1cccc(C(F)(F)F)c1	Activity						Non-Toxic						0	CHEMBL5040526	Antiproliferative activity against HUVEC assessed as inhibition of cell growth at 20 uM measured after 24 hrs by EdU incorporation based fluorescence microscopic analysis	T	BAO_0000219	cell-based format	Homo sapiens	None	None	HUVEC	None				CHEMBL613979	HUVEC	Homo sapiens	CELL-LINE	CHEMBL5038613	1	Scientific Literature	Eur J Med Chem	2021	CHEMBL3307501	Dose = 20.0 microM | TIME = 24.0 hr
CHEMBL5077833		None	442.44	0	3.56	4e	CCCC(O)Cn1ncc(C(=O)OCC)c1NC(=O)NCc1cccc(C(F)(F)F)c1	Activity	'='	30	%				UO_0000187					0	CHEMBL5040526	Antiproliferative activity against HUVEC assessed as inhibition of cell growth at 20 uM measured after 24 hrs by EdU incorporation based fluorescence microscopic analysis	T	BAO_0000219	cell-based format	Homo sapiens	None	None	HUVEC	None				CHEMBL613979	HUVEC	Homo sapiens	CELL-LINE	CHEMBL5038613	1	Scientific Literature	Eur J Med Chem	2021	CHEMBL3307501	Dose = 20.0 microM | TIME = 24.0 hr			30
CHEMBL5083184		None	584.67	2	4.53	SMI129	C=CC1=C(C)C(=O)N/C1=C\c1[nH]c(Cc2[nH]c(/C=C3\NC(=O)C(C)=C3C=C)c(C)c2CCC(=O)O)c(CCC(=O)O)c1C	Activity						Non-Toxic						0	CHEMBL5054412	Cytotoxicity against HUVEC cells assessed as reduction in cell growth at 25 to 50 uM measured after 24 to 72 hrs by MTT assay	A	BAO_0000219	cell-based format	Homo sapiens	None	None	HUVEC	None				CHEMBL613979	HUVEC	Homo sapiens	CELL-LINE	CHEMBL5053513	1	Scientific Literature	Bioorg Med Chem Lett	2021	CHEMBL3307501	Dose_Lower = 25.0 microM | Dose_Upper = 50.0 microM | Time_Lower = 24.0 hrs | Time_Upper = 72.0 hrs
CHEMBL185	FLUOROURACIL	4	130.08	0	-0.8	5-FU	O=c1[nH]cc(F)c(=O)[nH]1	Activity						Not Active						0	CHEMBL2446763	Induction of vascular disrupting activity in HUVEC assessed as VEGF-induced tube formation at 1000 nM after 4 hrs by microscopic analysis	F	BAO_0000219	cell-based format	Homo sapiens	None	None	HUVEC	None				CHEMBL613979	HUVEC	Homo sapiens	CELL-LINE	CHEMBL2440102	1	Scientific Literature	J Med Chem	2013	CHEMBL3307501
CHEMBL234848		None	244.25	0	2.37	8a	CCOC(=O)/C=C/c1coc2ccccc2c1=O	Activity						Dose-dependent effect						0	CHEMBL892872	Inhibition of TNF-alpha-induced E-selectin expression in HUVEC cells after 2 hrs by ELISA	F	BAO_0000219	cell-based format	Homo sapiens	None	None	HUVEC	None				CHEMBL613979	HUVEC	Homo sapiens	CELL-LINE	CHEMBL1147857	1	Scientific Literature	Bioorg Med Chem	2007	CHEMBL3307501
CHEMBL1946170	REGORAFENIB	4	482.82	1	5.69	Regorafenib	CNC(=O)c1cc(Oc2ccc(NC(=O)Nc3ccc(Cl)c(C(F)(F)F)c3)c(F)c2)ccn1	Activity						Active						0	CHEMBL5328055	Antiangiogenic activity in HUVEC assessed as inhibition of VEGF-driven tube formation at 10 to 100 nM incubated for 4 hrs by microscopic analysis	F	BAO_0000219	cell-based format	Homo sapiens	None	None	HUVEC	None				CHEMBL613979	HUVEC	Homo sapiens	CELL-LINE	CHEMBL5325476	1	Scientific Literature	Bioorg Med Chem	2023	CHEMBL3307501	DOSE_Lower = 10.0 nM | DOSE_Upper = 100.0 nM | TIME = 4.0 hr
CHEMBL2032410		None	1204.96	None	None	4, Ac-dieckol	CC(=O)Oc1cc(OC(C)=O)cc(Oc2c(OC(C)=O)cc(OC(C)=O)c3c2Oc2c(OC(C)=O)cc(Oc4c(OC(C)=O)cc(Oc5c(OC(C)=O)cc(OC(C)=O)c6c5Oc5c(OC(C)=O)cc(OC(C)=O)cc5O6)cc4OC(C)=O)cc2O3)c1	Activity						Non-toxic						0	CHEMBL2033270	Cytotoxicity against HUVEC cells assessed as decrease in cell viability up to 20 uM after 24 hrs	A	BAO_0000219	cell-based format	Homo sapiens	None	None	HUVEC	None				CHEMBL613979	HUVEC	Homo sapiens	CELL-LINE	CHEMBL2029207	1	Scientific Literature	Bioorg Med Chem Lett	2012	CHEMBL3307501
CHEMBL216819		None	338.39	0	0.65	9	COC[C@@H]1CCCN1S(=O)(=O)c1ccc2c(c1)C(=O)C(=O)N2C	Activity						Active						0	CHEMBL909406	Inhibition of caspase 8 processing in apoptotic HUVEC at 100 uM	F	BAO_0000219	cell-based format	Homo sapiens	None	None	HUVEC	None				CHEMBL613979	HUVEC	Homo sapiens	CELL-LINE	CHEMBL1137328	1	Scientific Literature	J Med Chem	2006	CHEMBL3307501
CHEMBL217777		None	444.51	0	2.22	19	COC[C@@H]1CCCN1S(=O)(=O)c1ccc2c(c1)C(=O)C(=O)N2Cc1ccc(OC)cc1	Activity						Active						0	CHEMBL912358	Inhibition of lamin A/C cleavage in apoptotic HUVEC at 50 uM	F	BAO_0000219	cell-based format	Homo sapiens	None	None	HUVEC	None				CHEMBL613979	HUVEC	Homo sapiens	CELL-LINE	CHEMBL1137328	1	Scientific Literature	J Med Chem	2006	CHEMBL3307501
CHEMBL1938697		None	396.45	0	4.11	6	CN(C)CCN1C(=O)c2c(c3c4ccccc4[nH]c3c3[nH]c4ccccc4c23)C1=O	Activity						Active						0	CHEMBL1943016	Antiangiogenic activity against HUVEC assessed as inhibition of capillary tube formation at 20 uM after 48 hrs by Matrigel assay	F	BAO_0000219	cell-based format	Homo sapiens	None	None	HUVEC	None				CHEMBL613979	HUVEC	Homo sapiens	CELL-LINE	CHEMBL1938265	1	Scientific Literature	Eur J Med Chem	2012	CHEMBL3307501
CHEMBL4878408		None	410.47	0	3.62	12b	COc1ccc(N(C)c2nc(C)nc3ccccc23)cc1OC(C(=O)NO)C(C)C	Activity						Active						0	CHEMBL4845269	Antiangiogenic activity against HUVEC cells assessed as cell aggregation in small clumps at 30 to 100 nM incubated for 6 hrs by inverted microscopy	F	BAO_0000219	cell-based format	Homo sapiens	None	None	HUVEC	None				CHEMBL613979	HUVEC	Homo sapiens	CELL-LINE	CHEMBL4842387	1	Scientific Literature	J Med Chem	2021	CHEMBL3307501	Dose_Lower = 30.0 nM | Dose_Upper = 100.0 nM | TIME = 6.0 hr
CHEMBL2408932		None	584.62	2	3.71	3	OC[C@H]1O[C@@H](Oc2ccc(/C=C/c3cc(O)c4c(c3)O[C@H](c3ccc(O)cc3)[C@H]4c3ccccc3)cc2)[C@H](O)[C@@H](O)[C@@H]1O	Activity						Not Active						0	CHEMBL2410963	Effect on eNOS expression in H2O2-induced HUVEC pretreated for 1 day followed by compound washout and H2O2-treatment measured after 10 days by immunoblotting analysis	F	BAO_0000219	cell-based format	Homo sapiens	None	None	HUVEC	None				CHEMBL613979	HUVEC	Homo sapiens	CELL-LINE	CHEMBL2407023	1	Scientific Literature	J Nat Prod	2013	CHEMBL3307501
CHEMBL99	TRICHOSTATIN	1	302.37	0	2.58	TSA, trichostatin A	CC(/C=C/C(=O)NO)=C\[C@@H](C)C(=O)c1ccc(N(C)C)cc1	Activity						Active						0	CHEMBL990474	Inhibition of LPS-induced tissue factor protein expression in HUVEC preincubated for 4 hrs assessed after 4 hrs of LPS challenge by Western blotting	F	BAO_0000219	cell-based format	Homo sapiens	None	None	HUVEC	None				CHEMBL613979	HUVEC	Homo sapiens	CELL-LINE	CHEMBL1156493	1	Scientific Literature	J Biol Chem	2007	CHEMBL3307501
CHEMBL1911513		None	420.94	1	5.06	BRN-103	O=C(Nc1cccc(Cl)c1)c1cccnc1NC1CCN(Cc2ccccc2)CC1	Activity						Active						0	CHEMBL1913162	Antiangiogenic activity in HUVEC assessed as decrease in VEGF-induced cell migration at 10 uM after 24 hrs by transwell migration assay	F	BAO_0000219	cell-based format	Homo sapiens	None	None	HUVEC	None				CHEMBL613979	HUVEC	Homo sapiens	CELL-LINE	CHEMBL1909624	1	Scientific Literature	Bioorg Med Chem Lett	2011	CHEMBL3307501
CHEMBL1760125		None	221.28	0	-0.82	43	CNS(=O)(=O)/C=C/[C@H]1C[C@@H](O)[C@@H](O)C1	Activity	'='	70	%				UO_0000187					0	CHEMBL1762851	Immunosuppressive activity in human HUVEC assessed as inhibition of TNF-alpha-induced IL8 production at 50 ug/mL after 12 hrs by ELISA relative to control	F	BAO_0000219	cell-based format	Homo sapiens	None	None	HUVEC	None				CHEMBL613979	HUVEC	Homo sapiens	CELL-LINE	CHEMBL1759855	1	Scientific Literature	Eur J Med Chem	2011	CHEMBL3307501				70
CHEMBL513597		None	553.74	2	6.83	37	C[C@H](CO)NC(=O)CCC/C=C\C/C=C\C/C=C\C/C=C\CCOC(=O)c1cccc2c1OC(C)(C(C)(C)C)O2	Activity	'='	27	%				UO_0000187					0	CHEMBL945260	Increase in cell migration of irradiated HUVEC at 10 nM relative to control	F	BAO_0000219	cell-based format	Homo sapiens	None	None	HUVEC	None				CHEMBL613979	HUVEC	Homo sapiens	CELL-LINE	CHEMBL1140909	1	Scientific Literature	J Med Chem	2009	CHEMBL3307501				27
CHEMBL2010872	CEP-11981	2	477.57	0	4.73	11b, CEP-11981	CC(C)Cn1c2ccc(Nc3ncccn3)cc2c2c3c(c4c(c21)CCc1nn(C)cc1-4)C(=O)NC3	Activity						Active						0	CHEMBL2016224	Antiangiogenic activity in HUVEC assessed as inhibition of angiopoietin 1-induced chemotaxis at > = 50 nM by boyden chamber assay	F	BAO_0000219	cell-based format	Homo sapiens	None	None	HUVEC	None				CHEMBL613979	HUVEC	Homo sapiens	CELL-LINE	CHEMBL2010689	1	Scientific Literature	J Med Chem	2012	CHEMBL3307501
CHEMBL1643580		None	314.39	0	4.56	12	O=c1cc(-c2ccccc2)[nH]c2c1ccc1c2ccn1CC1CC1	Activity						Not Active						0	CHEMBL1647828	Antiangiogenic activity against FGF2-induced in HUVEC cells assessed as inhibition of morphological change at 10'-2 uM after 18 hrs by capillary-like formation assay	F	BAO_0000219	cell-based format	Homo sapiens	None	None	HUVEC	None				CHEMBL613979	HUVEC	Homo sapiens	CELL-LINE	CHEMBL1641365	1	Scientific Literature	Bioorg Med Chem	2011	CHEMBL3307501
CHEMBL191451		None	290.32	0	4.1	21	COc1cccc(-c2cc(O)c3ccc4[nH]ccc4c3n2)c1	Activity						Active						0	CHEMBL1647818	Antiangiogenic activity against FGF2-induced HUVEC assessed as inhibition of cell proliferation at 10'-2 uM after 24 hrs	F	BAO_0000219	cell-based format	Homo sapiens	None	None	HUVEC	None				CHEMBL613979	HUVEC	Homo sapiens	CELL-LINE	CHEMBL1641365	1	Scientific Literature	Bioorg Med Chem	2011	CHEMBL3307501
CHEMBL458915		None	320.77	0	4.24	12a	COc1ccc(/C=C\c2cc(Cl)c(OC)c(OC)c2)cc1O	Activity						Active						0	CHEMBL997411	Induction of microtubule damage in HUVEC at 1 uM after 1 hr	F	BAO_0000219	cell-based format	Homo sapiens	None	None	HUVEC	None				CHEMBL613979	HUVEC	Homo sapiens	CELL-LINE	CHEMBL1151261	1	Scientific Literature	J Nat Prod	2005	CHEMBL3307501
CHEMBL458915		None	320.77	0	4.24	12a	COc1ccc(/C=C\c2cc(Cl)c(OC)c(OC)c2)cc1O	Activity						Active						0	CHEMBL997418	Induction of microtubule depolymerization in HUVEC at 1 uM after 2 hrs	F	BAO_0000219	cell-based format	Homo sapiens	None	None	HUVEC	None				CHEMBL613979	HUVEC	Homo sapiens	CELL-LINE	CHEMBL1151261	1	Scientific Literature	J Nat Prod	2005	CHEMBL3307501
CHEMBL53463	DOXORUBICIN	4	543.53	3	0	Adriamycin	COc1cccc2c1C(=O)c1c(O)c3c(c(O)c1C2=O)C[C@@](O)(C(=O)CO)C[C@@H]3O[C@H]1C[C@H](N)[C@H](O)[C@H](C)O1	Activity	'='	14.42	%				UO_0000187					0	CHEMBL4735028	Cytotoxicity against HUVEC assessed as cell viability at 100 uM after 72 hrs by MTT assay relative to control	A	BAO_0000219	cell-based format	Homo sapiens	None	None	HUVEC	None				CHEMBL613979	HUVEC	Homo sapiens	CELL-LINE	CHEMBL4732112	1	Scientific Literature	Eur J Med Chem	2021	CHEMBL3307501	Dose = 100.0 microM | TIME = 72.0 hr			14.42
CHEMBL2408930		None	422.48	1	6.24	1	Oc1ccc(/C=C/c2cc(O)c3c(c2)O[C@H](c2ccc(O)cc2)[C@H]3c2ccccc2)cc1	Activity						Not Active						0	CHEMBL2410961	Induction of mitochondrial biogenesis in H2O2-induced HUVEC at 100 umol/L pretreated for 1 day followed by compound washout and H2O2-treatment measured after 10 days by MitoTracker Red staining-based assay	F	BAO_0000219	cell-based format	Homo sapiens	None	None	HUVEC	None				CHEMBL613979	HUVEC	Homo sapiens	CELL-LINE	CHEMBL2407023	1	Scientific Literature	J Nat Prod	2013	CHEMBL3307501
CHEMBL20684	ABT-751	2	371.42	0	3.34	5, ABT751	COc1ccc(S(=O)(=O)Nc2cccnc2Nc2ccc(O)cc2)cc1	Activity						Active						0	CHEMBL2446762	Induction of vascular disrupting activity in HUVEC assessed as VEGF-induced tube formation at 100 to 1000 nM after 4 hrs by microscopic analysis	F	BAO_0000219	cell-based format	Homo sapiens	None	None	HUVEC	None				CHEMBL613979	HUVEC	Homo sapiens	CELL-LINE	CHEMBL2440102	1	Scientific Literature	J Med Chem	2013	CHEMBL3307501
CHEMBL5077833		None	442.44	0	3.56	4e	CCCC(O)Cn1ncc(C(=O)OCC)c1NC(=O)NCc1cccc(C(F)(F)F)c1	Activity						Active						0	CHEMBL5040528	Anti-angiogenic activity against HUVEC cells assessed as decrease in ERK phosphorylation level at 20 uM preincubated for 10 mins followed by VEGF addition and measured after 20 mins by western blot analysis	F	BAO_0000219	cell-based format	Homo sapiens	None	None	HUVEC	None				CHEMBL613979	HUVEC	Homo sapiens	CELL-LINE	CHEMBL5038613	1	Scientific Literature	Eur J Med Chem	2021	CHEMBL3307501	Dose = 20.0 microM | TIME = 0.5 hr
CHEMBL4061059		None	428.41	0	3.88	GeGe-3	CCCC(O)Cn1ncc(C(=O)OCC)c1NC(=O)Nc1cccc(C(F)(F)F)c1	Activity						Not Active						0	CHEMBL5040528	Anti-angiogenic activity against HUVEC cells assessed as decrease in ERK phosphorylation level at 20 uM preincubated for 10 mins followed by VEGF addition and measured after 20 mins by western blot analysis	F	BAO_0000219	cell-based format	Homo sapiens	None	None	HUVEC	None				CHEMBL613979	HUVEC	Homo sapiens	CELL-LINE	CHEMBL5038613	1	Scientific Literature	Eur J Med Chem	2021	CHEMBL3307501	Dose = 20.0 microM | TIME = 0.5 hr
CHEMBL4075508		None	998.21	3	4.39	9r	CC1(C)CC(n2cc(CNC(=O)C[C@@H](NC(=O)[C@@H]3Cc4c([nH]c5ccccc45)CN3C(=O)[C@@H]3Cc4c([nH]c5ccccc45)CN3)C(=O)NCc3cn(C4CC(C)(C)N([O])C(C)(C)C4)nn3)nn2)CC(C)(C)N1[O]	Activity						Active						0	CHEMBL4029843	Protection against simulated ischemia/reperfusion injury-induced cell death in HUVEC assessed as increase in cell viability at 30 ug/ml treated for 12 hrs under normoxic condition prior to simulated ischemia for 2 hrs followed by compound washout measured 3 hrs post reperfusion	F	BAO_0000219	cell-based format	Homo sapiens	None	None	HUVEC	None				CHEMBL613979	HUVEC	Homo sapiens	CELL-LINE	CHEMBL4028817	1	Scientific Literature	Bioorg Med Chem	2017	CHEMBL3307501
CHEMBL4075508		None	998.21	3	4.39	9r	CC1(C)CC(n2cc(CNC(=O)C[C@@H](NC(=O)[C@@H]3Cc4c([nH]c5ccccc45)CN3C(=O)[C@@H]3Cc4c([nH]c5ccccc45)CN3)C(=O)NCc3cn(C4CC(C)(C)N([O])C(C)(C)C4)nn3)nn2)CC(C)(C)N1[O]	Activity						Active						0	CHEMBL4029844	Protection against simulated ischemia/reperfusion injury induced mitochondrial oxidative damage in HUVEC assessed as decrease in mitochondrial reactive oxygen species level at 30 ug/ml pretreated for 12 hrs followed by compound washout and subsequent ischemia simulation for 2 hrs in presence of compound prior to 3 hrs reperfusion under drug free medium by MitoProbe based confocal microscopic anal…	F	BAO_0000219	cell-based format	Homo sapiens	None	None	HUVEC	None				CHEMBL613979	HUVEC	Homo sapiens	CELL-LINE	CHEMBL4028817	1	Scientific Literature	Bioorg Med Chem	2017	CHEMBL3307501
CHEMBL4075508		None	998.21	3	4.39	9r	CC1(C)CC(n2cc(CNC(=O)C[C@@H](NC(=O)[C@@H]3Cc4c([nH]c5ccccc45)CN3C(=O)[C@@H]3Cc4c([nH]c5ccccc45)CN3)C(=O)NCc3cn(C4CC(C)(C)N([O])C(C)(C)C4)nn3)nn2)CC(C)(C)N1[O]	Activity	'='	29.8	%				UO_0000187					0	CHEMBL4029845	Protection against simulated ischemia and reperfusion injury induced mitochondrial oxidative damage in HUVEC assessed as reduction in cytochrome c release at 30 ug/ml treated for 12 hrs under normoxic condition prior to simulated ischemia for 2 hrs followed by compound washout measured 3 hrs post reperfusion by MitoProbe based immuno-fluorescence assay (Rvb = 71.2 +/- 4.5%)	F	BAO_0000219	cell-based format	Homo sapiens	None	None	HUVEC	None				CHEMBL613979	HUVEC	Homo sapiens	CELL-LINE	CHEMBL4028817	1	Scientific Literature	Bioorg Med Chem	2017	CHEMBL3307501				29.8
CHEMBL480356		None	444.49	0	3.9	NP-506	Cc1[nH]c(/C=C2\C(=O)Nc3ccc(C(=O)NNc4ccccc4)cc32)c(C)c1CCC(=O)O	Activity						Dose-dependent effect						0	CHEMBL1028063	Antiangiogenic activity in HUVEC cells assessed incomplete narrow tube formation after 4 hrs by tube formation assay	F	BAO_0000219	cell-based format	Homo sapiens	None	None	HUVEC	None				CHEMBL613979	HUVEC	Homo sapiens	CELL-LINE	CHEMBL1143293	1	Scientific Literature	Bioorg Med Chem Lett	2009	CHEMBL3307501
CHEMBL165	RESVERATROL	3	228.25	0	2.97	4, trans-resveratrol	Oc1ccc(/C=C/c2cc(O)cc(O)c2)cc1	Activity						Active						0	CHEMBL2410963	Effect on eNOS expression in H2O2-induced HUVEC pretreated for 1 day followed by compound washout and H2O2-treatment measured after 10 days by immunoblotting analysis	F	BAO_0000219	cell-based format	Homo sapiens	None	None	HUVEC	None				CHEMBL613979	HUVEC	Homo sapiens	CELL-LINE	CHEMBL2407023	1	Scientific Literature	J Nat Prod	2013	CHEMBL3307501
CHEMBL240597	CHENODIOL	4	392.58	0	4.48	CDCA	C[C@H](CCC(=O)O)[C@H]1CC[C@H]2[C@@H]3[C@H](O)C[C@@H]4C[C@H](O)CC[C@]4(C)[C@H]3CC[C@]12C	Activity						Non-Toxic						0	CHEMBL4258306	Cytotoxicity against HUVEC assessed as reduction in cell viability at 6.25 to 100 uM after 24 hrs by MTT assay	A	BAO_0000219	cell-based format	Homo sapiens	None	None	HUVEC	None				CHEMBL613979	HUVEC	Homo sapiens	CELL-LINE	CHEMBL4257469	1	Scientific Literature	Medchemcomm	2017	CHEMBL3307501
CHEMBL1835937		None	634.55	3	2.99	5b	COc1cc([C@@H]2Oc3cc([C@H]4Oc5cc(OC(=O)c6cc(O)c(O)c(O)c6)cc(O)c5C(=O)[C@@H]4O)ccc3O[C@H]2CO)ccc1O	Activity	'='	40	%				UO_0000187					0	CHEMBL1839092	Cytotoxicity against HUVEC assessed as cell viability at 100 uM after 16 hrs by MTT assay	A	BAO_0000219	cell-based format	Homo sapiens	None	None	HUVEC	None				CHEMBL613979	HUVEC	Homo sapiens	CELL-LINE	CHEMBL1833883	1	Scientific Literature	J Med Chem	2011	CHEMBL3307501				40
CHEMBL1835936		None	634.55	3	2.99	5a	COc1cc([C@H]2Oc3cc([C@H]4Oc5cc(OC(=O)c6cc(O)c(O)c(O)c6)cc(O)c5C(=O)[C@@H]4O)ccc3O[C@@H]2CO)ccc1O	Activity						Non-toxic						0	CHEMBL1839093	Cytotoxicity against HUVEC by LDH release assay	A	BAO_0000219	cell-based format	Homo sapiens	None	None	HUVEC	None				CHEMBL613979	HUVEC	Homo sapiens	CELL-LINE	CHEMBL1833883	1	Scientific Literature	J Med Chem	2011	CHEMBL3307501
CHEMBL1829027		None	308.38	0	4.34	10a	C=CCc1cc(C=O)c(OC)c(-c2ccc(O)c(CC=C)c2)c1	Activity	'='	63.2	%				UO_0000187					0	CHEMBL1833681	Antimigratory activity against human HUVEC cells assessed as migration rate at 40 uM after 24 hrs by wound-healing assay relative to control	F	BAO_0000219	cell-based format	Homo sapiens	None	None	HUVEC	None				CHEMBL613979	HUVEC	Homo sapiens	CELL-LINE	CHEMBL1828544	1	Scientific Literature	J Med Chem	2011	CHEMBL3307501				63.2
CHEMBL89700	METHYLHONOKIOL	None	280.37	0	4.52	9a	C=CCc1ccc(O)c(-c2ccc(OC)c(CC=C)c2)c1	Activity						Active						0	CHEMBL1833014	Antimigratory activity against human HUVEC cells at 20 uM after 24 hrs by wound-healing assay	F	BAO_0000219	cell-based format	Homo sapiens	None	None	HUVEC	None				CHEMBL613979	HUVEC	Homo sapiens	CELL-LINE	CHEMBL1828544	1	Scientific Literature	J Med Chem	2011	CHEMBL3307501
CHEMBL4176821		None	282.25	0	3.41	1	Cc1c(O)cc2oc3oc4ccccc4c3c(=O)c2c1O	Activity						Non-Toxic						0	CHEMBL4149534	Cytotoxicity against HUVEC assessed as reduction in cell viability up to 5 uM after 48 hrs by MTT assay	A	BAO_0000219	cell-based format	Homo sapiens	None	None	HUVEC	None				CHEMBL613979	HUVEC	Homo sapiens	CELL-LINE	CHEMBL4145576	1	Scientific Literature	J Nat Prod	2018	CHEMBL3307501
CHEMBL4205156		None	354.36	0	0.06	2	CC(=O)OCC1=C2/C(=C/[C@]3(C)CC[C@@](O)(O3)[C@](C)(O)C[C@@H]2O)OC1=O	Activity						Non-Toxic						0	CHEMBL4200152	Cytotoxicity against HUVEC at 1 ug/ml after 24 hrs by MTT assay	A	BAO_0000219	cell-based format	Homo sapiens	None	None	HUVEC	None				CHEMBL613979	HUVEC	Homo sapiens	CELL-LINE	CHEMBL4196133	1	Scientific Literature	J Nat Prod	2018	CHEMBL3307501
CHEMBL215480		None	476.53	0	2.56	35	COC[C@@H]1CCCN1S(=O)(=O)c1ccc2c(c1)C(=O)C(=O)N2Cc1ccc(OCCF)cc1	Activity						Active						0	CHEMBL912359	Inhibition of lamin A/C cleavage in apoptotic HUVEC at 100 uM	F	BAO_0000219	cell-based format	Homo sapiens	None	None	HUVEC	None				CHEMBL613979	HUVEC	Homo sapiens	CELL-LINE	CHEMBL1137328	1	Scientific Literature	J Med Chem	2006	CHEMBL3307501
CHEMBL4789173		None	391.4	0	3.1	18	COc1ccc([C@H]2[C@H](CF)C(=O)N2c2cc(OC)c(OC)c(OC)c2)cc1O	Activity						Active						0	CHEMBL4769234	Antiangiogenic activity against HUVEC assessed as disruption of capillary-like tubule formation at 3 nM measured after 12 hrs by inverted microscopic analysis	F	BAO_0000219	cell-based format	Homo sapiens	None	None	HUVEC	None				CHEMBL613979	HUVEC	Homo sapiens	CELL-LINE	CHEMBL4765300	1	Scientific Literature	Eur J Med Chem	2020	CHEMBL3307501	Dose = 3.0 nM | TIME = 12.0 hr
CHEMBL4789173		None	391.4	0	3.1	18	COc1ccc([C@H]2[C@H](CF)C(=O)N2c2cc(OC)c(OC)c(OC)c2)cc1O	Activity	'='	100	%				UO_0000187					0	CHEMBL4769235	Antiangiogenic activity against HUVEC assessed as disruption of capillary-like tubule formation at 5 nM measured after 12 hrs by inverted microscopic analysis	F	BAO_0000219	cell-based format	Homo sapiens	None	None	HUVEC	None				CHEMBL613979	HUVEC	Homo sapiens	CELL-LINE	CHEMBL4765300	1	Scientific Literature	Eur J Med Chem	2020	CHEMBL3307501	Dose = 5.0 nM | TIME = 12.0 hr			100
CHEMBL1643581		None	288.35	0	4.17	8	CCn1ccc2c3[nH]c(-c4ccccc4)cc(=O)c3ccc21	Activity						Active						0	CHEMBL1647827	Antiangiogenic activity against FGF2-induced in HUVEC cells assessed as inhibition of capillary-like formation at 10'-2 uM after 18 hrs by Matrigel assay	F	BAO_0000219	cell-based format	Homo sapiens	None	None	HUVEC	None				CHEMBL613979	HUVEC	Homo sapiens	CELL-LINE	CHEMBL1641365	1	Scientific Literature	Bioorg Med Chem	2011	CHEMBL3307501
CHEMBL1643580		None	314.39	0	4.56	12	O=c1cc(-c2ccccc2)[nH]c2c1ccc1c2ccn1CC1CC1	Activity						Active						0	CHEMBL1647827	Antiangiogenic activity against FGF2-induced in HUVEC cells assessed as inhibition of capillary-like formation at 10'-2 uM after 18 hrs by Matrigel assay	F	BAO_0000219	cell-based format	Homo sapiens	None	None	HUVEC	None				CHEMBL613979	HUVEC	Homo sapiens	CELL-LINE	CHEMBL1641365	1	Scientific Literature	Bioorg Med Chem	2011	CHEMBL3307501
CHEMBL191451		None	290.32	0	4.1	21	COc1cccc(-c2cc(O)c3ccc4[nH]ccc4c3n2)c1	Activity						Active						0	CHEMBL1647819	Induction of apoptosis in HUVEC cells assessed as proapoptotic effect after 24 hrs by TUNEL assay	F	BAO_0000219	cell-based format	Homo sapiens	None	None	HUVEC	None				CHEMBL613979	HUVEC	Homo sapiens	CELL-LINE	CHEMBL1641365	1	Scientific Literature	Bioorg Med Chem	2011	CHEMBL3307501
CHEMBL4848324		None	242.23	0	2.64	2f	COc1ccc2c(c1)-c1occ(C)c1C(=O)C2=O	Activity						Active						0	CHEMBL4843518	Antivascular activity against HUVEC cells assessed as inhibition of capillary-like tubule formation measured after 6 hrs by matrigel matrix based microscopic analysis	F	BAO_0000219	cell-based format	Homo sapiens	None	None	HUVEC	None				CHEMBL613979	HUVEC	Homo sapiens	CELL-LINE	CHEMBL4842345	1	Scientific Literature	Eur J Med Chem	2021	CHEMBL3307501	Dose_Lower = 0.25 microM | Dose_Upper = 1.0 microM | TIME = 6.0 hr
CHEMBL4848324		None	242.23	0	2.64	2f	COc1ccc2c(c1)-c1occ(C)c1C(=O)C2=O	Activity						Dose-Dependent Effect						0	CHEMBL4843521	Antivascular activity against HUVEC cells assessed as reduction in area and number of meshes measured after 6 hrs by imaging analysis	F	BAO_0000219	cell-based format	Homo sapiens	None	None	HUVEC	None				CHEMBL613979	HUVEC	Homo sapiens	CELL-LINE	CHEMBL4842345	1	Scientific Literature	Eur J Med Chem	2021	CHEMBL3307501	Dose_Lower = 0.25 microM | Dose_Upper = 1.0 microM | TIME = 6.0 hr
CHEMBL2332321		None	357.41	0	3.51	31	COc1ccc(Cc2cn(C)c3c(OC)c(OC)c(OC)cc23)cc1O	Activity	'='	10	%				UO_0000187					0	CHEMBL2340850	Antiangiogenic activity in quesicent HUVECs assessed as disruption of preformed capillaries at 0.1 uM after 4 hrs by light microscopic analysis (Rvb = 11%)	A	BAO_0000219	cell-based format	Homo sapiens	None	None	HUVEC	None				CHEMBL613979	HUVEC	Homo sapiens	CELL-LINE	CHEMBL2331442	1	Scientific Literature	J Med Chem	2013	CHEMBL3307501				10
CHEMBL4206812		None	299.71	0	3.7	Crom-2	O=C(Nc1cccc(Cl)c1)c1coc2ccccc2c1=O	Activity	'<'	10	%				UO_0000187					0	CHEMBL4810275	Cytotoxicity against HUVEC cells at 10 uM incubated for 24 to 48 hrs by Celltiter-Glo assay relative to control	A	BAO_0000219	cell-based format	Homo sapiens	None	None	HUVEC	None				CHEMBL613979	HUVEC	Homo sapiens	CELL-LINE	CHEMBL4808210	1	Scientific Literature	J Med Chem	2021	CHEMBL3307501	Dose = 10.0 microM | Time_Lower = 24.0 hrs | Time_Upper = 48.0 hrs			10
CHEMBL460676		None	196.25	0	0.13	1	CC(C)[C@H]1NC(=O)[C@@H]2CCCN2C1=O	Activity						Non-toxic						0	CHEMBL3788040	Toxicity in HUVEC cells assessed as effect on human neutrophil migration index at 10 uM after 6 hrs by crystal violet staining-based microscopic analysis	T	BAO_0000219	cell-based format	Homo sapiens	None	None	HUVEC	None				CHEMBL613979	HUVEC	Homo sapiens	CELL-LINE	CHEMBL3784988	1	Scientific Literature	Bioorg Med Chem Lett	2016	CHEMBL3307501
CHEMBL215480		None	476.53	0	2.56	35	COC[C@@H]1CCCN1S(=O)(=O)c1ccc2c(c1)C(=O)C(=O)N2Cc1ccc(OCCF)cc1	Activity						Active						0	CHEMBL912357	Inhibition of PARP cleavage in apoptotic HUVEC at 100 uM	F	BAO_0000219	cell-based format	Homo sapiens	None	None	HUVEC	None				CHEMBL613979	HUVEC	Homo sapiens	CELL-LINE	CHEMBL1137328	1	Scientific Literature	J Med Chem	2006	CHEMBL3307501
CHEMBL3098280		None	435.56	0	1.96	4	COC(=O)[C@@]1(C)CCC[C@@]2(C)[C@H]1[C@@H](O)C(=O)[C@H]1[C@@H](C)/C(=C/C(=O)N(C)CCO)CC[C@@H]12	Activity						Non-toxic						0	CHEMBL3101674	Cytotoxicity against HUVEC assessed as cell viability at 3 to 30 ug/ml after 48 hrs by MTT assay	A	BAO_0000219	cell-based format	Homo sapiens	None	None	HUVEC	None				CHEMBL613979	HUVEC	Homo sapiens	CELL-LINE	CHEMBL3098002	1	Scientific Literature	Bioorg Med Chem Lett	2014	CHEMBL3307501
CHEMBL1478	LITHOCHOLIC ACID	None	376.58	1	5.51	LCA	C[C@H](CCC(=O)O)[C@H]1CC[C@H]2[C@@H]3CC[C@@H]4C[C@H](O)CC[C@]4(C)[C@H]3CC[C@]12C	Activity						Active						0	CHEMBL4258311	Antiangiogenic activity in HUVEC assessed as induction of irregular stress fiber formation at 12.5 uM after overnight incubation by FITC-conjugated phalloidin staining based confocal microscopic analysis	F	BAO_0000219	cell-based format	Homo sapiens	None	None	HUVEC	None				CHEMBL613979	HUVEC	Homo sapiens	CELL-LINE	CHEMBL4257469	1	Scientific Literature	Medchemcomm	2017	CHEMBL3307501
CHEMBL406393	DEOXYCHOLIC ACID	4	392.58	0	4.48	DCA	C[C@H](CCC(=O)O)[C@H]1CC[C@H]2[C@@H]3CC[C@@H]4C[C@H](O)CC[C@]4(C)[C@H]3C[C@H](O)[C@]12C	Activity						Non-Toxic						0	CHEMBL4258306	Cytotoxicity against HUVEC assessed as reduction in cell viability at 6.25 to 100 uM after 24 hrs by MTT assay	A	BAO_0000219	cell-based format	Homo sapiens	None	None	HUVEC	None				CHEMBL613979	HUVEC	Homo sapiens	CELL-LINE	CHEMBL4257469	1	Scientific Literature	Medchemcomm	2017	CHEMBL3307501
CHEMBL456744	FLUORCOMBSTATIN	None	304.32	0	3.73	11a, Fluorcombstatin	COc1ccc(/C=C\c2cc(F)c(OC)c(OC)c2)cc1O	Activity						Active						0	CHEMBL997410	Induction of microtubule damage in HUVEC at 1 uM after 30 mins	F	BAO_0000219	cell-based format	Homo sapiens	None	None	HUVEC	None				CHEMBL613979	HUVEC	Homo sapiens	CELL-LINE	CHEMBL1151261	1	Scientific Literature	J Nat Prod	2005	CHEMBL3307501
CHEMBL456744	FLUORCOMBSTATIN	None	304.32	0	3.73	11a, Fluorcombstatin	COc1ccc(/C=C\c2cc(F)c(OC)c(OC)c2)cc1O	Activity						Active						0	CHEMBL997413	Induction of microtubule damage in HUVEC at 1 uM after 4 hrs	F	BAO_0000219	cell-based format	Homo sapiens	None	None	HUVEC	None				CHEMBL613979	HUVEC	Homo sapiens	CELL-LINE	CHEMBL1151261	1	Scientific Literature	J Nat Prod	2005	CHEMBL3307501
CHEMBL3092679		None	442.64	1	6.24	2, gamma-amplexichromanol	C/C(=C\CC/C(C)=C/CC[C@]1(C)CCc2cc(O)c(C)c(C)c2O1)CCC=C(CO)CO	Activity						Not Active						0	CHEMBL3094954	Antimigratory activity in VEGF-induced HUVEC assessed as decrease in cell migration at 25 nM to 2.5 uM incubated for 30 mins prior to VEGF challenge measured after 24 hrs by Transwell assay	F	BAO_0000219	cell-based format	Homo sapiens	None	None	HUVEC	None				CHEMBL613979	HUVEC	Homo sapiens	CELL-LINE	CHEMBL3091316	1	Scientific Literature	J Nat Prod	2013	CHEMBL3307501
CHEMBL4204970		None	481.42	1	6.08	1	CC(C)=CCC/C(C)=C/C[C@@]12OC(C)(C)[C@H](Cl)C[C@]1(Cl)C(=O)c1c(O)cc(O)cc1C2=O	Activity						Non-Toxic						0	CHEMBL4193033	Cytotoxicity against HUVEC assessed as cell death at 20 uM after 24 hrs by YOYO-1 Iodide staining based fluorescence assay	A	BAO_0000219	cell-based format	Homo sapiens	None	None	HUVEC	None				CHEMBL613979	HUVEC	Homo sapiens	CELL-LINE	CHEMBL4190287	1	Scientific Literature	J Nat Prod	2017	CHEMBL3307501
CHEMBL214321	CHRYSOERIOL	None	300.27	0	2.59	12	COc1cc(-c2cc(=O)c3c(O)cc(O)cc3o2)ccc1O	Activity						Non-Toxic						0	CHEMBL4200152	Cytotoxicity against HUVEC at 1 ug/ml after 24 hrs by MTT assay	A	BAO_0000219	cell-based format	Homo sapiens	None	None	HUVEC	None				CHEMBL613979	HUVEC	Homo sapiens	CELL-LINE	CHEMBL4196133	1	Scientific Literature	J Nat Prod	2018	CHEMBL3307501
CHEMBL4204970		None	481.42	1	6.08	1	CC(C)=CCC/C(C)=C/C[C@@]12OC(C)(C)[C@H](Cl)C[C@]1(Cl)C(=O)c1c(O)cc(O)cc1C2=O	Activity	'='	43	%				UO_0000187					0	CHEMBL4193037	Antiinvasive activity in HUVEC assessed as inhibition of VEGF-induced cell invasion at 20 uM measured every 3 hrs for 24 hrs relative to control	F	BAO_0000219	cell-based format	Homo sapiens	None	None	HUVEC	None				CHEMBL613979	HUVEC	Homo sapiens	CELL-LINE	CHEMBL4190287	1	Scientific Literature	J Nat Prod	2017	CHEMBL3307501				43
CHEMBL50	QUERCETIN	3	302.24	0	1.99	quercetin	O=c1c(O)c(-c2ccc(O)c(O)c2)oc2cc(O)cc(O)c12	Activity						Toxic						0	CHEMBL3107944	Cytotoxicity against HUVEC assessed as cell detachment at 10 to 50 uM after 72 hrs by phase-contrast microscopy	A	BAO_0000219	cell-based format	Homo sapiens	None	None	HUVEC	None				CHEMBL613979	HUVEC	Homo sapiens	CELL-LINE	CHEMBL3102741	1	Scientific Literature	Eur J Med Chem	2014	CHEMBL3307501
CHEMBL28	APIGENIN	None	270.24	0	2.58	apigenin	O=c1cc(-c2ccc(O)cc2)oc2cc(O)cc(O)c12	Activity						Toxic						0	CHEMBL3107943	Cytotoxicity against HUVEC assessed as cell viability at 10 to 50 uM after 24 to 72 hrs by WST-1 assay relative to untreated control	A	BAO_0000219	cell-based format	Homo sapiens	None	None	HUVEC	None				CHEMBL613979	HUVEC	Homo sapiens	CELL-LINE	CHEMBL3102741	1	Scientific Literature	Eur J Med Chem	2014	CHEMBL3307501
CHEMBL5402146		None	412.5	0	3.33	D-6	N#Cc1ccc(CN2CCN(Cc3noc(Cc4c[nH]c5ccccc45)n3)CC2)cc1	Activity						Dose-Dependent Effect						0	CHEMBL5368114	Cytoprotective activity against high glucose-induced apoptosis in HUVEC cells measured after 24 hrs by TUNEL assay	F	BAO_0000219	cell-based format	Homo sapiens	None	None	HUVEC	None				CHEMBL613979	HUVEC	Homo sapiens	CELL-LINE	CHEMBL5365471	1	Scientific Literature	Bioorg Med Chem Lett	2023	CHEMBL3307501	DOSE_Lower = 5.0 microM | DOSE_Upper = 10.0 microM | TIME = 24.0 hr
CHEMBL3787083		None	268.27	0	3.21	22	Cc1cc(C)n2c1C=C(c1ccccc1[N+](=O)[O-])C2=O	Activity	'='	74	%				UO_0000187					0	CHEMBL3789005	Antiangiogenic activity in human HUVEC cells assessed as angiogenesis rate at 1 uM after 5 hrs by endothelial tube formation assay relative to control	F	BAO_0000219	cell-based format	Homo sapiens	None	None	HUVEC	None				CHEMBL613979	HUVEC	Homo sapiens	CELL-LINE	CHEMBL3784987	1	Scientific Literature	Bioorg Med Chem Lett	2016	CHEMBL3307501				74
CHEMBL6966	VERAPAMIL	4	454.61	1	5.09	VRP	COc1ccc(CCN(C)CCCC(C#N)(c2ccc(OC)c(OC)c2)C(C)C)cc1OC	Activity						Toxic						0	CHEMBL4709219	Cytotoxicity against human HUVEC cells assessed as reduction in cell viability at 10 uM incubated for 48 hrs by MTT assay	A	BAO_0000219	cell-based format	Homo sapiens	None	None	HUVEC	None				CHEMBL613979	HUVEC	Homo sapiens	CELL-LINE	CHEMBL4706532	1	Scientific Literature	Eur J Med Chem	2020	CHEMBL3307501	Dose = 10.0 microM | TIME = 48.0 hr
CHEMBL3115403		None	2099.43	None	None	HPlC	CC[C@H](C)[C@H](NC(=O)[C@H](Cc1c[nH]c2ccccc12)NC(=O)[C@H](CC(C)C)NC(=O)[C@H](CS)NC(=O)[C@H](CCC(N)=O)NC(=O)[C@@H](N)CCCCN)C(=O)N[C@@H](CCCNC(=N)N)C(=O)N[C@@H](CO)C(=O)NCC(=O)N[C@@H](CC(=O)O)C(=O)N[C@@H](CCCNC(=N)N)C(=O)N1CCC[C@H]1C(=O)N[C@@H](Cc1c[nH]c2ccccc12)C(=O)N[C@@H](Cc1ccc(O)cc1)C(=O)N[C@@H](CS)C(=O)N[C@H](C(=O)N[C@@H](CO)C(=O)O)[C@@H](C)O	Activity						Not Active						0	CHEMBL3119677	Induction of proapoptosis in HUVEC assessed as increase in caspase 3 activity at 25 to 100 ng/ml after 8 hrs by fluorimetric assay	F	BAO_0000219	cell-based format	Homo sapiens	None	None	HUVEC	None				CHEMBL613979	HUVEC	Homo sapiens	CELL-LINE	CHEMBL3112504	1	Scientific Literature	Eur J Med Chem	2014	CHEMBL3307501
CHEMBL4287524		None	356.38	0	4.61	66a	O=C(Nc1ccc(F)cc1)c1sccc1Nc1cccc2c1OCO2	Activity	'='	20	%				UO_0000187					0	CHEMBL4271232	Inhibition of VEGF-induced cell migration of HUVEC assessed as wound closure level at cytotoxic IC50 incubated for 24 hrs (Rvb = 100%)	F	BAO_0000219	cell-based format	Homo sapiens	None	None	HUVEC	None				CHEMBL613979	HUVEC	Homo sapiens	CELL-LINE	CHEMBL4270497	1	Scientific Literature	Eur J Med Chem	2017	CHEMBL3307501				20
CHEMBL4060462		None	460.41	0	4.61	8	CCOC(=O)c1cnn(CC(=O)c2ccccc2)c1NC(=O)Nc1cccc(C(F)(F)F)c1	Activity						Not Active						0	CHEMBL4034012	Antimigratory activity against VEGF-stimulated HUVEC at 20 uM measured up to 15 hrs in presence of CMFDA probe by microscopy-based wound healing assay	F	BAO_0000219	cell-based format	Homo sapiens	None	None	HUVEC	None				CHEMBL613979	HUVEC	Homo sapiens	CELL-LINE	CHEMBL4033621	1	Scientific Literature	Eur J Med Chem	2017	CHEMBL3307501
CHEMBL4082609		None	396.47	0	4.7	14	CC(C)(C)c1cc(NC(=O)Nc2cccc(F)c2)n(CC(O)c2ccccc2)n1	Activity						Not Active						0	CHEMBL4034012	Antimigratory activity against VEGF-stimulated HUVEC at 20 uM measured up to 15 hrs in presence of CMFDA probe by microscopy-based wound healing assay	F	BAO_0000219	cell-based format	Homo sapiens	None	None	HUVEC	None				CHEMBL613979	HUVEC	Homo sapiens	CELL-LINE	CHEMBL4033621	1	Scientific Literature	Eur J Med Chem	2017	CHEMBL3307501
CHEMBL4091440		None	520.75	2	8.11	D5	C=C[C@]1(C)CC[C@@H](C(=C)COC(=O)/C=C/C(=O)OCC(=C)[C@@H]2CC[C@@](C)(C=C)[C@H](C(=C)C)C2)C[C@H]1C(=C)C	Activity						Dose-dependent effect						0	CHEMBL4007362	Cytoprotective activity against H2O2-induced cell apoptosis in HUVEC pretreated for 24 hrs followed by H2O2-stimulation for 2 hrs by Annexin-V-APC/7AAD staining based flow cytometry	F	BAO_0000219	cell-based format	Homo sapiens	None	None	HUVEC	None				CHEMBL613979	HUVEC	Homo sapiens	CELL-LINE	CHEMBL4004891	1	Scientific Literature	ACS Med Chem Lett	2017	CHEMBL3307501
CHEMBL4091440		None	520.75	2	8.11	D5	C=C[C@]1(C)CC[C@@H](C(=C)COC(=O)/C=C/C(=O)OCC(=C)[C@@H]2CC[C@@](C)(C=C)[C@H](C(=C)C)C2)C[C@H]1C(=C)C	Activity	'='	68.31	%				UO_0000187					0	CHEMBL4007351	Cytoprotective activity against H2O2-induced cell injury in HUVEC assessed as inhibition of apoptosis by measuring viable cells at 1 uM pretreated for 24 hrs followed by H2O2-stimulation after 2 hrs by Annexin-V-APC/7AAD staining based flow cytometry (Rvb = 53.8%)	F	BAO_0000219	cell-based format	Homo sapiens	None	None	HUVEC	None				CHEMBL613979	HUVEC	Homo sapiens	CELL-LINE	CHEMBL4004891	1	Scientific Literature	ACS Med Chem Lett	2017	CHEMBL3307501				68.31
CHEMBL4091440		None	520.75	2	8.11	D5	C=C[C@]1(C)CC[C@@H](C(=C)COC(=O)/C=C/C(=O)OCC(=C)[C@@H]2CC[C@@](C)(C=C)[C@H](C(=C)C)C2)C[C@H]1C(=C)C	Activity	'='	10.22	%				UO_0000187					0	CHEMBL4007349	Cytoprotective activity against H2O2-induced cell injury in HUVEC assessed as inhibition of apoptosis by measuring late apoptotic cells at 0.1 uM pretreated for 24 hrs followed by H2O2-stimulation after 2 hrs by Annexin-V-APC/7AAD staining based flow cytometry (Rvb = 10.78%)	F	BAO_0000219	cell-based format	Homo sapiens	None	None	HUVEC	None				CHEMBL613979	HUVEC	Homo sapiens	CELL-LINE	CHEMBL4004891	1	Scientific Literature	ACS Med Chem Lett	2017	CHEMBL3307501				10.22
CHEMBL2375628		None	408.81	0	4.44	4	Cc1nc(-c2ccccn2)nc(NCCNc2ccc(C(F)(F)F)cn2)c1Cl	Activity	'>'	90	%				UO_0000187					0	CHEMBL2378718	Antiproliferative activity against HUVEC at 20 uM after 30 hrs by [3H]-thymidine incorporation assay relative to control	F	BAO_0000219	cell-based format	Homo sapiens	None	None	HUVEC	None				CHEMBL613979	HUVEC	Homo sapiens	CELL-LINE	CHEMBL2375230	1	Scientific Literature	J Med Chem	2013	CHEMBL3307501				90
CHEMBL383403		None	234.08	0	2.16	3f	OCC1COc2c(Cl)cc(Cl)cc2N1	Activity						Active						0	CHEMBL868173	Induction of HUVEC cell line apoptosis at 25 uM	F	BAO_0000219	cell-based format	Homo sapiens	None	None	HUVEC	None				CHEMBL613979	HUVEC	Homo sapiens	CELL-LINE	CHEMBL1147788	1	Scientific Literature	Bioorg Med Chem Lett	2006	CHEMBL3307501
CHEMBL258015		None	455.56	0	4.56	35	CO/N=C(\C)c1ccc2c(c1)c1c3c(c4c(c1n2CC(C)C)CCc1nn(C)cc1-4)C(=O)NC3	Activity						Active						0	CHEMBL929895	Inhibition of VEGF-induced HUVEC capillary tube formation at 4 nM	F	BAO_0000219	cell-based format	Homo sapiens	None	None	HUVEC	None				CHEMBL613979	HUVEC	Homo sapiens	CELL-LINE	CHEMBL1141537	1	Scientific Literature	Bioorg Med Chem Lett	2008	CHEMBL3307501
CHEMBL2381120		None	324.31	0	3.82	7a	Fc1ccccc1/C=C/c1nnc(-c2ccc3c(c2)OCCO3)o1	Activity	'='	14.01	%				UO_0000187					0	CHEMBL2383867	Induction of apoptosis in HUVEC assessed as late apoptotic cells at 1 uM after 24 hrs by annexin V-FITC/propidium iodide staining-based FACS flow cytometric analysis (Rvb = 0.09%)	F	BAO_0000219	cell-based format	Homo sapiens	None	None	HUVEC	None				CHEMBL613979	HUVEC	Homo sapiens	CELL-LINE	CHEMBL2380264	1	Scientific Literature	Bioorg Med Chem Lett	2013	CHEMBL3307501				14.01
CHEMBL2381120		None	324.31	0	3.82	7a	Fc1ccccc1/C=C/c1nnc(-c2ccc3c(c2)OCCO3)o1	Activity	'='	5.22	%				UO_0000187					0	CHEMBL2383868	Induction of apoptosis in HUVEC assessed as late apoptotic cells at 0.5 uM after 24 hrs by annexin V-FITC/propidium iodide staining-based FACS flow cytometric analysis (Rvb = 0.09%)	F	BAO_0000219	cell-based format	Homo sapiens	None	None	HUVEC	None				CHEMBL613979	HUVEC	Homo sapiens	CELL-LINE	CHEMBL2380264	1	Scientific Literature	Bioorg Med Chem Lett	2013	CHEMBL3307501				5.22
CHEMBL4075508		None	998.21	3	4.39	9r	CC1(C)CC(n2cc(CNC(=O)C[C@@H](NC(=O)[C@@H]3Cc4c([nH]c5ccccc45)CN3C(=O)[C@@H]3Cc4c([nH]c5ccccc45)CN3)C(=O)NCc3cn(C4CC(C)(C)N([O])C(C)(C)C4)nn3)nn2)CC(C)(C)N1[O]	Activity						Active						0	CHEMBL4029851	Protection against simulated ischemia/reperfusion injury induced mitochondrial oxidative damage in HUVEC assessed as increase in tubular mitochondrial cells at 30 ug/ml pretreated for 12 hrs followed by compound washout and subsequent ischemia simulation for 2 hrs in presence of compound prior to 3 hrs reperfusion under drug free medium by MitoProbe based confocal microscopic analysis	F	BAO_0000219	cell-based format	Homo sapiens	None	None	HUVEC	None				CHEMBL613979	HUVEC	Homo sapiens	CELL-LINE	CHEMBL4028817	1	Scientific Literature	Bioorg Med Chem	2017	CHEMBL3307501
CHEMBL4070823		None	894.97	3	2.54	9p	CC1(C)CC(n2cc(CNC(=O)[C@@H](CCCNC(=N)N([N+](=O)[O-])[N+](=O)[O-])NC(=O)[C@@H]3Cc4c([nH]c5ccccc45)CN3C(=O)[C@@H]3Cc4c([nH]c5ccccc45)CN3)nn2)CC(C)(C)N1[O]	Activity						Active						0	CHEMBL4029843	Protection against simulated ischemia/reperfusion injury-induced cell death in HUVEC assessed as increase in cell viability at 30 ug/ml treated for 12 hrs under normoxic condition prior to simulated ischemia for 2 hrs followed by compound washout measured 3 hrs post reperfusion	F	BAO_0000219	cell-based format	Homo sapiens	None	None	HUVEC	None				CHEMBL613979	HUVEC	Homo sapiens	CELL-LINE	CHEMBL4028817	1	Scientific Literature	Bioorg Med Chem	2017	CHEMBL3307501
CHEMBL3086423		None	397.86	0	3.97	6-32	Cc1nc(-c2cccc(O)c2)c(C(=O)N2CCN(c3cccc(Cl)c3)CC2)o1	Activity						Active						0	CHEMBL3089551	Vascular disrupting activity in HUVEC assessed as disruption of capillary-like structure formation by measuring growth inhibition at 1000 ng/mL after 1 hr	F	BAO_0000219	cell-based format	Homo sapiens	None	None	HUVEC	None				CHEMBL613979	HUVEC	Homo sapiens	CELL-LINE	CHEMBL3085756	1	Scientific Literature	J Med Chem	2013	CHEMBL3307501
CHEMBL552212	LEXIBULIN	2	434.54	0	4.95	12, CYT997	CCC[C@H](Nc1nc(-c2ccc(NC(=O)NCC)c(OC)c2)ncc1C)c1cccnc1	Activity						Active						0	CHEMBL3089554	Vascular disrupting activity in HUVEC assessed as disruption of capillary-like structure formation by measuring growth inhibition at 100 ng/mL after 1 hr	F	BAO_0000219	cell-based format	Homo sapiens	None	None	HUVEC	None				CHEMBL613979	HUVEC	Homo sapiens	CELL-LINE	CHEMBL3085756	1	Scientific Literature	J Med Chem	2013	CHEMBL3307501
CHEMBL3086414		None	375.47	0	4.23	6-23	Cc1nc(-c2ccccc2)c(C(=O)N2CCN(c3cccc(C)c3C)CC2)o1	Activity						Active						0	CHEMBL3089554	Vascular disrupting activity in HUVEC assessed as disruption of capillary-like structure formation by measuring growth inhibition at 100 ng/mL after 1 hr	F	BAO_0000219	cell-based format	Homo sapiens	None	None	HUVEC	None				CHEMBL613979	HUVEC	Homo sapiens	CELL-LINE	CHEMBL3085756	1	Scientific Literature	J Med Chem	2013	CHEMBL3307501
CHEMBL1083318		None	574.68	1	1.32	6a	CCOC(=O)CNC(=O)C(=O)C(COCc1ccccc1)NC(=O)[C@H](CC1CCCCC1)NC(=O)N1CCOCC1	Activity	'='	87	%				UO_0000187					0	CHEMBL1120535	Antiinvasive activity in VEGF-stimulated HUVEC assessed as cellular migration after 24 hrs by fluorescence assay relative to control	F	BAO_0000219	cell-based format	Homo sapiens	None	None	HUVEC	None				CHEMBL613979	HUVEC	Homo sapiens	CELL-LINE	CHEMBL1155553	1	Scientific Literature	J Med Chem	2010	CHEMBL3307501				87
CHEMBL1083919		None	646.21	1	4.08	6g	CCOC(=O)CNC(=O)C(=O)C(COCc1ccccc1)NC(=O)[C@H](CC1CCCCC1)NC(=O)c1cc(SC)ccc1Cl	Activity						Not Determined						0	CHEMBL1120535	Antiinvasive activity in VEGF-stimulated HUVEC assessed as cellular migration after 24 hrs by fluorescence assay relative to control	F	BAO_0000219	cell-based format	Homo sapiens	None	None	HUVEC	None				CHEMBL613979	HUVEC	Homo sapiens	CELL-LINE	CHEMBL1155553	1	Scientific Literature	J Med Chem	2010	CHEMBL3307501
CHEMBL176975		None	325.41	0	2.16	4c	CO[C@@H]1[C@H](OC(N)=O)CC[C@]2(CO2)[C@H]1[C@@]1(C)O[C@@H]1CC=C(C)C	Activity						Not Determined						0	CHEMBL689949	Percent remained in HUVEC lysate after 2 hr in presence of epoxide hydrolase (EH) (Control = 106) (Compound used as substrate); ND = not determined; Expressed as % remaining	F	BAO_0000219	cell-based format	Homo sapiens	None	None	HUVEC	None				CHEMBL613979	HUVEC	Homo sapiens	CELL-LINE	CHEMBL1146717	1	Scientific Literature	Bioorg Med Chem Lett	2004	CHEMBL3307501
CHEMBL176975		None	325.41	0	2.16	4c	CO[C@@H]1[C@H](OC(N)=O)CC[C@]2(CO2)[C@H]1[C@@]1(C)O[C@@H]1CC=C(C)C	Activity	'='	98	%				UO_0000187					0	CHEMBL695351	Percent remained in HUVEC lysate after 3 min in presence of epoxide hydrolase (EH) along with inhibitor (Control = 100) (Compound used as substrate); Expressed as % remaining	F	BAO_0000219	cell-based format	Homo sapiens	None	None	HUVEC	None				CHEMBL613979	HUVEC	Homo sapiens	CELL-LINE	CHEMBL1146717	1	Scientific Literature	Bioorg Med Chem Lett	2004	CHEMBL3307501				98
CHEMBL582989		None	396.87	0	4.72	8b	COc1cc(-n2cncc2-c2ccc3ccccc3c2)cc(OC)c1OC.Cl	Activity						Active						0	CHEMBL1038736	Vascular disrupting activity in HUVEC assessed as disruption of capillary-like structure formation on permissive matrix at 1 uM after 1 hr by microscopy	F	BAO_0000219	cell-based format	Homo sapiens	None	None	HUVEC	None				CHEMBL613979	HUVEC	Homo sapiens	CELL-LINE	CHEMBL1154738	1	Scientific Literature	J Med Chem	2009	CHEMBL3307501
CHEMBL4787286		None	676.73	2	8.05	RMS3; mixture of diastereomers-(R,S)/(S,R)	COc1cc2c3cc1Oc1c(OC)c(OC)cc4c1C(Cc1ccc(OC(F)(F)F)c(c1)Oc1ccc(cc1)CC3N(C)CC2)N(C)CC4	Activity						Toxic						0	CHEMBL4774621	Cytotoxicity against HUVEC assessed as reduction in cell viability at 1 to 10 uM measured after 24 hrs by Celltiter-blue cell viability assay	A	BAO_0000219	cell-based format	Homo sapiens	None	None	HUVEC	None				CHEMBL613979	HUVEC	Homo sapiens	CELL-LINE	CHEMBL4765449	1	Scientific Literature	Eur J Med Chem	2020	CHEMBL3307501	Dose_Lower = 1.0 microM | Dose_Upper = 10.0 microM | TIME = 24.0 hr
CHEMBL112	ACETAMINOPHEN	4	151.16	0	1.35	2	CC(=O)Nc1ccc(O)cc1	Activity						Non-Toxic						0	CHEMBL4058526	Cytotoxicity against HUVEC assessed as reduction in cell viability up to 12.5 ug/ml after 24 hrs by MTT assay	A	BAO_0000219	cell-based format	Homo sapiens	None	None	HUVEC	None				CHEMBL613979	HUVEC	Homo sapiens	CELL-LINE	CHEMBL4052806	1	Scientific Literature	Bioorg Med Chem Lett	2017	CHEMBL3307501
CHEMBL112	ACETAMINOPHEN	4	151.16	0	1.35	2	CC(=O)Nc1ccc(O)cc1	Activity	'='	25.93	%				UO_0000187					0	CHEMBL4058527	Cytotoxicity against HUVEC assessed as reduction in cell viability at 100 ug/ml after 24 hrs by MTT assay relative to control	A	BAO_0000219	cell-based format	Homo sapiens	None	None	HUVEC	None				CHEMBL613979	HUVEC	Homo sapiens	CELL-LINE	CHEMBL4052806	1	Scientific Literature	Bioorg Med Chem Lett	2017	CHEMBL3307501				25.93
CHEMBL367938		None	451.61	0	3.3	(E)-3d	CCN1CCN(C(=O)O[C@@H]2CC[C@]3(CO3)[C@@H](/C(C)=N/OCC3CCCCC3)[C@@H]2OC)CC1	Activity	'='	97	%				UO_0000187					0	CHEMBL690687	Percent stability after 4 hr in HUVEC lysate; Expressed as % remainingb	F	BAO_0000219	cell-based format	Homo sapiens	None	None	HUVEC	None				CHEMBL613979	HUVEC	Homo sapiens	CELL-LINE	CHEMBL1146717	1	Scientific Literature	Bioorg Med Chem Lett	2004	CHEMBL3307501				97
CHEMBL367938		None	451.61	0	3.3	(E)-3d	CCN1CCN(C(=O)O[C@@H]2CC[C@]3(CO3)[C@@H](/C(C)=N/OCC3CCCCC3)[C@@H]2OC)CC1	Activity						Not Determined						0	CHEMBL695350	Percent remained in HUVEC lysate after 3 min in presence of epoxide hydrolase (EH) along with inhibitor (Compound used as hydrolysate); Expressed as % remaining, ND = not determined	F	BAO_0000219	cell-based format	Homo sapiens	None	None	HUVEC	None				CHEMBL613979	HUVEC	Homo sapiens	CELL-LINE	CHEMBL1146717	1	Scientific Literature	Bioorg Med Chem Lett	2004	CHEMBL3307501
CHEMBL1478	LITHOCHOLIC ACID	None	376.58	1	5.51	LCA	C[C@H](CCC(=O)O)[C@H]1CC[C@H]2[C@@H]3CC[C@@H]4C[C@H](O)CC[C@]4(C)[C@H]3CC[C@]12C	Activity	'='	75	%				UO_0000187					0	CHEMBL4258277	Cytotoxicity against HUVEC assessed as cell death at 100 uM after 24 hrs by MTT assay relative to control	A	BAO_0000219	cell-based format	Homo sapiens	None	None	HUVEC	None				CHEMBL613979	HUVEC	Homo sapiens	CELL-LINE	CHEMBL4257469	1	Scientific Literature	Medchemcomm	2017	CHEMBL3307501				75
CHEMBL208548		None	606.51	2	6.84	35	C[C@H](CO)NC(=O)CCC/C=C\C/C=C\C/C=C\C/C=C\CCOC(=O)c1cc(I)ccc1N=[N+]=[N-]	Activity	'='	47	%				UO_0000187					0	CHEMBL952314	Stimulation of angiogenesis of irradiated CB1 receptor knockout HUVEC assessed as increase in cord length formation after 36 hrs at 1 uM by Matrigel based tube formation assay	F	BAO_0000219	cell-based format	Homo sapiens	None	None	HUVEC	None				CHEMBL613979	HUVEC	Homo sapiens	CELL-LINE	CHEMBL1140909	1	Scientific Literature	J Med Chem	2009	CHEMBL3307501				47
CHEMBL208548		None	606.51	2	6.84	35	C[C@H](CO)NC(=O)CCC/C=C\C/C=C\C/C=C\C/C=C\CCOC(=O)c1cc(I)ccc1N=[N+]=[N-]	Activity	'='	8	%				UO_0000187					0	CHEMBL952315	Stimulation of angiogenesis of CB1 receptor knockout HUVEC assessed as increase in cord length formation after 36 hrs by Matrigel based tube formation assay	F	BAO_0000219	cell-based format	Homo sapiens	None	None	HUVEC	None				CHEMBL613979	HUVEC	Homo sapiens	CELL-LINE	CHEMBL1140909	1	Scientific Literature	J Med Chem	2009	CHEMBL3307501				8
CHEMBL2018291	MERULIN C	None	282.34	0	1.13	3	CC1(C)C=CC(=O)[C@@]2(C)OO[C@@H]3C[C@]12CCC3(O)CO	Activity						Dose-dependent effect						0	CHEMBL2020381	Antiangiogenic activity in HUVEC assessed as inhibition of VEGF-induced endothelial migration after 6 hrs using Diff-Quik staining by modified Boyden chamber based chemotactic migration assay	F	BAO_0000219	cell-based format	Homo sapiens	None	None	HUVEC	None				CHEMBL613979	HUVEC	Homo sapiens	CELL-LINE	CHEMBL2016456	1	Scientific Literature	J Nat Prod	2011	CHEMBL3307501
CHEMBL1163177	FISTULOSAPONIN A	None	1045.18	None	None	1, fistulosaponin A	CC1=C(CC[C@H](C)CO[C@@H]2O[C@H](CO)[C@@H](O)[C@H](O)[C@H]2O)O[C@H]2C[C@H]3[C@@H]4CC=C5C[C@@H](O[C@@H]6O[C@H](CO)[C@@H](O[C@@H]7O[C@@H](C)[C@H](O)[C@@H](O)[C@H]7O)[C@H](O)[C@H]6O[C@@H]6O[C@@H](C)[C@H](O)[C@@H](O)[C@H]6O)C(=O)C[C@]5(C)[C@H]4CC[C@]3(C)[C@@H]12	Activity	'='	59.5	%				UO_0000187					0	CHEMBL1168020	Antiischemic activity against hypoxia/reoxygenation-induced cell injury in HUVEC assessed as cell viability at 0.5 uM by MTT assay	F	BAO_0000219	cell-based format	Homo sapiens	None	None	HUVEC	None				CHEMBL613979	HUVEC	Homo sapiens	CELL-LINE	CHEMBL1165995	1	Scientific Literature	J Nat Prod	2010	CHEMBL3307501				59.5
CHEMBL1163177	FISTULOSAPONIN A	None	1045.18	None	None	1, fistulosaponin A	CC1=C(CC[C@H](C)CO[C@@H]2O[C@H](CO)[C@@H](O)[C@H](O)[C@H]2O)O[C@H]2C[C@H]3[C@@H]4CC=C5C[C@@H](O[C@@H]6O[C@H](CO)[C@@H](O[C@@H]7O[C@@H](C)[C@H](O)[C@@H](O)[C@H]7O)[C@H](O)[C@H]6O[C@@H]6O[C@@H](C)[C@H](O)[C@@H](O)[C@H]6O)C(=O)C[C@]5(C)[C@H]4CC[C@]3(C)[C@@H]12	Activity	'='	76.3	%				UO_0000187					0	CHEMBL1168021	Antiischemic activity against hypoxia/reoxygenation-induced cell injury in HUVEC assessed as cell viability at 1 uM by MTT assay	F	BAO_0000219	cell-based format	Homo sapiens	None	None	HUVEC	None				CHEMBL613979	HUVEC	Homo sapiens	CELL-LINE	CHEMBL1165995	1	Scientific Literature	J Nat Prod	2010	CHEMBL3307501				76.3
CHEMBL1164372	FISTULOSAPONIN D	None	1095.19	None	None	4, fistulosaponin D	C[C@@H](CC[C@@]1(O)O[C@H]2C[C@H]3[C@@H]4CC=C5C[C@@H](O[C@@H]6O[C@H](CO)[C@@H](O)[C@H](O)[C@H]6O[C@@H]6O[C@H](CO)[C@@H](O)[C@H](O)[C@H]6O[C@@H]6O[C@H](CO)[C@@H](O)[C@H](O)[C@H]6O)C(=O)C[C@]5(C)[C@H]4CC[C@]3(C)[C@H]2[C@@H]1C)CO[C@@H]1O[C@H](CO)[C@@H](O)[C@H](O)[C@H]1O	Activity	'='	72.6	%				UO_0000187					0	CHEMBL1168021	Antiischemic activity against hypoxia/reoxygenation-induced cell injury in HUVEC assessed as cell viability at 1 uM by MTT assay	F	BAO_0000219	cell-based format	Homo sapiens	None	None	HUVEC	None				CHEMBL613979	HUVEC	Homo sapiens	CELL-LINE	CHEMBL1165995	1	Scientific Literature	J Nat Prod	2010	CHEMBL3307501				72.6
CHEMBL1163175		None	1049.21	None	None	8	C[C@@H](CC[C@@]1(O)O[C@H]2C[C@H]3[C@@H]4CC=C5C[C@@H](O[C@@H]6O[C@H](CO)[C@@H](O[C@@H]7O[C@@H](C)[C@H](O)[C@@H](O)[C@H]7O)[C@H](O)[C@H]6O[C@@H]6O[C@@H](C)[C@H](O)[C@@H](O)[C@H]6O)CC[C@]5(C)[C@H]4CC[C@]3(C)[C@H]2[C@@H]1C)CO[C@@H]1O[C@H](CO)[C@@H](O)[C@H](O)[C@H]1O	Activity	'='	63.5	%				UO_0000187					0	CHEMBL1168021	Antiischemic activity against hypoxia/reoxygenation-induced cell injury in HUVEC assessed as cell viability at 1 uM by MTT assay	F	BAO_0000219	cell-based format	Homo sapiens	None	None	HUVEC	None				CHEMBL613979	HUVEC	Homo sapiens	CELL-LINE	CHEMBL1165995	1	Scientific Literature	J Nat Prod	2010	CHEMBL3307501				63.5
CHEMBL1163175		None	1049.21	None	None	8	C[C@@H](CC[C@@]1(O)O[C@H]2C[C@H]3[C@@H]4CC=C5C[C@@H](O[C@@H]6O[C@H](CO)[C@@H](O[C@@H]7O[C@@H](C)[C@H](O)[C@@H](O)[C@H]7O)[C@H](O)[C@H]6O[C@@H]6O[C@@H](C)[C@H](O)[C@@H](O)[C@H]6O)CC[C@]5(C)[C@H]4CC[C@]3(C)[C@H]2[C@@H]1C)CO[C@@H]1O[C@H](CO)[C@@H](O)[C@H](O)[C@H]1O	Activity	'='	72.1	%				UO_0000187					0	CHEMBL1168023	Antiischemic activity against hypoxia/reoxygenation-induced cell injury in HUVEC assessed as cell viability at 10 uM by MTT assay	F	BAO_0000219	cell-based format	Homo sapiens	None	None	HUVEC	None				CHEMBL613979	HUVEC	Homo sapiens	CELL-LINE	CHEMBL1165995	1	Scientific Literature	J Nat Prod	2010	CHEMBL3307501				72.1
CHEMBL1163175		None	1049.21	None	None	8	C[C@@H](CC[C@@]1(O)O[C@H]2C[C@H]3[C@@H]4CC=C5C[C@@H](O[C@@H]6O[C@H](CO)[C@@H](O[C@@H]7O[C@@H](C)[C@H](O)[C@@H](O)[C@H]7O)[C@H](O)[C@H]6O[C@@H]6O[C@@H](C)[C@H](O)[C@@H](O)[C@H]6O)CC[C@]5(C)[C@H]4CC[C@]3(C)[C@H]2[C@@H]1C)CO[C@@H]1O[C@H](CO)[C@@H](O)[C@H](O)[C@H]1O	Activity	'='	74.3	%				UO_0000187					0	CHEMBL1168024	Antiischemic activity against hypoxia/reoxygenation-induced cell injury in HUVEC assessed as cell viability at 50 uM by MTT assay	F	BAO_0000219	cell-based format	Homo sapiens	None	None	HUVEC	None				CHEMBL613979	HUVEC	Homo sapiens	CELL-LINE	CHEMBL1165995	1	Scientific Literature	J Nat Prod	2010	CHEMBL3307501				74.3
CHEMBL3594403		None	823.99	2	3.84	11	CC(=O)N[C@@H](COC(C)(C)C)C(=O)N[C@@H](CC(=O)OC(C)(C)C)C(=O)N[C@@H](CCCCNC(=O)OCc1ccccc1)C(=O)N1CCC[C@H]1C(=O)OCc1ccccc1	Activity						Dose-dependent effect						0	CHEMBL3595777	Cytotoxicity against human HUVEC cells assessed as cell viability after 24 hrs by MTT assay	A	BAO_0000219	cell-based format	Homo sapiens	None	None	HUVEC	None				CHEMBL613979	HUVEC	Homo sapiens	CELL-LINE	CHEMBL3593217	1	Scientific Literature	Bioorg Med Chem	2015	CHEMBL3307501
CHEMBL269924		None	529.07	2	6.14	7f	CC(C)Cn1c2ccc(C(=O)c3sccc3Cl)cc2c2c3c(c4c(c21)CCc1nn(C)cc1-4)C(=O)NC3	Activity						Non-toxic						0	CHEMBL951300	Cytotoxicity against human HUVEC cells	A	BAO_0000219	cell-based format	Homo sapiens	None	None	HUVEC	None				CHEMBL613979	HUVEC	Homo sapiens	CELL-LINE	CHEMBL1143906	1	Scientific Literature	Bioorg Med Chem Lett	2008	CHEMBL3307501
CHEMBL1254530		None	285.32	0	2.9	4e	O=C(/C=C/c1ccc(O)c(F)c1)NCCc1ccccc1	Activity						Toxic						0	CHEMBL1252203	Cytotoxicity against HUVEC cells at 10 to 60 uM after 24 hrs by Cell-Ttiter blue assay	A	BAO_0000219	cell-based format	Homo sapiens	None	None	HUVEC	None				CHEMBL613979	HUVEC	Homo sapiens	CELL-LINE	CHEMBL1250435	1	Scientific Literature	Bioorg Med Chem	2010	CHEMBL3307501
CHEMBL511831		None	489.49	0	3.81	4	Cc1[nH]c(/C=C2\C(=O)Nc3ccc(C(=O)NNc4ccccc4[N+](=O)[O-])cc32)c(C)c1CCC(=O)O	Activity	'='	50	uM				UO_0000064					0	CHEMBL1028058	Cytotoxicity against HUVEC cells	A	BAO_0000219	cell-based format	Homo sapiens	None	None	HUVEC	None				CHEMBL613979	HUVEC	Homo sapiens	CELL-LINE	CHEMBL1143293	1	Scientific Literature	Bioorg Med Chem Lett	2009	CHEMBL3307501				50
CHEMBL215205		None	218.22	0	1.7	CAN508	Nc1n[nH]c(N)c1/N=N/c1ccc(O)cc1	Activity						Non-toxic						0	CHEMBL1825549	Antiproliferative activity against HUVEC cells assessed as decrease in cell viability at >50 uM within 72 hrs by calcein AM staining-based fluorescence assay	A	BAO_0000219	cell-based format	Homo sapiens	None	None	HUVEC	None				CHEMBL613979	HUVEC	Homo sapiens	CELL-LINE	CHEMBL1821675	1	Scientific Literature	Eur J Med Chem	2011	CHEMBL3307501
CHEMBL1528955	N-METHYLANTHRANILIC ACID	None	151.16	0	1.43	3	CNc1ccccc1C(=O)O	Activity	'='	24.55	%				UO_0000187					0	CHEMBL4058527	Cytotoxicity against HUVEC assessed as reduction in cell viability at 100 ug/ml after 24 hrs by MTT assay relative to control	A	BAO_0000219	cell-based format	Homo sapiens	None	None	HUVEC	None				CHEMBL613979	HUVEC	Homo sapiens	CELL-LINE	CHEMBL4052806	1	Scientific Literature	Bioorg Med Chem Lett	2017	CHEMBL3307501				24.55
CHEMBL3763412		None	366.85	0	3.06	10	COc1ccc(/C=C\c2cc(OC)c(OC)c(OC)c2)c(N)c1N.Cl	Activity						Active						0	CHEMBL3766086	Antivascular activity in HUVEC cells assessed as disruption of capillary-like network of tubules formation at 0.1 uM by matrigel assay	F	BAO_0000219	cell-based format	Homo sapiens	None	None	HUVEC	None				CHEMBL613979	HUVEC	Homo sapiens	CELL-LINE	CHEMBL3763088	1	Scientific Literature	Bioorg Med Chem	2016	CHEMBL3307501
CHEMBL1140	NIACINAMIDE	4	122.13	0	0.18	4	NC(=O)c1cccnc1	Activity						Dose-dependent effect						0	CHEMBL4058525	Cytotoxicity against HUVEC assessed as reduction in cell viability after 24 hrs by MTT assay	A	BAO_0000219	cell-based format	Homo sapiens	None	None	HUVEC	None				CHEMBL613979	HUVEC	Homo sapiens	CELL-LINE	CHEMBL4052806	1	Scientific Literature	Bioorg Med Chem Lett	2017	CHEMBL3307501
CHEMBL4163919		None	284.36	0	3.44	2	COc1cc(-c2ccccc2)cc2c1C[C@@H](C(C)(C)O)O2	Activity						Not Active						0	CHEMBL4151082	Immunomodulatory activity in HUVEC assessed as inhibition of IFNgamma-induced MHC-1 expression at 10 uM pretreated for 1 hr followed by IFNgamma stimulation and measured after 48 hrs by immunostaining based flow cytometry relative to control	F	BAO_0000219	cell-based format	Homo sapiens	None	None	HUVEC	None				CHEMBL613979	HUVEC	Homo sapiens	CELL-LINE	CHEMBL4145656	1	Scientific Literature	J Nat Prod	2018	CHEMBL3307501
CHEMBL2160014		None	480.01	1	6.15	14c	O=C(c1sc2cc(F)ccc2c1Cl)N(Cc1cccc(-c2ccncc2)c1)C1CCNCC1	Activity						Not Active						0	CHEMBL2162673	Induction of angiogenesis in HUVEC assessed as formation of cell sprouts after 48 hrs by BrdU incorporation assay	F	BAO_0000219	cell-based format	Homo sapiens	None	None	HUVEC	None				CHEMBL613979	HUVEC	Homo sapiens	CELL-LINE	CHEMBL2157999	1	Scientific Literature	Bioorg Med Chem	2012	CHEMBL3307501
CHEMBL2160026		None	392.88	0	4.68	14o	O=C(c1sc2cc(F)ccc2c1Cl)N(Cc1ccco1)C1CCNCC1	Activity						Not Active						0	CHEMBL2162673	Induction of angiogenesis in HUVEC assessed as formation of cell sprouts after 48 hrs by BrdU incorporation assay	F	BAO_0000219	cell-based format	Homo sapiens	None	None	HUVEC	None				CHEMBL613979	HUVEC	Homo sapiens	CELL-LINE	CHEMBL2157999	1	Scientific Literature	Bioorg Med Chem	2012	CHEMBL3307501
CHEMBL2158079		None	413.97	1	5.12	10m	CN[C@H]1CC[C@H](N(Cc2ccncc2)C(=O)c2sc3ccccc3c2Cl)CC1	Activity						Not Active						0	CHEMBL2162672	Induction of HUVEC proliferation after 48 hrs by BrdU-incorporation assay	F	BAO_0000219	cell-based format	Homo sapiens	None	None	HUVEC	None				CHEMBL613979	HUVEC	Homo sapiens	CELL-LINE	CHEMBL2157999	1	Scientific Literature	Bioorg Med Chem	2012	CHEMBL3307501
CHEMBL376461		None	334.46	0	3.34	3beta,16xi-dihydroxycleroda-4(18),13-dien-15,16-olide	C=C1[C@@H](O)CC[C@@H]2[C@@](C)(CCC3=CC(=O)O[C@H]3O)[C@H](C)CC[C@@]12C	Activity						Not Active						0	CHEMBL914797	Cytotoxicity against human HUVEC cells	A	BAO_0000219	cell-based format	Homo sapiens	None	None	HUVEC	None				CHEMBL613979	HUVEC	Homo sapiens	CELL-LINE	CHEMBL1142244	1	Scientific Literature	J Nat Prod	2007	CHEMBL3307501
CHEMBL106	FLUCONAZOLE	4	306.28	0	0.74	FLC	OC(Cn1cncn1)(Cn1cncn1)c1ccc(F)cc1F	Activity	'='	107.8	%				UO_0000187					0	CHEMBL5141980	Cytotoxicity against human HUVEC cells assessed as cell viability at 256 ug/ml incubated for 24 hrs by CCK-8 assay	T	BAO_0000219	cell-based format	Homo sapiens	None	None	HUVEC	None				CHEMBL613979	HUVEC	Homo sapiens	CELL-LINE	CHEMBL5137080	1	Scientific Literature	J Med Chem	2022	CHEMBL3307501	Dose = 256.0 microg/ml | TIME = 24.0 hr			107.8
CHEMBL267345	AMPHOTERICIN B	4	924.09	3	0.71	AmB	C[C@@H]1[C@H](O)[C@@H](C)/C=C/C=C/C=C/C=C/C=C/C=C/C=C/[C@H](O[C@@H]2O[C@H](C)[C@@H](O)[C@H](N)[C@@H]2O)C[C@@H]2O[C@](O)(C[C@@H](O)C[C@@H](O)[C@H](O)CC[C@@H](O)C[C@@H](O)CC(=O)O[C@H]1C)C[C@H](O)[C@H]2C(=O)O	Activity	'='	13.7	%				UO_0000187					0	CHEMBL5141980	Cytotoxicity against human HUVEC cells assessed as cell viability at 256 ug/ml incubated for 24 hrs by CCK-8 assay	T	BAO_0000219	cell-based format	Homo sapiens	None	None	HUVEC	None				CHEMBL613979	HUVEC	Homo sapiens	CELL-LINE	CHEMBL5137080	1	Scientific Literature	J Med Chem	2022	CHEMBL3307501	Dose = 256.0 microg/ml | TIME = 24.0 hr			13.7
CHEMBL249186		None	342.35	0	3.08	7	COc1ccc2c(c1)OC/C(=C\c1cc(OC)c(O)c(OC)c1)C2=O	Activity						Not Active						0	CHEMBL3054576	Antiproliferative activity against Homo sapiens (human) HUVEC cells at 3.11 to 124 uM after 3 days by cell counting analysis	F	BAO_0000219	cell-based format	Homo sapiens	None	None	HUVEC	None				CHEMBL613979	HUVEC	Homo sapiens	CELL-LINE	CHEMBL3046456	1	Scientific Literature	Med Chem Res	2011	CHEMBL3307501
CHEMBL2263338		None	359.35	0	3.99	3	CN(C)c1ccc2c(c1)OC(N)=C(C#N)C2c1cccc(C(F)(F)F)c1	Activity						Dose-dependent effect						0	CHEMBL3054578	Cytotoxicity against Homo sapiens (human) HUVEC cells after 48 hr by LDH assay	A	BAO_0000219	cell-based format	Homo sapiens	None	None	HUVEC	None				CHEMBL613979	HUVEC	Homo sapiens	CELL-LINE	CHEMBL3046456	1	Scientific Literature	Med Chem Res	2011	CHEMBL3307501
CHEMBL3612230		None	395.48	1	6.23	4d	O=C(Nc1ccc(F)cc1)Nc1cccc(Sc2ccnc3ccsc23)c1	Activity						Active						0	CHEMBL3615788	Induction of apoptosis in HUVEC at 1 uM after 24 hrs by TUNEL assay relative to control	F	BAO_0000219	cell-based format	Homo sapiens	None	None	HUVEC	None				CHEMBL613979	HUVEC	Homo sapiens	CELL-LINE	CHEMBL3612032	1	Scientific Literature	Bioorg Med Chem	2015	CHEMBL3307501
CHEMBL208548		None	606.51	2	6.84	35	C[C@H](CO)NC(=O)CCC/C=C\C/C=C\C/C=C\C/C=C\CCOC(=O)c1cc(I)ccc1N=[N+]=[N-]	Activity						Active						0	CHEMBL941188	Stimulation of angiogenesis of irradiated HUVEC assessed as increase in cord length formation after 36 hrs by Matrigel based tube formation assay	F	BAO_0000219	cell-based format	Homo sapiens	None	None	HUVEC	None				CHEMBL613979	HUVEC	Homo sapiens	CELL-LINE	CHEMBL1140909	1	Scientific Literature	J Med Chem	2009	CHEMBL3307501
CHEMBL513597		None	553.74	2	6.83	37	C[C@H](CO)NC(=O)CCC/C=C\C/C=C\C/C=C\C/C=C\CCOC(=O)c1cccc2c1OC(C)(C(C)(C)C)O2	Activity						Active						0	CHEMBL952317	Stimulation of angiogenesis of CB1 receptor knockout irradiated HUVEC assessed as increase in cord length formation after 36 hrs by Matrigel based tube formation assay	F	BAO_0000219	cell-based format	Homo sapiens	None	None	HUVEC	None				CHEMBL613979	HUVEC	Homo sapiens	CELL-LINE	CHEMBL1140909	1	Scientific Literature	J Med Chem	2009	CHEMBL3307501
CHEMBL4750450		None	532.46	2	6.71	11i	O=C(Nc1ccc(Cl)c(Cl)c1)Nc1nnc(Sc2ncnc3scc(-c4ccncc4)c23)s1	Activity	'='	6.25	%				UO_0000187					0	CHEMBL4735882	Induction of cell cycle arrest in HUVEC assessed as number of cells at G2 phase at IC50 after 48 hrs by flow cytometry (Rvb = 6.25%)	F	BAO_0000219	cell-based format	Homo sapiens	None	None	HUVEC	None				CHEMBL613979	HUVEC	Homo sapiens	CELL-LINE	CHEMBL4732131	1	Scientific Literature	Eur J Med Chem	2021	CHEMBL3307501	TIME = 48.0 hr			6.25
CHEMBL1528955	N-METHYLANTHRANILIC ACID	None	151.16	0	1.43	3	CNc1ccccc1C(=O)O	Activity						Dose-dependent effect						0	CHEMBL4058525	Cytotoxicity against HUVEC assessed as reduction in cell viability after 24 hrs by MTT assay	A	BAO_0000219	cell-based format	Homo sapiens	None	None	HUVEC	None				CHEMBL613979	HUVEC	Homo sapiens	CELL-LINE	CHEMBL4052806	1	Scientific Literature	Bioorg Med Chem Lett	2017	CHEMBL3307501
CHEMBL3098155		None	165.19	0	1.45	1	CN(C)c1ccccc1C(=O)O	Activity						Non-Toxic						0	CHEMBL4058526	Cytotoxicity against HUVEC assessed as reduction in cell viability up to 12.5 ug/ml after 24 hrs by MTT assay	A	BAO_0000219	cell-based format	Homo sapiens	None	None	HUVEC	None				CHEMBL613979	HUVEC	Homo sapiens	CELL-LINE	CHEMBL4052806	1	Scientific Literature	Bioorg Med Chem Lett	2017	CHEMBL3307501
CHEMBL4074107		None	165.15	0	0.34	5	O=C1NCc2c(O)cc(O)cc21	Activity						Non-Toxic						0	CHEMBL4058526	Cytotoxicity against HUVEC assessed as reduction in cell viability up to 12.5 ug/ml after 24 hrs by MTT assay	A	BAO_0000219	cell-based format	Homo sapiens	None	None	HUVEC	None				CHEMBL613979	HUVEC	Homo sapiens	CELL-LINE	CHEMBL4052806	1	Scientific Literature	Bioorg Med Chem Lett	2017	CHEMBL3307501
CHEMBL3098155		None	165.19	0	1.45	1	CN(C)c1ccccc1C(=O)O	Activity	'='	25.82	%				UO_0000187					0	CHEMBL4058527	Cytotoxicity against HUVEC assessed as reduction in cell viability at 100 ug/ml after 24 hrs by MTT assay relative to control	A	BAO_0000219	cell-based format	Homo sapiens	None	None	HUVEC	None				CHEMBL613979	HUVEC	Homo sapiens	CELL-LINE	CHEMBL4052806	1	Scientific Literature	Bioorg Med Chem Lett	2017	CHEMBL3307501				25.82
CHEMBL4076121		None	166.13	0	0.77	6	O=C1OCc2cc(O)cc(O)c21	Activity	'='	17.98	%				UO_0000187					0	CHEMBL4058527	Cytotoxicity against HUVEC assessed as reduction in cell viability at 100 ug/ml after 24 hrs by MTT assay relative to control	A	BAO_0000219	cell-based format	Homo sapiens	None	None	HUVEC	None				CHEMBL613979	HUVEC	Homo sapiens	CELL-LINE	CHEMBL4052806	1	Scientific Literature	Bioorg Med Chem Lett	2017	CHEMBL3307501				17.98
CHEMBL383403		None	234.08	0	2.16	3f	OCC1COc2c(Cl)cc(Cl)cc2N1	Activity						Active						0	CHEMBL868176	Induction of HUVEC cell line apoptosis at 200 uM	F	BAO_0000219	cell-based format	Homo sapiens	None	None	HUVEC	None				CHEMBL613979	HUVEC	Homo sapiens	CELL-LINE	CHEMBL1147788	1	Scientific Literature	Bioorg Med Chem Lett	2006	CHEMBL3307501
CHEMBL2333111		None	389.2	0	3.83	A1	COc1cc2ccc(=O)oc2cc1OCC(=O)c1ccc(Br)cc1	Activity						Not Active						0	CHEMBL2339200	Effect on total p38 MAPK level in VEGF-stimulated HUVEC pretreated at 10 to 50 umol/L for 30 mins before VEGF addition by Western blot analysis	F	BAO_0000219	cell-based format	Homo sapiens	None	None	HUVEC	None				CHEMBL613979	HUVEC	Homo sapiens	CELL-LINE	CHEMBL2331484	1	Scientific Literature	Bioorg Med Chem	2013	CHEMBL3307501
CHEMBL428647	PACLITAXEL	4	853.92	2	3.74	Paclitaxel	CC(=O)O[C@H]1C(=O)[C@@]2(C)[C@H]([C@H](OC(=O)c3ccccc3)[C@]3(O)C[C@H](OC(=O)[C@H](O)[C@@H](NC(=O)c4ccccc4)c4ccccc4)C(C)=C1C3(C)C)[C@]1(OC(C)=O)CO[C@@H]1C[C@@H]2O	Activity												0	CHEMBL3881638	Induction of monolayer permeability in HUVEC assessed as colchicin transport at 2 uM measured up to 1 hr	F	BAO_0000219	cell-based format	Homo sapiens	None	None	HUVEC	None				CHEMBL613979	HUVEC	Homo sapiens	CELL-LINE	CHEMBL3881525	38	SureChEMBL Patent Bioactivity Data		2007	CHEMBL3307501
CHEMBL456744	FLUORCOMBSTATIN	None	304.32	0	3.73	11a, Fluorcombstatin	COc1ccc(/C=C\c2cc(F)c(OC)c(OC)c2)cc1O	Activity						Active						0	CHEMBL997412	Induction of microtubule damage in HUVEC at 1 uM after 2 hrs	F	BAO_0000219	cell-based format	Homo sapiens	None	None	HUVEC	None				CHEMBL613979	HUVEC	Homo sapiens	CELL-LINE	CHEMBL1151261	1	Scientific Literature	J Nat Prod	2005	CHEMBL3307501
CHEMBL456744	FLUORCOMBSTATIN	None	304.32	0	3.73	11a, Fluorcombstatin	COc1ccc(/C=C\c2cc(F)c(OC)c(OC)c2)cc1O	Activity						Active						0	CHEMBL997416	Induction of microtubule depolymerization in HUVEC at 10 uM after 2 hrs	F	BAO_0000219	cell-based format	Homo sapiens	None	None	HUVEC	None				CHEMBL613979	HUVEC	Homo sapiens	CELL-LINE	CHEMBL1151261	1	Scientific Literature	J Nat Prod	2005	CHEMBL3307501
CHEMBL456744	FLUORCOMBSTATIN	None	304.32	0	3.73	11a, Fluorcombstatin	COc1ccc(/C=C\c2cc(F)c(OC)c(OC)c2)cc1O	Activity						Active						0	CHEMBL997417	Induction of microtubule depolymerization in HUVEC at 10 uM after 4 hrs	F	BAO_0000219	cell-based format	Homo sapiens	None	None	HUVEC	None				CHEMBL613979	HUVEC	Homo sapiens	CELL-LINE	CHEMBL1151261	1	Scientific Literature	J Nat Prod	2005	CHEMBL3307501
CHEMBL456744	FLUORCOMBSTATIN	None	304.32	0	3.73	11a, Fluorcombstatin	COc1ccc(/C=C\c2cc(F)c(OC)c(OC)c2)cc1O	Activity						Active						0	CHEMBL997421	Reduction of cord length in HUVEC at 0.01 ug/mL	F	BAO_0000219	cell-based format	Homo sapiens	None	None	HUVEC	None				CHEMBL613979	HUVEC	Homo sapiens	CELL-LINE	CHEMBL1151261	1	Scientific Literature	J Nat Prod	2005	CHEMBL3307501
CHEMBL346723		None	483.57	0	4.71	TAS-202	CCN(CC)c1nc(-c2cc(OC)c(OC)c(OC)c2)cc(-c2cc(OC)c(OC)cc2OC)n1	Activity	'='	359	c.p.m.									0	CHEMBL698604	Anti-proliferative effect on human umbilical vein endothelial cells (HUVEC) induced by ECGS at 1 uM concentration by measuring [3H]thymidine incorporation	F	BAO_0000219	cell-based format	Homo sapiens	None	None	HUVEC	None				CHEMBL613979	HUVEC	Homo sapiens	CELL-LINE	CHEMBL1135070	1	Scientific Literature	Bioorg Med Chem Lett	2002	CHEMBL3307501				359
CHEMBL4215206		None	430.5	1	5.18	rac-34f	COc1ccc(C(C)C(=O)c2ccc(NCc3ccc(C#N)cc3)cc2OC)cc1OC	Activity						Active						0	CHEMBL4202199	Antiangiogenic activity in HUVEC exposed to human HeLa cells derived conditioned media assessed as inhibition of hypoxia-induced cell migration at 100 nM incubated for 4 hrs by H and E staining based inverted phase contrast microscopy	F	BAO_0000219	cell-based format	Homo sapiens	None	None	HUVEC	None				CHEMBL613979	HUVEC	Homo sapiens	CELL-LINE	CHEMBL4196224	1	Scientific Literature	J Med Chem	2018	CHEMBL3307501
CHEMBL3609604		None	460.57	1	6.7	1, Lepidotol A	CC(C)=CCC1(CC=C(C)C)C(=O)c2c(-c3ccccc3)cc(=O)oc2C(C(=O)C(C)C)=C1O	Activity						Non-toxic						0	CHEMBL3611146	Induction of E-selectin expression in HUVEC after 1 hr by flow cytometry analysis	A	BAO_0000219	cell-based format	Homo sapiens	None	None	HUVEC	None				CHEMBL613979	HUVEC	Homo sapiens	CELL-LINE	CHEMBL3608262	1	Scientific Literature	J Nat Prod	2015	CHEMBL3307501
CHEMBL377236	CAULERPIN	None	398.42	0	4.39	1	COC(=O)/C1=C/c2c([nH]c3ccccc23)/C(C(=O)OC)=C\c2c1[nH]c1ccccc21	Activity						Active						0	CHEMBL1102804	Antiangiogenic activity in human HUVEC cells assessed as inhibition of hypoxic T47D cell-conditioned media-induced tube formation at 30 uM after 18 hrs by Matrigel based tube formation assay	F	BAO_0000219	cell-based format	Homo sapiens	None	None	HUVEC	None				CHEMBL613979	HUVEC	Homo sapiens	CELL-LINE	CHEMBL1153745	1	Scientific Literature	J Nat Prod	2009	CHEMBL3307501
CHEMBL604673		None	332.44	0	3.5	3	CC(C)(O)c1ccc2c(c1)[C@@H](O)C[C@H]1[C@](C)(C(=O)O)CCC[C@]21C	Activity	'='	8.95	%				UO_0000187					0	CHEMBL4188928	Antiangiogenic activity against HUVEC assessed as reduction in tube formation at 100 uM after 24 hrs by matrigel-based light microscopic analysis relative to control	F	BAO_0000219	cell-based format	Homo sapiens	None	None	HUVEC	None				CHEMBL613979	HUVEC	Homo sapiens	CELL-LINE	CHEMBL4184295	1	Scientific Literature	Bioorg Med Chem Lett	2018	CHEMBL3307501				8.95
CHEMBL4877219		None	383.4	0	3.57	HoAn32	COc1ccc(S(=O)(=O)Nc2cccnc2-c2ccc(C#N)c(F)c2)cc1	Activity						Dose-Dependent Effect						0	CHEMBL4820160	Anti-vascular activity against human HUVEC cells assessed as inhibition of cell migration at 0.5 to 1 uM measured after 24 hrs by cell migration assay	F	BAO_0000219	cell-based format	Homo sapiens	None	None	HUVEC	None				CHEMBL613979	HUVEC	Homo sapiens	CELL-LINE	CHEMBL4819012	1	Scientific Literature	Eur J Med Chem	2021	CHEMBL3307501	Dose_Lower = 0.5 microM | Dose_Upper = 1.0 microM | TIME = 24.0 hr
CHEMBL1830058		None	292.29	0	2.67	6	COc1ccc2c(c1)N/C(=C1\C(=O)Nc3ccccc31)C2=O	Activity	'='	60	%				UO_0000187					0	CHEMBL1831748	Cytotoxicity against human HUVEC cells assessed as cell viability up to 40 uM after 48 hrs by MTT assay	A	BAO_0000219	cell-based format	Homo sapiens	None	None	HUVEC	None				CHEMBL613979	HUVEC	Homo sapiens	CELL-LINE	CHEMBL1828596	1	Scientific Literature	Bioorg Med Chem Lett	2011	CHEMBL3307501				60
CHEMBL1830060		None	290.32	0	3.22	8	CCc1ccc2c(c1)C(=O)/C(=C1/C(=O)Nc3ccccc31)N2	Activity						Non-toxic						0	CHEMBL1831748	Cytotoxicity against human HUVEC cells assessed as cell viability up to 40 uM after 48 hrs by MTT assay	A	BAO_0000219	cell-based format	Homo sapiens	None	None	HUVEC	None				CHEMBL613979	HUVEC	Homo sapiens	CELL-LINE	CHEMBL1828596	1	Scientific Literature	Bioorg Med Chem Lett	2011	CHEMBL3307501
CHEMBL1835935		None	634.55	3	2.99	5	COc1cc(C2Oc3cc([C@H]4Oc5cc(OC(=O)c6cc(O)c(O)c(O)c6)cc(O)c5C(=O)[C@@H]4O)ccc3OC2CO)ccc1O	Activity	'='	40	%				UO_0000187					0	CHEMBL1839092	Cytotoxicity against HUVEC assessed as cell viability at 100 uM after 16 hrs by MTT assay	A	BAO_0000219	cell-based format	Homo sapiens	None	None	HUVEC	None				CHEMBL613979	HUVEC	Homo sapiens	CELL-LINE	CHEMBL1833883	1	Scientific Literature	J Med Chem	2011	CHEMBL3307501				40
CHEMBL3786158		None	253.3	0	3.31	20	COc1cccc(C2=Cc3c(C)cc(C)n3C2=O)c1	Activity						Not Active						0	CHEMBL3789004	Antiangiogenic activity in human HUVEC cells assessed as angiogenesis rate at 10 uM after 5 hrs by endothelial tube formation assay relative to control	F	BAO_0000219	cell-based format	Homo sapiens	None	None	HUVEC	None				CHEMBL613979	HUVEC	Homo sapiens	CELL-LINE	CHEMBL3784987	1	Scientific Literature	Bioorg Med Chem Lett	2016	CHEMBL3307501
CHEMBL483223	AGNUSIDE	None	466.44	2	-1.23	Agnuside	O=C(OCC1=C[C@@H](O)[C@@H]2C=CO[C@@H](O[C@@H]3O[C@H](CO)[C@@H](O)[C@H](O)[C@H]3O)[C@H]12)c1ccc(O)cc1	Activity						Active						0	CHEMBL4383633	Pro-angiogenic activity in HUVEC assessed as increase in tubular network formation at 0.1 ng/ml after 22 hrs by phase-contrast image analysis	F	BAO_0000219	cell-based format	Homo sapiens	None	None	HUVEC	None				CHEMBL613979	HUVEC	Homo sapiens	CELL-LINE	CHEMBL4382213	1	Scientific Literature	Eur J Med Chem	2018	CHEMBL3307501
CHEMBL3098283		None	421.58	0	2.78	1	COC(=O)[C@]1(C)[C@@H]2CC[C@H]3[C@@H](C)/C(=C/C(=O)N(C)CCO)CC[C@@H]3[C@@]2(C)CC[C@@H]1O	Activity						Non-toxic						0	CHEMBL3101674	Cytotoxicity against HUVEC assessed as cell viability at 3 to 30 ug/ml after 48 hrs by MTT assay	A	BAO_0000219	cell-based format	Homo sapiens	None	None	HUVEC	None				CHEMBL613979	HUVEC	Homo sapiens	CELL-LINE	CHEMBL3098002	1	Scientific Literature	Bioorg Med Chem Lett	2014	CHEMBL3307501
CHEMBL4522174		None	866.1	3	6.88	ChivoA	CO[C@H]1[C@H](O[C@H]2/C=C\C=C\c3coc(n3)[C@H](C)[C@H](OC)C[C@@H](O)/C=C/C=C/C=C\[C@H](C)[C@@H]([C@@H](C)[C@@H](O)C[C@@H](C)O)OC(=O)/C=C\C=C\C=C/C(C)=C/[C@H]2C)O[C@H](C)[C@@H](O)[C@@H]1OC	Activity						Active						0	CHEMBL4335806	Induction of morphological changes in human HUVEC cells assessed as amorphous actin aggregation in nucleus incubated for 1 hr by Hoechst staining based fluorescence assay	F	BAO_0000219	cell-based format	Homo sapiens	None	None	HUVEC	None				CHEMBL613979	HUVEC	Homo sapiens	CELL-LINE	CHEMBL4334448	1	Scientific Literature	J Nat Prod	2019	CHEMBL3307501
CHEMBL3593873		None	357.36	0	3.14	13	COc1ccc2c(C(=O)c3cc(OC)c(OC)c(OC)c3O)c[nH]c2c1	Activity	'='	72	%				UO_0000187					0	CHEMBL3595582	Antivascular activity in HUVEC assessed as inhibition of VEGF-induced capillary tube formation at 50 nM after 4 hrs by microscopic analysis relative to control	F	BAO_0000219	cell-based format	Homo sapiens	None	None	HUVEC	None				CHEMBL613979	HUVEC	Homo sapiens	CELL-LINE	CHEMBL3593220	1	Scientific Literature	Bioorg Med Chem	2015	CHEMBL3307501				72
CHEMBL4099337		None	366.41	0	1.74	1	COc1cc(O)c2c(c1)CCC[C@H](O)[C@H](O)C(=O)CCC[C@H](C)OC2=O	Activity						Dose-dependent effect						0	CHEMBL3998865	Angiogenic activity in HUVEC assessed as increase in angiogenic sprouting in presence of recombinant human VEGF165 by microfluidic chip based 3D angiogenesis assay	F	BAO_0000219	cell-based format	Homo sapiens	None	None	HUVEC	None				CHEMBL613979	HUVEC	Homo sapiens	CELL-LINE	CHEMBL3997792	1	Scientific Literature	J Med Chem	2017	CHEMBL3307501
CHEMBL430365		None	522.73	2	7.24	2	COC(=O)[C@]1(C)[C@@H]2CC[C@]3(C)/C(=C(C)\C=C\C=C(C)/C=C/C=C(C)C)C(=O)C[C@H]3[C@@]2(C)CC[C@H]1OC(C)=O	Activity						Active						0	CHEMBL933662	Inhibition of VEGF-induced migration in human HUVEC cells	F	BAO_0000219	cell-based format	Homo sapiens	None	None	HUVEC	None				CHEMBL613979	HUVEC	Homo sapiens	CELL-LINE	CHEMBL1145566	1	Scientific Literature	Bioorg Med Chem Lett	2008	CHEMBL3307501
CHEMBL410735		None	430.46	0	3.83	1h	COc1cc(-c2ccc3c(n2)C(=O)C(NCc2ccccc2)=CC3=O)cc(OC)c1OC	Activity						Not Active						0	CHEMBL922735	Antiangiogenic activity in HUVEC assessed as cord length at 1.0 ug/ml after 24 hrs relative to control	F	BAO_0000219	cell-based format	Homo sapiens	None	None	HUVEC	None				CHEMBL613979	HUVEC	Homo sapiens	CELL-LINE	CHEMBL1144766	1	Scientific Literature	J Med Chem	2008	CHEMBL3307501
CHEMBL517824	ACALYCIXENIOLIDE K	None	304.43	0	3.8	7	C=C1CC/C=C(\C)CC[C@@H]2[C@H](CC/C=C\CO)C(=O)OC[C@@H]12	Activity						Not Active						0	CHEMBL948691	Antiangiogenic activity in HUVEC assessed as inhibition of bFGF-induced tube formation up to 20 ug/mL	F	BAO_0000219	cell-based format	Homo sapiens	None	None	HUVEC	None				CHEMBL613979	HUVEC	Homo sapiens	CELL-LINE	CHEMBL1150824	1	Scientific Literature	J Nat Prod	2001	CHEMBL3307501
CHEMBL505460		None	340.81	0	4.68	4d, MPD	CCOC(=O)c1c(-c2ccccc2Cl)nn(-c2ccccc2)c1C	Activity						Active						0	CHEMBL969277	Decrease in serum and FGF2 deprivation-induced p53 level in HUVEC cells	F	BAO_0000219	cell-based format	Homo sapiens	CHEMBL3638229	Serum	HUVEC	None				CHEMBL613979	HUVEC	Homo sapiens	CELL-LINE	CHEMBL1157183	1	Scientific Literature	Bioorg Med Chem	2008	CHEMBL3307501
CHEMBL457819		None	360.41	0	2.54	2, 4-O-dimethylcedrusin	COc1ccc([C@H]2Oc3c(O)cc(CCCO)cc3[C@@H]2CO)cc1OC	Activity						Toxic						0	CHEMBL1022662	Cytotoxicity against HUVEC cell at 250 ug/ml after 6 days	A	BAO_0000219	cell-based format	Homo sapiens	None	None	HUVEC	None				CHEMBL613979	HUVEC	Homo sapiens	CELL-LINE	CHEMBL1148167	1	Scientific Literature	J Nat Prod	1993	CHEMBL3307501
CHEMBL464374		None	374.43	0	2.85	1, 3',4-O-dimethylcedrusin	COc1ccc([C@H]2Oc3c(OC)cc(CCCO)cc3[C@@H]2CO)cc1OC	Activity	'='	108	%				UO_0000187					0	CHEMBL1022679	Effect on HUVEC cells proliferation assessed as viable cells at 0.4883 ug/ml after 90 hrs relative to negative control	F	BAO_0000219	cell-based format	Homo sapiens	None	None	HUVEC	None				CHEMBL613979	HUVEC	Homo sapiens	CELL-LINE	CHEMBL1148167	1	Scientific Literature	J Nat Prod	1993	CHEMBL3307501				108
CHEMBL186141	ANDROGRAPHOLIDE	3	350.46	0	1.96	1	C=C1CC[C@@H]2[C@](C)(CO)[C@H](O)CC[C@@]2(C)[C@@H]1C/C=C1/C(=O)OC[C@H]1O	Activity	'='	96.4	%				UO_0000187					0	CHEMBL2167420	Cytotoxicity against TNFalpha-stimulated HUVEC assessed as cell viability at 5 uM pretreated for 16 hrs before TNFalpha challenge measured after 6 hrs by MTT assay (Rvb = 103.8 +/- 6.1%)	A	BAO_0000219	cell-based format	Homo sapiens	None	None	HUVEC	None				CHEMBL613979	HUVEC	Homo sapiens	CELL-LINE	CHEMBL2163328	1	Scientific Literature	J Nat Prod	2011	CHEMBL3307501				96.4
CHEMBL3222033		None	293.25	0	1.89	3b	CCOC(=O)/C=C1/C(=O)N(C(=O)OC)c2ccc(F)cc21	Activity	'='	97	%				UO_0000187					0	CHEMBL3226644	Cytotoxicity against HUVEC assessed as cell viability at 100 uM after 24 hrs by MTT assay	A	BAO_0000219	cell-based format	Homo sapiens	None	None	HUVEC	None				CHEMBL613979	HUVEC	Homo sapiens	CELL-LINE	CHEMBL3217543	1	Scientific Literature	Medchemcomm	2011	CHEMBL3307501				97
CHEMBL3222044		None	303.31	0	1.54	3m	CCOC(=O)/C=C1/C(=O)N(CC(=O)OCC)c2ccccc21	Activity	'='	98	%				UO_0000187					0	CHEMBL3226644	Cytotoxicity against HUVEC assessed as cell viability at 100 uM after 24 hrs by MTT assay	A	BAO_0000219	cell-based format	Homo sapiens	None	None	HUVEC	None				CHEMBL613979	HUVEC	Homo sapiens	CELL-LINE	CHEMBL3217543	1	Scientific Literature	Medchemcomm	2011	CHEMBL3307501				98
CHEMBL5434332		None	426.56	1	5.81	7	O=C(N/N=C/c1ccccc1)c1ccc(NC2CCCCC2)c(NCc2ccccc2)c1	Activity						Non-Toxic						0	CHEMBL5390006	Cytotoxicity against human HUVEC cells assessed as reduction in erastin-induced cell survival at 10 uM measured for 24 hrs by SRB assay	T	BAO_0000219	cell-based format	Homo sapiens	None	None	HUVEC	None				CHEMBL613979	HUVEC	Homo sapiens	CELL-LINE	CHEMBL5385970	1	Scientific Literature	RSC Med Chem	2024	CHEMBL3307501	DOSE = 10.0 microM | TIME = 24.0 hr
CHEMBL4217624		None	586.7	2	2.06	1; EG01377	N=C(N)NCCC[C@H](NC(=O)c1sccc1NS(=O)(=O)c1cc(-c2ccc(CN)cc2)cc2c1OCC2)C(=O)O	Activity	'>'	60	%				UO_0000187					0	CHEMBL4183446	Antimigratory activity in VEGFA-induced HUVEC at 30 uM after 4 hrs by transwell assay relative to control	F	BAO_0000219	cell-based format	Homo sapiens	None	None	HUVEC	None				CHEMBL613979	HUVEC	Homo sapiens	CELL-LINE	CHEMBL4177756	1	Scientific Literature	J Med Chem	2018	CHEMBL3307501				60
CHEMBL3115403		None	2099.43	None	None	HPlC	CC[C@H](C)[C@H](NC(=O)[C@H](Cc1c[nH]c2ccccc12)NC(=O)[C@H](CC(C)C)NC(=O)[C@H](CS)NC(=O)[C@H](CCC(N)=O)NC(=O)[C@@H](N)CCCCN)C(=O)N[C@@H](CCCNC(=N)N)C(=O)N[C@@H](CO)C(=O)NCC(=O)N[C@@H](CC(=O)O)C(=O)N[C@@H](CCCNC(=N)N)C(=O)N1CCC[C@H]1C(=O)N[C@@H](Cc1c[nH]c2ccccc12)C(=O)N[C@@H](Cc1ccc(O)cc1)C(=O)N[C@@H](CS)C(=O)N[C@H](C(=O)N[C@@H](CO)C(=O)O)[C@@H](C)O	Activity						Dose-dependent effect						0	CHEMBL3119678	Induction of proapoptosis in VEGF-treated HUVEC assessed as increase in caspase 3 activity after 8 hrs by fluorimetric assay	F	BAO_0000219	cell-based format	Homo sapiens	None	None	HUVEC	None				CHEMBL613979	HUVEC	Homo sapiens	CELL-LINE	CHEMBL3112504	1	Scientific Literature	Eur J Med Chem	2014	CHEMBL3307501
CHEMBL3786048		None	241.26	0	3.44	9	Cc1cc(C)n2c1C=C(c1ccc(F)cc1)C2=O	Activity						Not Active						0	CHEMBL3789004	Antiangiogenic activity in human HUVEC cells assessed as angiogenesis rate at 10 uM after 5 hrs by endothelial tube formation assay relative to control	F	BAO_0000219	cell-based format	Homo sapiens	None	None	HUVEC	None				CHEMBL613979	HUVEC	Homo sapiens	CELL-LINE	CHEMBL3784987	1	Scientific Literature	Bioorg Med Chem Lett	2016	CHEMBL3307501
CHEMBL3325999		None	405.48	0	4.06	13	COc1ccc(S(=O)(=O)N2CCc3cccc(Nc4ccc(C#N)cc4)c32)cc1	Activity						Non-toxic						0	CHEMBL3370861	Cytotoxicity against HUVECs assessed as reduction in cell viability at 100 nM	A	BAO_0000219	cell-based format	Homo sapiens	None	None	HUVEC	None				CHEMBL613979	HUVEC	Homo sapiens	CELL-LINE	CHEMBL3351617	1	Scientific Literature	Bioorg Med Chem	2014	CHEMBL3307501
CHEMBL5399316		None	473.53	0	3.21	D-36	COc1ccc(/C=C/C(=O)N2CCN(Cc3noc(Cc4c[nH]c5ccccc45)n3)CC2)cc1O	Activity						Active						0	CHEMBL5368108	Cytoprotective activity against oxLDL-induced apoptosis in HUVEC treated with scambled siRNA at 10 uM measured after 6 hrs by TUNEL assay	F	BAO_0000219	cell-based format	Homo sapiens	None	None	HUVEC	None				CHEMBL613979	HUVEC	Homo sapiens	CELL-LINE	CHEMBL5365471	1	Scientific Literature	Bioorg Med Chem Lett	2023	CHEMBL3307501	DOSE = 10.0 microM | TIME = 6.0 hr
CHEMBL5399316		None	473.53	0	3.21	D-36	COc1ccc(/C=C/C(=O)N2CCN(Cc3noc(Cc4c[nH]c5ccccc45)n3)CC2)cc1O	Activity						Active						0	CHEMBL5368110	Cytoprotective activity against high glucose induced apoptosis in HUVEC treated with scambled siRNA at 10 uM measured after 24 hrs by TUNEL assay	F	BAO_0000219	cell-based format	Homo sapiens	None	None	HUVEC	None				CHEMBL613979	HUVEC	Homo sapiens	CELL-LINE	CHEMBL5365471	1	Scientific Literature	Bioorg Med Chem Lett	2023	CHEMBL3307501	DOSE = 10.0 microM | TIME = 24.0 hr
CHEMBL4793726		None	420.32	None	None	11k	COc1cc([Se](=O)(=O)/C=C/c2cccc3[nH]ccc23)cc(OC)c1OC	Activity						Active						0	CHEMBL4774367	Antivascular activity against HUVEC assessed as inhibition of tube formation at 0.15 to 0.6 uM incubated for 6 hrs by matrigel based inverted microscopic analysis	F	BAO_0000219	cell-based format	Homo sapiens	None	None	HUVEC	None				CHEMBL613979	HUVEC	Homo sapiens	CELL-LINE	CHEMBL4765438	1	Scientific Literature	Eur J Med Chem	2020	CHEMBL3307501	Dose_Lower = 0.15 microM | Dose_Upper = 0.6 microM | TIME = 6.0 hr
CHEMBL4170025		None	455.4	0	4.68	9u	Cn1ncc2c(Oc3ccc4c(c3)nc(Nc3ccc(OC(F)(F)F)cc3)n4C)ncnc21	Activity	'='	2.63	%				UO_0000187					0	CHEMBL4155815	Cell cycle arrest in HUVEC harboring VEGFR2 assessed as accumulation at sub-G1 phase at 11.78 umol/l after 48 hrs by propidium iodide staining based flow cytometry (Rvb = 1.36%)	F	BAO_0000219	cell-based format	Homo sapiens	None	None	HUVEC	None				CHEMBL613979	HUVEC	Homo sapiens	CELL-LINE	CHEMBL4152295	1	Scientific Literature	Eur J Med Chem	2018	CHEMBL3307501				2.63
CHEMBL4061059		None	428.41	0	3.88	GeGe-3	CCCC(O)Cn1ncc(C(=O)OCC)c1NC(=O)Nc1cccc(C(F)(F)F)c1	Activity						Toxic						0	CHEMBL5040527	Antiproliferative activity against HUVEC assessed as inhibition of cell growth at 100 uM measured after 24 hrs by EdU incorporation based fluorescence microscopic analysis	T	BAO_0000219	cell-based format	Homo sapiens	None	None	HUVEC	None				CHEMBL613979	HUVEC	Homo sapiens	CELL-LINE	CHEMBL5038613	1	Scientific Literature	Eur J Med Chem	2021	CHEMBL3307501	Dose = 100.0 microM | TIME = 24.0 hr
CHEMBL4790346		None	290.75	0	3.55	20a	C=C(c1cc(Cl)nc(NC)c1)c1ccc(OC)c(O)c1	Activity	'='	49.2	%				UO_0000187					0	CHEMBL4769151	Inhibition of cell migration in HUVEC assessed as wound closure at 20 nM after 24 hrs by scratch wound healing assay (Rvb = 76.3%)	F	BAO_0000219	cell-based format	Homo sapiens	None	None	HUVEC	None				CHEMBL613979	HUVEC	Homo sapiens	CELL-LINE	CHEMBL4765299	1	Scientific Literature	Eur J Med Chem	2020	CHEMBL3307501	Dose = 20.0 nM | TIME = 24.0 hr			49.2
CHEMBL4204408		None	401.42	0	2.44	8d	COc1ccc(N2C(=O)N(C)C(=O)C2c2cc(OC)c(OC)c(OC)c2)cc1N	Activity						Active						0	CHEMBL4181898	Antiangiogenic activity against HUVEC assessed as capillary like tube formation at 2 uM after 6 to 12 hrs by matrigel-based microscopic analysis	F	BAO_0000219	cell-based format	Homo sapiens	None	None	HUVEC	None				CHEMBL613979	HUVEC	Homo sapiens	CELL-LINE	CHEMBL4177684	1	Scientific Literature	Bioorg Med Chem	2017	CHEMBL3307501
CHEMBL402195		None	409.22	0	-1.06	2	O=C1N[C@H]2[C@@H]3OP(=O)([O-])O[C@@H]3[C@@H](O)[C@H](O)[C@@H]2c2cc3c(c(O)c21)OCO3.[Na+]	Activity						Not Active						0	CHEMBL935629	Disruption of normal microtubule structure in HUVEC cells at 250 uM after 1 hr	F	BAO_0000219	cell-based format	Homo sapiens	None	None	HUVEC	None				CHEMBL613979	HUVEC	Homo sapiens	CELL-LINE	CHEMBL1143071	1	Scientific Literature	J Nat Prod	2008	CHEMBL3307501
CHEMBL3133220		None	391.85	1	5.4	8g	Cc1ccc2c(=O)c3cccc(CC(=O)Nc4ccc(Cl)cc4)c3oc2c1C	Activity						Dose-dependent effect						0	CHEMBL3135503	Cytotoxicity against HUVEC assessed as mitochondrial metabolism after 48 hrs by MTT assay	A	BAO_0000219	cell-based format	Homo sapiens	None	None	HUVEC	None				CHEMBL613979	HUVEC	Homo sapiens	CELL-LINE	CHEMBL3132846	1	Scientific Literature	Medchemcomm	2014	CHEMBL3307501
CHEMBL444105		None	494.62	1	5.49	7e	CC(C)Cn1c2ccc(C(=O)c3cccs3)cc2c2c3c(c4c(c21)CCc1nn(C)cc1-4)C(=O)NC3	Activity						Dose-dependent effect						0	CHEMBL951298	Inhibition of angiopoietin 1-induced chemotaxis of HUVEC cells	F	BAO_0000219	cell-based format	Homo sapiens	None	None	HUVEC	None				CHEMBL613979	HUVEC	Homo sapiens	CELL-LINE	CHEMBL1143906	1	Scientific Literature	Bioorg Med Chem Lett	2008	CHEMBL3307501
CHEMBL4217624		None	586.7	2	2.06	1; EG01377	N=C(N)NCCC[C@H](NC(=O)c1sccc1NS(=O)(=O)c1cc(-c2ccc(CN)cc2)cc2c1OCC2)C(=O)O	Activity						Not Active						0	CHEMBL4183445	Antimigratory activity in HUVEC at 30 uM after 4 hrs by transwell assay	F	BAO_0000219	cell-based format	Homo sapiens	None	None	HUVEC	None				CHEMBL613979	HUVEC	Homo sapiens	CELL-LINE	CHEMBL4177756	1	Scientific Literature	J Med Chem	2018	CHEMBL3307501
CHEMBL4742737		None	377.4	0	3.98	7f	CCOc1ccc2c(=O)cc(CC)oc2c1COC(=O)c1ccc(C#N)cc1	Activity						Non-Toxic						0	CHEMBL4709219	Cytotoxicity against human HUVEC cells assessed as reduction in cell viability at 10 uM incubated for 48 hrs by MTT assay	A	BAO_0000219	cell-based format	Homo sapiens	None	None	HUVEC	None				CHEMBL613979	HUVEC	Homo sapiens	CELL-LINE	CHEMBL4706532	1	Scientific Literature	Eur J Med Chem	2020	CHEMBL3307501	Dose = 10.0 microM | TIME = 48.0 hr
CHEMBL4795629		None	394.42	0	4.13	6v	CCc1cc(=O)c2ccc(OC)c(COC(=O)/C=C/c3ccc(OC)cc3)c2o1	Activity						Non-Toxic						0	CHEMBL4709219	Cytotoxicity against human HUVEC cells assessed as reduction in cell viability at 10 uM incubated for 48 hrs by MTT assay	A	BAO_0000219	cell-based format	Homo sapiens	None	None	HUVEC	None				CHEMBL613979	HUVEC	Homo sapiens	CELL-LINE	CHEMBL4706532	1	Scientific Literature	Eur J Med Chem	2020	CHEMBL3307501	Dose = 10.0 microM | TIME = 48.0 hr
CHEMBL4793184		None	364.4	0	4.12	6u	CCc1cc(=O)c2ccc(OC)c(COC(=O)/C=C/c3ccccc3)c2o1	Activity						Non-Toxic						0	CHEMBL4709219	Cytotoxicity against human HUVEC cells assessed as reduction in cell viability at 10 uM incubated for 48 hrs by MTT assay	A	BAO_0000219	cell-based format	Homo sapiens	None	None	HUVEC	None				CHEMBL613979	HUVEC	Homo sapiens	CELL-LINE	CHEMBL4706532	1	Scientific Literature	Eur J Med Chem	2020	CHEMBL3307501	Dose = 10.0 microM | TIME = 48.0 hr
CHEMBL4792328		None	398.84	0	4.77	6o	CCc1cc(=O)c2ccc(OC)c(COC(=O)/C=C/c3ccc(Cl)cc3)c2o1	Activity						Non-Toxic						0	CHEMBL4709219	Cytotoxicity against human HUVEC cells assessed as reduction in cell viability at 10 uM incubated for 48 hrs by MTT assay	A	BAO_0000219	cell-based format	Homo sapiens	None	None	HUVEC	None				CHEMBL613979	HUVEC	Homo sapiens	CELL-LINE	CHEMBL4706532	1	Scientific Literature	Eur J Med Chem	2020	CHEMBL3307501	Dose = 10.0 microM | TIME = 48.0 hr
CHEMBL4792588		None	367.4	0	3.61	6h	CCc1cc(=O)c2ccc(OC)c(COC(=O)c3ccc(N)c(C)c3)c2o1	Activity						Non-Toxic						0	CHEMBL4709219	Cytotoxicity against human HUVEC cells assessed as reduction in cell viability at 10 uM incubated for 48 hrs by MTT assay	A	BAO_0000219	cell-based format	Homo sapiens	None	None	HUVEC	None				CHEMBL613979	HUVEC	Homo sapiens	CELL-LINE	CHEMBL4706532	1	Scientific Literature	Eur J Med Chem	2020	CHEMBL3307501	Dose = 10.0 microM | TIME = 48.0 hr
CHEMBL4743896		None	417.8	0	4.28	6f	CCc1cc(=O)c2ccc(OC)c(COC(=O)c3cc([N+](=O)[O-])ccc3Cl)c2o1	Activity						Non-Toxic						0	CHEMBL4709219	Cytotoxicity against human HUVEC cells assessed as reduction in cell viability at 10 uM incubated for 48 hrs by MTT assay	A	BAO_0000219	cell-based format	Homo sapiens	None	None	HUVEC	None				CHEMBL613979	HUVEC	Homo sapiens	CELL-LINE	CHEMBL4706532	1	Scientific Literature	Eur J Med Chem	2020	CHEMBL3307501	Dose = 10.0 microM | TIME = 48.0 hr
CHEMBL4761556		None	647.9	2	7.86	14	CCNC(=O)O[C@@H]1CC[C@@]2(C)[C@H](CC[C@@H]3[C@@H]2CC[C@]2(C)[C@@H]([C@H](C)CCC(=O)N[C@H](CC(=O)O)Cc4c[nH]c5ccccc45)CC[C@@H]32)C1	Activity						Non-Toxic						0	CHEMBL4684891	Cytotoxicity against HUVEC cells upto 30 uM after 16 hrs by MTT assay	A	BAO_0000219	cell-based format	Homo sapiens	None	None	HUVEC	None				CHEMBL613979	HUVEC	Homo sapiens	CELL-LINE	CHEMBL4680187	1	Scientific Literature	Eur J Med Chem	2020	CHEMBL3307501	Dose: <=30 | TIME = 16.0 hr
CHEMBL4785230		None	315.34	0	2.8	5b	O=C(c1ccccc1)n1cc(/C=N/n2cnnc2)c2ccccc21	Activity						Non-Toxic						0	CHEMBL4718642	Cytotoxicity against HUVEC assessed as reduction in cell viability measured after 24 hrs by calcein-AM staining based fluorescence analysis	A	BAO_0000219	cell-based format	Homo sapiens	None	None	HUVEC	None				CHEMBL613979	HUVEC	Homo sapiens	CELL-LINE	CHEMBL4715751	1	Scientific Literature	Eur J Med Chem	2016	CHEMBL3307501	TIME = 24.0 hr
CHEMBL4790346		None	290.75	0	3.55	20a	C=C(c1cc(Cl)nc(NC)c1)c1ccc(OC)c(O)c1	Activity						Dose-dependent effect						0	CHEMBL4769187	Anti-angiogenesis activity in HUVEC assessed as inhibition of capillary-like tube formation incubated for 6 hrs by Matrigel-based optical microscopy	F	BAO_0000219	cell-based format	Homo sapiens	None	None	HUVEC	None				CHEMBL613979	HUVEC	Homo sapiens	CELL-LINE	CHEMBL4765299	1	Scientific Literature	Eur J Med Chem	2020	CHEMBL3307501	Dose_Lower = 5.0 nM | Dose_Upper = 20.0 nM | TIME = 6.0 hr
CHEMBL4750450		None	532.46	2	6.71	11i	O=C(Nc1ccc(Cl)c(Cl)c1)Nc1nnc(Sc2ncnc3scc(-c4ccncc4)c23)s1	Activity	'='	21	%				UO_0000187					0	CHEMBL4735875	Induction of apoptosis in HUVEC assessed as necrotic cells at IC50 measured after 48 hrs by Annexin V-FITC/propidium iodide staining based flow cytometry (Rvb = 0.891%)	F	BAO_0000219	cell-based format	Homo sapiens	None	None	HUVEC	None				CHEMBL613979	HUVEC	Homo sapiens	CELL-LINE	CHEMBL4732131	1	Scientific Literature	Eur J Med Chem	2021	CHEMBL3307501	TIME = 48.0 hr			21
CHEMBL1336	SORAFENIB	4	464.83	1	5.55	Sorafenib	CNC(=O)c1cc(Oc2ccc(NC(=O)Nc3ccc(Cl)c(C(F)(F)F)c3)cc2)ccn1	Activity	'='	58.69	%				UO_0000187					0	CHEMBL4735880	Induction of cell cycle arrest in HUVEC assessed as number of cells at G1 phase at IC50 after 48 hrs by flow cytometry (Rvb = 40.93%)	F	BAO_0000219	cell-based format	Homo sapiens	None	None	HUVEC	None				CHEMBL613979	HUVEC	Homo sapiens	CELL-LINE	CHEMBL4732131	1	Scientific Literature	Eur J Med Chem	2021	CHEMBL3307501	TIME = 48.0 hr			58.69
CHEMBL2385157		None	300.11	0	2.86	8, BENC-511	CCOc1cc(Br)cc2c1OCC([N+](=O)[O-])=C2	Activity	'='	20	%				UO_0000187					0	CHEMBL2387939	Antiangiogenic activity in HUVEC assessed as inhibition of cell migration by measuring area of wounded gap at 5 uM after 8 to 24 hrs by wound healing assay	F	BAO_0000219	cell-based format	Homo sapiens	None	None	HUVEC	None				CHEMBL613979	HUVEC	Homo sapiens	CELL-LINE	CHEMBL2385067	1	Scientific Literature	Bioorg Med Chem Lett	2013	CHEMBL3307501				20
CHEMBL377796		None	179.22	0	1.16	3b	Cc1ccc2c(c1)NC(CO)CO2	Activity						Active						0	CHEMBL868174	Induction of HUVEC cell line apoptosis at 50 uM	F	BAO_0000219	cell-based format	Homo sapiens	None	None	HUVEC	None				CHEMBL613979	HUVEC	Homo sapiens	CELL-LINE	CHEMBL1147788	1	Scientific Literature	Bioorg Med Chem Lett	2006	CHEMBL3307501
CHEMBL377796		None	179.22	0	1.16	3b	Cc1ccc2c(c1)NC(CO)CO2	Activity						Active						0	CHEMBL868175	Induction of HUVEC cell line apoptosis at 100 uM	F	BAO_0000219	cell-based format	Homo sapiens	None	None	HUVEC	None				CHEMBL613979	HUVEC	Homo sapiens	CELL-LINE	CHEMBL1147788	1	Scientific Literature	Bioorg Med Chem Lett	2006	CHEMBL3307501
CHEMBL70590	BORRELIDIN	None	489.65	0	4.64	1, Borrelidin	C[C@@H]1C[C@H](C)C[C@H](C)[C@@H](O)CC(=O)O[C@H]([C@@H]2CCC[C@H]2C(=O)O)C/C=C/C=C(/C#N)[C@H](O)[C@@H](C)C1	Activity	'='	233										0	CHEMBL913613	Inhibition of HUVEC tubule formation assessed as number of branches at 100 nM	F	BAO_0000219	cell-based format	Homo sapiens	None	None	HUVEC	None				CHEMBL613979	HUVEC	Homo sapiens	CELL-LINE	CHEMBL1139729	1	Scientific Literature	Bioorg Med Chem Lett	2006	CHEMBL3307501				233
CHEMBL1171827	XYLOKETAL B METHYL ETHER	None	360.45	0	3.56	4	COc1cc2c(c3c1C[C@@H]1[C@@H](C)CO[C@]1(C)O3)C[C@@H]1[C@@H](C)CO[C@]1(C)O2	Activity						Not Active						0	CHEMBL1177013	Induction of nitric oxide production in HUVEC at 20 uM after 24 hrs by griess reaction in presence of L-NAME	F	BAO_0000219	cell-based format	Homo sapiens	None	None	HUVEC	None				CHEMBL613979	HUVEC	Homo sapiens	CELL-LINE	CHEMBL1177703	1	Scientific Literature	J Med Chem	2010	CHEMBL3307501
CHEMBL1170666	DEHYDROXY XYLOKETAL B	None	330.42	0	3.55	1	C[C@H]1CO[C@]2(C)Oc3ccc4c(c3C[C@H]12)O[C@@]1(C)OC[C@H](C)[C@H]1C4	Activity						Non-toxic						0	CHEMBL1177014	Cytotoxicity against HUVEC assessed as cell viability > 200 uM after 24 hrs by MTT assay	A	BAO_0000219	cell-based format	Homo sapiens	None	None	HUVEC	None				CHEMBL613979	HUVEC	Homo sapiens	CELL-LINE	CHEMBL1177703	1	Scientific Literature	J Med Chem	2010	CHEMBL3307501
CHEMBL1170670	DEHYDROXY XYLOKETAL H	None	220.27	0	2.33	18	C[C@H]1CO[C@]2(C)Oc3cccc(O)c3C[C@H]12	Activity						Non-toxic						0	CHEMBL1177014	Cytotoxicity against HUVEC assessed as cell viability > 200 uM after 24 hrs by MTT assay	A	BAO_0000219	cell-based format	Homo sapiens	None	None	HUVEC	None				CHEMBL613979	HUVEC	Homo sapiens	CELL-LINE	CHEMBL1177703	1	Scientific Literature	J Med Chem	2010	CHEMBL3307501
CHEMBL1171037		None	236.27	0	2.03	16	CC1COC2(C)Oc3cc(O)cc(O)c3CC12	Activity						Non-toxic						0	CHEMBL1177014	Cytotoxicity against HUVEC assessed as cell viability > 200 uM after 24 hrs by MTT assay	A	BAO_0000219	cell-based format	Homo sapiens	None	None	HUVEC	None				CHEMBL613979	HUVEC	Homo sapiens	CELL-LINE	CHEMBL1177703	1	Scientific Literature	J Med Chem	2010	CHEMBL3307501
CHEMBL1170450	XYLOKETAL B FORMAMIDE	None	389.45	0	2.36	13	C[C@H]1CO[C@]2(C)Oc3c(c(O)c(C(N)=O)c4c3C[C@@H]3[C@@H](C)CO[C@]3(C)O4)C[C@H]12	Activity						Non-toxic						0	CHEMBL1177014	Cytotoxicity against HUVEC assessed as cell viability > 200 uM after 24 hrs by MTT assay	A	BAO_0000219	cell-based format	Homo sapiens	None	None	HUVEC	None				CHEMBL613979	HUVEC	Homo sapiens	CELL-LINE	CHEMBL1177703	1	Scientific Literature	J Med Chem	2010	CHEMBL3307501
CHEMBL1170265	XYLOKETAL B CINNAMYL ETHER	None	462.59	1	5.65	10	C[C@H]1CO[C@]2(C)Oc3cc(OC/C=C/c4ccccc4)c4c(c3C[C@H]12)O[C@@]1(C)OC[C@H](C)[C@H]1C4	Activity						Non-toxic						0	CHEMBL1177014	Cytotoxicity against HUVEC assessed as cell viability > 200 uM after 24 hrs by MTT assay	A	BAO_0000219	cell-based format	Homo sapiens	None	None	HUVEC	None				CHEMBL613979	HUVEC	Homo sapiens	CELL-LINE	CHEMBL1177703	1	Scientific Literature	J Med Chem	2010	CHEMBL3307501
CHEMBL1171827	XYLOKETAL B METHYL ETHER	None	360.45	0	3.56	4	COc1cc2c(c3c1C[C@@H]1[C@@H](C)CO[C@]1(C)O3)C[C@@H]1[C@@H](C)CO[C@]1(C)O2	Activity						Non-toxic						0	CHEMBL1177014	Cytotoxicity against HUVEC assessed as cell viability > 200 uM after 24 hrs by MTT assay	A	BAO_0000219	cell-based format	Homo sapiens	None	None	HUVEC	None				CHEMBL613979	HUVEC	Homo sapiens	CELL-LINE	CHEMBL1177703	1	Scientific Literature	J Med Chem	2010	CHEMBL3307501
CHEMBL1170667	METHYL XYLOKETAL B	None	344.45	0	3.86	2	Cc1cc2c(c3c1C[C@@H]1[C@@H](C)CO[C@]1(C)O3)C[C@@H]1[C@@H](C)CO[C@]1(C)O2	Activity						Non-toxic						0	CHEMBL1177014	Cytotoxicity against HUVEC assessed as cell viability > 200 uM after 24 hrs by MTT assay	A	BAO_0000219	cell-based format	Homo sapiens	None	None	HUVEC	None				CHEMBL613979	HUVEC	Homo sapiens	CELL-LINE	CHEMBL1177703	1	Scientific Literature	J Med Chem	2010	CHEMBL3307501
CHEMBL1170075	XYLOKETAL B ALLENIC ETHER	None	398.5	0	4.27	9	C=C=CCOc1cc2c(c3c1C[C@@H]1[C@@H](C)CO[C@]1(C)O3)C[C@@H]1[C@@H](C)CO[C@]1(C)O2	Activity						Active						0	CHEMBL1177011	Protection against oxidatively modified low density lipoprotein-induced cell injury in HUVEC assessed as cell viability at 20 uM pretreated for 30 mins before oxLDL challenge measured after 24 hrs by MTT assay	F	BAO_0000219	cell-based format	Homo sapiens	None	None	HUVEC	None				CHEMBL613979	HUVEC	Homo sapiens	CELL-LINE	CHEMBL1177703	1	Scientific Literature	J Med Chem	2010	CHEMBL3307501
CHEMBL3427378		None	387.39	0	4	3g	COC(=O)c1oc2cc(OC)ccc2c1Nc1cc(OC)c(OC)c(OC)c1	Activity						Active						0	CHEMBL3429902	Antivascular activity in HUVEC assessed as inhibition of endothelial cell migration to tumor site at 5 nM after 24 hrs by wound-healing assay	F	BAO_0000219	cell-based format	Homo sapiens	None	None	HUVEC	None				CHEMBL613979	HUVEC	Homo sapiens	CELL-LINE	CHEMBL3425408	1	Scientific Literature	J Med Chem	2015	CHEMBL3307501
CHEMBL4790346		None	290.75	0	3.55	20a	C=C(c1cc(Cl)nc(NC)c1)c1ccc(OC)c(O)c1	Activity						Active						0	CHEMBL4769152	Anti-angiogenesis activity in HUVEC assessed as inhibition of capillary-like tube formation at 5 nM incubated for 6 hrs by Matrigel-based optical microscopy	F	BAO_0000219	cell-based format	Homo sapiens	None	None	HUVEC	None				CHEMBL613979	HUVEC	Homo sapiens	CELL-LINE	CHEMBL4765299	1	Scientific Literature	Eur J Med Chem	2020	CHEMBL3307501	Dose = 5.0 nM | TIME = 6.0 hr
CHEMBL172883		None	348.4	0	2.24	(E)-3c	CO[C@@H]1[C@H](OC(N)=O)CC[C@]2(CO2)[C@H]1/C(C)=N/OCc1ccccc1	Activity	'='	100	%				UO_0000187					0	CHEMBL880722	Percent stability determined after 0 hr in HUVEC lysate; expressed as % remaining	F	BAO_0000219	cell-based format	Homo sapiens	None	None	HUVEC	None				CHEMBL613979	HUVEC	Homo sapiens	CELL-LINE	CHEMBL1146717	1	Scientific Literature	Bioorg Med Chem Lett	2004	CHEMBL3307501				100
CHEMBL172883		None	348.4	0	2.24	(E)-3c	CO[C@@H]1[C@H](OC(N)=O)CC[C@]2(CO2)[C@H]1/C(C)=N/OCc1ccccc1	Activity	'='	60	%				UO_0000187					0	CHEMBL689955	Percent remained in HUVEC lysate after 2 hr in presence of epoxide hydrolase (EH) along with inhibitor (Control = 103) (Compound used as substrate); Expressed as % remaining	F	BAO_0000219	cell-based format	Homo sapiens	None	None	HUVEC	None				CHEMBL613979	HUVEC	Homo sapiens	CELL-LINE	CHEMBL1146717	1	Scientific Literature	Bioorg Med Chem Lett	2004	CHEMBL3307501				60
CHEMBL172883		None	348.4	0	2.24	(E)-3c	CO[C@@H]1[C@H](OC(N)=O)CC[C@]2(CO2)[C@H]1/C(C)=N/OCc1ccccc1	Activity						Not Determined						0	CHEMBL695350	Percent remained in HUVEC lysate after 3 min in presence of epoxide hydrolase (EH) along with inhibitor (Compound used as hydrolysate); Expressed as % remaining, ND = not determined	F	BAO_0000219	cell-based format	Homo sapiens	None	None	HUVEC	None				CHEMBL613979	HUVEC	Homo sapiens	CELL-LINE	CHEMBL1146717	1	Scientific Literature	Bioorg Med Chem Lett	2004	CHEMBL3307501
CHEMBL4091440		None	520.75	2	8.11	D5	C=C[C@]1(C)CC[C@@H](C(=C)COC(=O)/C=C/C(=O)OCC(=C)[C@@H]2CC[C@@](C)(C=C)[C@H](C(=C)C)C2)C[C@H]1C(=C)C	Activity						Non-Toxic						0	CHEMBL4007364	Effect on total JNK protein level in HUVEC at 0.1 to 10 uM pretreated for 24 hrs followed by H2O2-stimulation for 2 hrs by western blot analysis	A	BAO_0000219	cell-based format	Homo sapiens	None	None	HUVEC	None				CHEMBL613979	HUVEC	Homo sapiens	CELL-LINE	CHEMBL4004891	1	Scientific Literature	ACS Med Chem Lett	2017	CHEMBL3307501
CHEMBL4091440		None	520.75	2	8.11	D5	C=C[C@]1(C)CC[C@@H](C(=C)COC(=O)/C=C/C(=O)OCC(=C)[C@@H]2CC[C@@](C)(C=C)[C@H](C(=C)C)C2)C[C@H]1C(=C)C	Activity	'='	30.92	%				UO_0000187					0	CHEMBL4007348	Cytoprotective activity against H2O2-induced cell injury in HUVEC assessed as inhibition of apoptosis by measuring early apoptotic cells at 0.1 uM pretreated for 24 hrs followed by H2O2-stimulation after 2 hrs by Annexin-V-APC/7AAD staining based flow cytometry (Rvb = 34.96%)	F	BAO_0000219	cell-based format	Homo sapiens	None	None	HUVEC	None				CHEMBL613979	HUVEC	Homo sapiens	CELL-LINE	CHEMBL4004891	1	Scientific Literature	ACS Med Chem Lett	2017	CHEMBL3307501				30.92
CHEMBL234850		None	258.27	0	2.76	8b	CCCOC(=O)/C=C/c1coc2ccccc2c1=O	Activity	'='	97	%				UO_0000187					0	CHEMBL892855	Cytotoxicity against HUVEC cells assessed as cell viability at 80 ug/ml after 24 hrs by MTT assay	A	BAO_0000219	cell-based format	Homo sapiens	None	None	HUVEC	None				CHEMBL613979	HUVEC	Homo sapiens	CELL-LINE	CHEMBL1147857	1	Scientific Literature	Bioorg Med Chem	2007	CHEMBL3307501				97
CHEMBL1289460		None	389.46	0	4.03	1a	O=[N+]([O-])c1ccc2c(c1)c(/C=C1/C(O)C3CCN1CC3)cn2Cc1ccccc1	Activity						Active						0	CHEMBL1291925	Antiangiogenic activity against HUVEC assessed as inhibition of cell migration at 25 uM after 20 hrs by scratch assay	F	BAO_0000219	cell-based format	Homo sapiens	None	None	HUVEC	None				CHEMBL613979	HUVEC	Homo sapiens	CELL-LINE	CHEMBL1287763	1	Scientific Literature	Bioorg Med Chem Lett	2010	CHEMBL3307501
CHEMBL1289567		None	372.51	0	4.73	1c	Cc1cccc(Cn2cc(/C=C3/C(O)C4CCN3CC4)c3cc(C)ccc32)c1	Activity						Active						0	CHEMBL1291925	Antiangiogenic activity against HUVEC assessed as inhibition of cell migration at 25 uM after 20 hrs by scratch assay	F	BAO_0000219	cell-based format	Homo sapiens	None	None	HUVEC	None				CHEMBL613979	HUVEC	Homo sapiens	CELL-LINE	CHEMBL1287763	1	Scientific Literature	Bioorg Med Chem Lett	2010	CHEMBL3307501
CHEMBL391939		None	373.41	0	4.63	7	Cc1cc(C)c(/C=C2\C(=O)N(Cc3ccc([N+](=O)[O-])cc3)c3ccccc32)[nH]1	Activity						Dose-dependent effect						0	CHEMBL889902	Inhibition of VEGF-stimulated angiogenesis in HUVECs	F	BAO_0000219	cell-based format	Homo sapiens	None	None	HUVEC	None				CHEMBL613979	HUVEC	Homo sapiens	CELL-LINE	CHEMBL1146389	1	Scientific Literature	Bioorg Med Chem Lett	2007	CHEMBL3307501
CHEMBL367938		None	451.61	0	3.3	(E)-3d	CCN1CCN(C(=O)O[C@@H]2CC[C@]3(CO3)[C@@H](/C(C)=N/OCC3CCCCC3)[C@@H]2OC)CC1	Activity	'='	67	%				UO_0000187					0	CHEMBL691676	Percent stability after 20 hr in HUVEC culture medium; expressed as % remaining	F	BAO_0000219	cell-based format	Homo sapiens	None	None	HUVEC	None				CHEMBL613979	HUVEC	Homo sapiens	CELL-LINE	CHEMBL1146717	1	Scientific Literature	Bioorg Med Chem Lett	2004	CHEMBL3307501				67
CHEMBL367938		None	451.61	0	3.3	(E)-3d	CCN1CCN(C(=O)O[C@@H]2CC[C@]3(CO3)[C@@H](/C(C)=N/OCC3CCCCC3)[C@@H]2OC)CC1	Activity	'='	68	%				UO_0000187					0	CHEMBL695358	Percent stability determined after 20 hr in HUVEC lysate; expressed as % remaining	F	BAO_0000219	cell-based format	Homo sapiens	None	None	HUVEC	None				CHEMBL613979	HUVEC	Homo sapiens	CELL-LINE	CHEMBL1146717	1	Scientific Literature	Bioorg Med Chem Lett	2004	CHEMBL3307501				68
CHEMBL1289842		None	426.73	1	8.6	13	C=CCO[C@H]1CC[C@@]2(C)C(=CC[C@H]3[C@@H]4CC[C@H]([C@H](C)CCCC(C)C)[C@@]4(C)CC[C@@H]32)C1	Activity						Active						0	CHEMBL1291776	Antiapoptotic activity against HUVEC cells at 5 ug/ml after 48 hrs by MTT calorimetric assay	F	BAO_0000219	cell-based format	Homo sapiens	None	None	HUVEC	None				CHEMBL613979	HUVEC	Homo sapiens	CELL-LINE	CHEMBL1287695	1	Scientific Literature	Bioorg Med Chem Lett	2010	CHEMBL3307501
CHEMBL1170856	CHOLESTEROL GLYCOSIDE	None	548.81	2	5.21	9	CC(C)CCC[C@@H](C)[C@H]1CC[C@H]2[C@@H]3CC=C4C[C@@H](O[C@@H]5O[C@H](CO)[C@@H](O)[C@H](O)[C@H]5O)CC[C@]4(C)[C@H]3CC[C@]12C	Activity						Not Active						0	CHEMBL1291777	Antiapoptotic activity against HUVEC cells at 10 ug/ml after 24 hrs by MTT calorimetric assay	F	BAO_0000219	cell-based format	Homo sapiens	None	None	HUVEC	None				CHEMBL613979	HUVEC	Homo sapiens	CELL-LINE	CHEMBL1287695	1	Scientific Literature	Bioorg Med Chem Lett	2010	CHEMBL3307501
CHEMBL4540695		None	527.6	2	-0.52	56	CC1(C)O[C@@H]2[C@H](O1)[C@@H](CNS(=O)(=O)c1ccccc1)O[C@@H]2CC(=O)N[C@@H](CCCNC(=N)N)C(=O)O	Activity						Non-Toxic						0	CHEMBL4430717	Cytotoxicity against HUVEC at 12.5 to 200 uM by WST assay	A	BAO_0000219	cell-based format	Homo sapiens	None	None	HUVEC	None				CHEMBL613979	HUVEC	Homo sapiens	CELL-LINE	CHEMBL4428108	1	Scientific Literature	Bioorg Med Chem	2016	CHEMBL3307501
CHEMBL480898		None	421.28	0	2.9	2d	NNC(=O)c1cc(-c2ccc(Cl)cc2)nn1CC(O)COc1ccc(Cl)cc1	Activity						Not Active						0	CHEMBL982840	Antiproliferative activity against HUVEC assessed as cell viability after 48 hrs by MTT assay	A	BAO_0000219	cell-based format	Homo sapiens	None	None	HUVEC	None				CHEMBL613979	HUVEC	Homo sapiens	CELL-LINE	CHEMBL1155123	1	Scientific Literature	Bioorg Med Chem Lett	2008	CHEMBL3307501
CHEMBL572085		None	489.53	1	-2.06	3	N=C(N)NCCC[C@@H]1NC(=O)CC(=O)N[C@@H](CC(=O)O)C(=O)N[C@H](Cc2ccccc2)CNC1=O	Activity						Non-toxic						0	CHEMBL1039858	Cytotoxicity against HUVEC assessed as increase in level of necrotic cells at 10 uM after 16 hrs by flow cytometry using Annexin V/propidium staining	A	BAO_0000219	cell-based format	Homo sapiens	None	None	HUVEC	None				CHEMBL613979	HUVEC	Homo sapiens	CELL-LINE	CHEMBL1156816	1	Scientific Literature	J Med Chem	2010	CHEMBL3307501
CHEMBL4459835		None	377.23	0	2.57	A7	O=C(Nc1ccc([N+](=O)[O-])cc1[N+](=O)[O-])c1cc([N+](=O)[O-])cc([N+](=O)[O-])c1	Activity	'>'	51	%				UO_0000187					0	CHEMBL4394200	Cytotoxicity against human HUVEC cells assessed as cell viability at 9 to 150 uM measured after 48 hrs by MTT assay relative to control	A	BAO_0000219	cell-based format	Homo sapiens	None	None	HUVEC	None				CHEMBL613979	HUVEC	Homo sapiens	CELL-LINE	CHEMBL4393661	1	Scientific Literature	Eur J Med Chem	2019	CHEMBL3307501				51
CHEMBL4542291		None	375.3	0	2.73	A11	CN(C)c1c([N+](=O)[O-])cc(C(=O)Nc2ccc([N+](=O)[O-])cc2)cc1[N+](=O)[O-]	Activity	'>'	80	%				UO_0000187					0	CHEMBL4394200	Cytotoxicity against human HUVEC cells assessed as cell viability at 9 to 150 uM measured after 48 hrs by MTT assay relative to control	A	BAO_0000219	cell-based format	Homo sapiens	None	None	HUVEC	None				CHEMBL613979	HUVEC	Homo sapiens	CELL-LINE	CHEMBL4393661	1	Scientific Literature	Eur J Med Chem	2019	CHEMBL3307501				80
CHEMBL1630373		None	1071.2	None	None	7	CC[C@@]1(OC(=O)NCCNC(=O)CCCSSCCCC(=O)NCCNC(=O)O[C@]2(CC)C(=O)OCc3c2cc2n(c3=O)Cc3cc4ccccc4nc3-2)C(=O)OCc2c1cc1n(c2=O)Cc2cc3ccccc3nc2-1	Activity						Not Active						0	CHEMBL1640201	Antiangiogenic activity in HUVEC cocultured with human PaSMC assessed as morphological changes up to 200 nM after 72 hrs	F	BAO_0000219	cell-based format	Homo sapiens	None	None	HUVEC	None				CHEMBL613979	HUVEC	Homo sapiens	CELL-LINE	CHEMBL1629436	1	Scientific Literature	Bioorg Med Chem	2010	CHEMBL3307501
CHEMBL4091440		None	520.75	2	8.11	D5	C=C[C@]1(C)CC[C@@H](C(=C)COC(=O)/C=C/C(=O)OCC(=C)[C@@H]2CC[C@@](C)(C=C)[C@H](C(=C)C)C2)C[C@H]1C(=C)C	Activity	'='	58.55	%				UO_0000187					0	CHEMBL4007347	Cytoprotective activity against H2O2-induced cell injury in HUVEC assessed as inhibition of apoptosis by measuring viable cells at 0.1 uM pretreated for 24 hrs followed by H2O2-stimulation after 2 hrs by Annexin-V-APC/7AAD staining based flow cytometry (Rvb = 53.8%)	F	BAO_0000219	cell-based format	Homo sapiens	None	None	HUVEC	None				CHEMBL613979	HUVEC	Homo sapiens	CELL-LINE	CHEMBL4004891	1	Scientific Literature	ACS Med Chem Lett	2017	CHEMBL3307501				58.55
CHEMBL4079600		None	603.89	2	8.99	D27	C=C[C@]1(C)CC[C@@H](C(=C)COCc2cn(CCCCC(=O)OCC(=C)[C@@H]3CC[C@@](C)(C=C)[C@H](C(=C)C)C3)nn2)C[C@H]1C(=C)C	Activity						Active						0	CHEMBL4007333	Cytoprotective activity against H2O2-induced cell injury in HUVEC assessed as increase in cell viability at 10 uM pretreated for 24 hrs followed by H2O2-stimulation after 2 hrs by MTT assay	F	BAO_0000219	cell-based format	Homo sapiens	None	None	HUVEC	None				CHEMBL613979	HUVEC	Homo sapiens	CELL-LINE	CHEMBL4004891	1	Scientific Literature	ACS Med Chem Lett	2017	CHEMBL3307501
CHEMBL4060822		None	570.81	2	9.48	D9	C=C[C@]1(C)CC[C@@H](C(=C)COC(=O)c2ccc(C(=O)OCC(=C)[C@@H]3CC[C@@](C)(C=C)[C@H](C(=C)C)C3)cc2)C[C@H]1C(=C)C	Activity						Active						0	CHEMBL4007333	Cytoprotective activity against H2O2-induced cell injury in HUVEC assessed as increase in cell viability at 10 uM pretreated for 24 hrs followed by H2O2-stimulation after 2 hrs by MTT assay	F	BAO_0000219	cell-based format	Homo sapiens	None	None	HUVEC	None				CHEMBL613979	HUVEC	Homo sapiens	CELL-LINE	CHEMBL4004891	1	Scientific Literature	ACS Med Chem Lett	2017	CHEMBL3307501
CHEMBL4091440		None	520.75	2	8.11	D5	C=C[C@]1(C)CC[C@@H](C(=C)COC(=O)/C=C/C(=O)OCC(=C)[C@@H]2CC[C@@](C)(C=C)[C@H](C(=C)C)C2)C[C@H]1C(=C)C	Activity	'='	0.3	%				UO_0000187					0	CHEMBL4007350	Cytoprotective activity against H2O2-induced cell injury in HUVEC assessed as inhibition of apoptosis by measuring necrotic cells at 0.1 uM pretreated for 24 hrs followed by H2O2-stimulation after 2 hrs by Annexin-V-APC/7AAD staining based flow cytometry (Rvb = 0.45%)	F	BAO_0000219	cell-based format	Homo sapiens	None	None	HUVEC	None				CHEMBL613979	HUVEC	Homo sapiens	CELL-LINE	CHEMBL4004891	1	Scientific Literature	ACS Med Chem Lett	2017	CHEMBL3307501				0.3
CHEMBL217457		None	540.38	1	2.82	25	COC[C@@H]1CCCN1S(=O)(=O)c1ccc2c(c1)C(=O)C(=O)N2Cc1ccc(I)cc1	Activity						Active						0	CHEMBL909404	Inhibition of caspase 3 processing in apoptotic HUVEC at 10 uM	F	BAO_0000219	cell-based format	Homo sapiens	None	None	HUVEC	None				CHEMBL613979	HUVEC	Homo sapiens	CELL-LINE	CHEMBL1137328	1	Scientific Literature	J Med Chem	2006	CHEMBL3307501
CHEMBL4214812		None	342.44	0	3.98	5	CCOC(=O)[C@]1(C)CCC[C@]2(C)c3cc4occc4cc3C[C@@H](O)[C@@H]12	Activity						Non-Toxic						0	CHEMBL4190503	Cytotoxicity against HUVEC assessed as effect on cell viability up to 100 uM after 24 hrs by WST1 assay	A	BAO_0000219	cell-based format	Homo sapiens	None	None	HUVEC	None				CHEMBL613979	HUVEC	Homo sapiens	CELL-LINE	CHEMBL4190167	1	Scientific Literature	Medchemcomm	2016	CHEMBL3307501
CHEMBL5091407		None	268.32	0	4.66	1l	N#Cc1c(Nc2ccc(F)cc2)sc2ccccc12	Activity	'='	58	%				UO_0000187					0	CHEMBL5038095	Anti-angiogenesis activity against HUVEC cells assessed as tubule formation at 250 nM incubated for 6 hrs by inverted fluorescence microscopic analysis relative to control	F	BAO_0000219	cell-based format	Homo sapiens	None	None	HUVEC	None				CHEMBL613979	HUVEC	Homo sapiens	CELL-LINE	CHEMBL5036357	1	Scientific Literature	J Med Chem	2022	CHEMBL3307501	Dose = 250.0 nM | TIME = 6.0 hr			58
CHEMBL4845725		None	2124.44	None	None	HPLW2	CC[C@H](C)[C@@H]1NC(=O)[C@@H](NC(=O)[C@H](CC(C)C)NC(=O)[C@H](CC(C)C)NC(=O)[C@H](CCC(N)=O)NC(=O)[C@H](CCCCN)NC(C)=O)CCCc2cn(nn2)CCC[C@@H](C(=O)N[C@@H](Cc2ccc(O)cc2)C(=O)N[C@@H](Cc2c[nH]c3ccccc23)C(=O)N[C@H](C(=O)N[C@@H](CO)C(N)=O)[C@@H](C)O)NC(=O)[C@@H]2CCCN2C(=O)[C@H](CCCNC(=N)N)NC(=O)[C@H](CC(=O)O)NC(=O)CNC(=O)[C@H](CO)NC(=O)[C@H](CCCNC(=N)N)NC1=O	Activity	'='	13	%				UO_0000187					0	CHEMBL4827119	Pro-angiogenic activity in human HUVEC assessed as organization into capillary network formation by measuring increase in branch points number counting at 50 nM measured after 6 hrs by inverted microscopy relative to HPLW	F	BAO_0000219	cell-based format	Homo sapiens	None	None	HUVEC	None				CHEMBL613979	HUVEC	Homo sapiens	CELL-LINE	CHEMBL4825699	1	Scientific Literature	Eur J Med Chem	2021	CHEMBL3307501	Dose = 50.0 nM | TIME = 6.0 hr			13
CHEMBL5268260		None	682.95	2	8.32	4f	C#CCOC(=O)[C@]1(C)CC[C@]2(C)CC[C@]3(C)C4=CC=C5C(=CC(=O)C(OC(=O)N6CCC(N7CCCCC7)CC6)=C5C)[C@]4(C)CC[C@@]3(C)[C@@H]2C1	Activity						Active						0	CHEMBL5232342	Antimigratory activity against human HUVEC cells assessed as inhibition of cell migration at 0.05 uM measured after 12 to 24 hrs by wound scratch assay	F	BAO_0000219	cell-based format	Homo sapiens	None	None	HUVEC	None				CHEMBL613979	HUVEC	Homo sapiens	CELL-LINE	CHEMBL5230144	1	Scientific Literature	J Nat Prod	2021	CHEMBL3307501	DOSE = 0.05 microM | TIME_Lower = 12.0 hrs | TIME_Upper = 24.0 hrs
CHEMBL1096444		None	355.39	0	3.36	4l	CCOc1ccc(-c2ncnn2-c2cc(OC)c(OC)c(OC)c2)cc1	Activity	'='	30	%				UO_0000187					0	CHEMBL1105730	Induction of apoptosis in HUVEC expressing GFP assessed as decrease in GFP-positive cell area at 0.5 uM to 10 uM after 24 hrs by confocal microscopy	F	BAO_0000219	cell-based format	Homo sapiens	None	None	HUVEC	None				CHEMBL613979	HUVEC	Homo sapiens	CELL-LINE	CHEMBL1157793	1	Scientific Literature	J Med Chem	2010	CHEMBL3307501				30
CHEMBL4164514		None	498.42	1	6.96	19d	CCCCC1=N/C(=C\c2ccc(Br)cc2)C(=O)N1Cc1ccc(-c2ccccc2C#N)cc1	Activity						Toxic						0	CHEMBL4146925	Cell cycle arrest in human HUVEC cells assessed as accumulation of cells at subG1 phase at 50 to 100 uM after 24 hrs by propidium iodide staining-based flow cytometric analysis	A	BAO_0000219	cell-based format	Homo sapiens	None	None	HUVEC	None				CHEMBL613979	HUVEC	Homo sapiens	CELL-LINE	CHEMBL4145475	1	Scientific Literature	Eur J Med Chem	2018	CHEMBL3307501
CHEMBL4165429		None	535.6	1	4.27	A8	COC(=O)c1ccc2c(c1)NC(=O)/C2=C(\Nc1ccc2[nH]c(C(=O)N3CCN(C)CC3)cc2c1)c1ccccc1	Activity	'='	77.6	%				UO_0000187					0	CHEMBL4132774	Induction of apoptosis in HUVEC assessed as late apoptotic cells at 1 uM measured after 48 hrs by Annexin-V-FITC/propidium iodide staining based flow cytometry (Rvb = 5.79 %)	F	BAO_0000219	cell-based format	Homo sapiens	None	None	HUVEC	None				CHEMBL613979	HUVEC	Homo sapiens	CELL-LINE	CHEMBL4130391	1	Scientific Literature	Eur J Med Chem	2017	CHEMBL3307501				77.6
CHEMBL1289460		None	389.46	0	4.03	1a	O=[N+]([O-])c1ccc2c(c1)c(/C=C1/C(O)C3CCN1CC3)cn2Cc1ccccc1	Activity						Active						0	CHEMBL1291926	Antiangiogenic activity against HUVEC assessed as inhibition of cell migration at 10 uM after 20 hrs by scratch assay	F	BAO_0000219	cell-based format	Homo sapiens	None	None	HUVEC	None				CHEMBL613979	HUVEC	Homo sapiens	CELL-LINE	CHEMBL1287763	1	Scientific Literature	Bioorg Med Chem Lett	2010	CHEMBL3307501
CHEMBL1289567		None	372.51	0	4.73	1c	Cc1cccc(Cn2cc(/C=C3/C(O)C4CCN3CC4)c3cc(C)ccc32)c1	Activity						Active						0	CHEMBL1291926	Antiangiogenic activity against HUVEC assessed as inhibition of cell migration at 10 uM after 20 hrs by scratch assay	F	BAO_0000219	cell-based format	Homo sapiens	None	None	HUVEC	None				CHEMBL613979	HUVEC	Homo sapiens	CELL-LINE	CHEMBL1287763	1	Scientific Literature	Bioorg Med Chem Lett	2010	CHEMBL3307501
CHEMBL1172352		None	262.74	0	3.95	23b	COc1ccc(Cc2ccc(Cl)cc2)cc1OC	Activity						Not Active						0	CHEMBL1175611	Cytoprotective activity against H2O2-induced cell injury in HUVEC cells at 5 ug/mL after 4 hrs by MTT assay	F	BAO_0000219	cell-based format	Homo sapiens	None	None	HUVEC	None				CHEMBL613979	HUVEC	Homo sapiens	CELL-LINE	CHEMBL1177806	1	Scientific Literature	Bioorg Med Chem Lett	2010	CHEMBL3307501
CHEMBL1172151		None	416.11	0	4.83	15b	COc1ccc(Cc2cc(OC)c(OC)cc2Br)cc1Br	Activity						Not Active						0	CHEMBL1175611	Cytoprotective activity against H2O2-induced cell injury in HUVEC cells at 5 ug/mL after 4 hrs by MTT assay	F	BAO_0000219	cell-based format	Homo sapiens	None	None	HUVEC	None				CHEMBL613979	HUVEC	Homo sapiens	CELL-LINE	CHEMBL1177806	1	Scientific Literature	Bioorg Med Chem Lett	2010	CHEMBL3307501
CHEMBL513597		None	553.74	2	6.83	37	C[C@H](CO)NC(=O)CCC/C=C\C/C=C\C/C=C\C/C=C\CCOC(=O)c1cccc2c1OC(C)(C(C)(C)C)O2	Activity	'='	40	%				UO_0000187					0	CHEMBL945261	Increase in cell migration of irradiated HUVEC at 100 nM relative to control	F	BAO_0000219	cell-based format	Homo sapiens	None	None	HUVEC	None				CHEMBL613979	HUVEC	Homo sapiens	CELL-LINE	CHEMBL1140909	1	Scientific Literature	J Med Chem	2009	CHEMBL3307501				40
CHEMBL410408		None	963.01	3	-0.86	12	CC(C)C[C@@H]1NC(=O)CNC(=O)[C@H](CCC(=O)O)NC(=O)[C@H](Cc2cc(=O)oc3cc(O)ccc23)NC(=O)[C@H](CCc2ccccc2)NC(=O)CC[C@@H](CC(N)=O)NC(=O)[C@H](CCC(=O)O)NC1=O	Activity						Active						0	CHEMBL897010	Inhibition of VEGF165-induced cell migration in HUVEC at 100 uM after 6 hrs by wound healing assay	F	BAO_0000219	cell-based format	Homo sapiens	None	None	HUVEC	None				CHEMBL613979	HUVEC	Homo sapiens	CELL-LINE	CHEMBL1148832	1	Scientific Literature	J Med Chem	2007	CHEMBL3307501
CHEMBL4850588		None	435.84	0	4.86	11b	CNC(=O)c1ccc(Nc2ncc(C(F)(F)F)c(NCc3ccccc3Cl)n2)cc1	Activity						Active						0	CHEMBL4824352	Anti-angiogenesis activity in HUVEC assessed as inhibition of capillary like tube formation at 2 to 4 uM incubated for 8 hrs by matrigel based inverted fluorescence microscopic analysis	F	BAO_0000219	cell-based format	Homo sapiens	None	None	HUVEC	None				CHEMBL613979	HUVEC	Homo sapiens	CELL-LINE	CHEMBL4823267	1	Scientific Literature	Eur J Med Chem	2021	CHEMBL3307501	Dose_Lower = 2.0 microM | Dose_Upper = 4.0 microM | TIME = 8.0 hr
CHEMBL5402146		None	412.5	0	3.33	D-6	N#Cc1ccc(CN2CCN(Cc3noc(Cc4c[nH]c5ccccc45)n3)CC2)cc1	Activity						Active						0	CHEMBL5368099	Cytoprotective activity against oxLDL-induced HUVEC cell damage assessed as increase in cell viability at 10 uM by SRB assay	F	BAO_0000219	cell-based format	Homo sapiens	None	None	HUVEC	None				CHEMBL613979	HUVEC	Homo sapiens	CELL-LINE	CHEMBL5365471	1	Scientific Literature	Bioorg Med Chem Lett	2023	CHEMBL3307501	DOSE = 10.0 microM
CHEMBL4175673		None	388.45	0	0.96	23	CCN1C(=O)c2cccc3c(S(=O)(=O)N4CCC[C@@H]4C(=O)NN)ccc1c23	Activity						Non-Toxic						0	CHEMBL4154438	Antiproliferative activity against HUVEC after 72 hrs by CellTiter-Glo luminescent assay	A	BAO_0000219	cell-based format	Homo sapiens	None	None	HUVEC	None				CHEMBL613979	HUVEC	Homo sapiens	CELL-LINE	CHEMBL4152245	1	Scientific Literature	Eur J Med Chem	2018	CHEMBL3307501
CHEMBL3934624		None	429.52	1	5.56	FL21	CC(C)CNC(=O)c1c(-c2ccc(COc3ccc(CO)cc3)cc2)oc2ccccc12	Activity						Active						0	CHEMBL4686294	Antiangiogenic activity against VEGF-stimulated HUVEC assessed as reduction in cell viability at 100 uM measured after 48 hrs by MTT assay relative to control	F	BAO_0000219	cell-based format	Homo sapiens	None	None	HUVEC	None				CHEMBL613979	HUVEC	Homo sapiens	CELL-LINE	CHEMBL4680232	1	Scientific Literature	Eur J Med Chem	2020	CHEMBL3307501	Dose = 100.0 microM | TIME = 48.0 hr
CHEMBL1289735		None	470.78	1	8.94	10	CC(C)CCC[C@@H](C)[C@H]1CC[C@H]2[C@@H]3CC=C4C[C@@H](O[C@H]5CCCCO5)CC[C@]4(C)[C@H]3CC[C@]12C	Activity						Active						0	CHEMBL1291778	Antiapoptotic activity against HUVEC cells at 10 ug/ml after 48 hrs by MTT calorimetric assay	F	BAO_0000219	cell-based format	Homo sapiens	None	None	HUVEC	None				CHEMBL613979	HUVEC	Homo sapiens	CELL-LINE	CHEMBL1287695	1	Scientific Literature	Bioorg Med Chem Lett	2010	CHEMBL3307501
CHEMBL1288948		None	598.87	2	8.19	1	CC(=O)OC[C@H]1O[C@@H](O[C@H]2CC[C@@]3(C)C(=CC[C@H]4[C@@H]5CC[C@H]([C@H](C)CCCC(C)C)[C@@]5(C)CC[C@@H]43)C2)C=C[C@@H]1OC(C)=O	Activity						Active						0	CHEMBL1291777	Antiapoptotic activity against HUVEC cells at 10 ug/ml after 24 hrs by MTT calorimetric assay	F	BAO_0000219	cell-based format	Homo sapiens	None	None	HUVEC	None				CHEMBL613979	HUVEC	Homo sapiens	CELL-LINE	CHEMBL1287695	1	Scientific Literature	Bioorg Med Chem Lett	2010	CHEMBL3307501
CHEMBL1288948		None	598.87	2	8.19	1	CC(=O)OC[C@H]1O[C@@H](O[C@H]2CC[C@@]3(C)C(=CC[C@H]4[C@@H]5CC[C@H]([C@H](C)CCCC(C)C)[C@@]5(C)CC[C@@H]43)C2)C=C[C@@H]1OC(C)=O	Activity						Active						0	CHEMBL1291781	Antiapoptotic activity against HUVEC cells assessed as inhibition of DNA condensation and fragmentation after 48 hrs by TUNEL assay	F	BAO_0000219	cell-based format	Homo sapiens	None	None	HUVEC	None				CHEMBL613979	HUVEC	Homo sapiens	CELL-LINE	CHEMBL1287695	1	Scientific Literature	Bioorg Med Chem Lett	2010	CHEMBL3307501
CHEMBL1288950		None	532.81	2	6.24	5	CC(C)CCC[C@@H](C)[C@H]1CC[C@H]2[C@@H]3CC=C4C[C@@H](O[C@H]5C[C@@H](O)[C@H](O)[C@@H](CO)O5)CC[C@]4(C)[C@H]3CC[C@]12C	Activity						Active						0	CHEMBL1291776	Antiapoptotic activity against HUVEC cells at 5 ug/ml after 48 hrs by MTT calorimetric assay	F	BAO_0000219	cell-based format	Homo sapiens	None	None	HUVEC	None				CHEMBL613979	HUVEC	Homo sapiens	CELL-LINE	CHEMBL1287695	1	Scientific Literature	Bioorg Med Chem Lett	2010	CHEMBL3307501
CHEMBL1288950		None	532.81	2	6.24	5	CC(C)CCC[C@@H](C)[C@H]1CC[C@H]2[C@@H]3CC=C4C[C@@H](O[C@H]5C[C@@H](O)[C@H](O)[C@@H](CO)O5)CC[C@]4(C)[C@H]3CC[C@]12C	Activity						Active						0	CHEMBL1291778	Antiapoptotic activity against HUVEC cells at 10 ug/ml after 48 hrs by MTT calorimetric assay	F	BAO_0000219	cell-based format	Homo sapiens	None	None	HUVEC	None				CHEMBL613979	HUVEC	Homo sapiens	CELL-LINE	CHEMBL1287695	1	Scientific Literature	Bioorg Med Chem Lett	2010	CHEMBL3307501
CHEMBL1289460		None	389.46	0	4.03	1a	O=[N+]([O-])c1ccc2c(c1)c(/C=C1/C(O)C3CCN1CC3)cn2Cc1ccccc1	Activity						Non-toxic						0	CHEMBL1291928	Cytotoxicity against HUVEC assessed as cell viability at 10 uM after 6 hrs by crystal violet staining	A	BAO_0000219	cell-based format	Homo sapiens	None	None	HUVEC	None				CHEMBL613979	HUVEC	Homo sapiens	CELL-LINE	CHEMBL1287763	1	Scientific Literature	Bioorg Med Chem Lett	2010	CHEMBL3307501
CHEMBL2160028		None	390.96	1	5.01	14q	O=C(c1sc2ccccc2c1Cl)N(Cc1cccs1)C1CCNCC1	Activity						Not Active						0	CHEMBL2162673	Induction of angiogenesis in HUVEC assessed as formation of cell sprouts after 48 hrs by BrdU incorporation assay	F	BAO_0000219	cell-based format	Homo sapiens	None	None	HUVEC	None				CHEMBL613979	HUVEC	Homo sapiens	CELL-LINE	CHEMBL2157999	1	Scientific Literature	Bioorg Med Chem	2012	CHEMBL3307501
CHEMBL2158078		None	464.03	1	6.28	10l	CN[C@H]1CC[C@H](N(Cc2ccnc3ccccc23)C(=O)c2sc3ccccc3c2Cl)CC1	Activity						Not Active						0	CHEMBL2162672	Induction of HUVEC proliferation after 48 hrs by BrdU-incorporation assay	F	BAO_0000219	cell-based format	Homo sapiens	None	None	HUVEC	None				CHEMBL613979	HUVEC	Homo sapiens	CELL-LINE	CHEMBL2157999	1	Scientific Literature	Bioorg Med Chem	2012	CHEMBL3307501
CHEMBL4790346		None	290.75	0	3.55	20a	C=C(c1cc(Cl)nc(NC)c1)c1ccc(OC)c(O)c1	Activity						Active						0	CHEMBL4769154	Anti-angiogenesis activity in HUVEC assessed as inhibition of capillary-like tube formation at 20 nM incubated for 6 hrs by Matrigel-based optical microscopy	F	BAO_0000219	cell-based format	Homo sapiens	None	None	HUVEC	None				CHEMBL613979	HUVEC	Homo sapiens	CELL-LINE	CHEMBL4765299	1	Scientific Literature	Eur J Med Chem	2020	CHEMBL3307501	Dose = 20.0 nM | TIME = 6.0 hr
CHEMBL2441923		None	525.96	2	5.64	12e	O=C1C(CC(F)(F)F)=CC(O)(CSc2ccc(F)cc2)N1CCNc1ccnc2cc(Cl)ccc12	Activity						Non-toxic						0	CHEMBL2444380	Cytotoxicity against HUVEC at 0.01 to 50 umol/L after 24 hrs by Tryptan Blue assay	A	BAO_0000219	cell-based format	Homo sapiens	None	None	HUVEC	None				CHEMBL613979	HUVEC	Homo sapiens	CELL-LINE	CHEMBL2440053	1	Scientific Literature	Bioorg Med Chem Lett	2013	CHEMBL3307501
CHEMBL4780851		None	344.37	0	2.76	15c	COc1ccc2c(N(C)c3cc(OC)c(OC)c(OC)c3)n[nH]c2n1	Activity	'='	11.3	%				UO_0000187					0	CHEMBL4689152	Antimigratory activity against human HUVEC assessed as cell migration rate at 0.5 uM incubated for 12 hrs by wound healing assay (Rvb = 68.5 %)	F	BAO_0000219	cell-based format	Homo sapiens	None	None	HUVEC	None				CHEMBL613979	HUVEC	Homo sapiens	CELL-LINE	CHEMBL4680339	1	Scientific Literature	Bioorg Med Chem	2021	CHEMBL3307501	Dose = 0.5 microM | TIME = 12.0 hr			11.3
CHEMBL3311061		None	396.44	0	4.83	13a	COc1cc(OC)c(-c2coc3cc(OCC=C(C)C)ccc3c2=O)cc1OC	Activity	'='	35.36	%				UO_0000187					0	CHEMBL3373312	Antimigratory activity in HUVEC assessed as migration into wound area at 0.5 uM after 24 hrs relative to vehicle treated control	F	BAO_0000219	cell-based format	Homo sapiens	None	None	HUVEC	None				CHEMBL613979	HUVEC	Homo sapiens	CELL-LINE	CHEMBL3352483	1	Scientific Literature	Bioorg Med Chem Lett	2014	CHEMBL3307501				35.36
CHEMBL1085969		None	638.72	1	2.07	6p	CCOC(=O)CNC(=O)C(=O)C(COCc1ccccc1)NC(=O)[C@H](CC1CCCCC1)NC(=O)c1ccc(C(=O)OC)c(N)c1	Activity	'='	49	%				UO_0000187					0	CHEMBL1120535	Antiinvasive activity in VEGF-stimulated HUVEC assessed as cellular migration after 24 hrs by fluorescence assay relative to control	F	BAO_0000219	cell-based format	Homo sapiens	None	None	HUVEC	None				CHEMBL613979	HUVEC	Homo sapiens	CELL-LINE	CHEMBL1155553	1	Scientific Literature	J Med Chem	2010	CHEMBL3307501				49
CHEMBL4761556		None	647.9	2	7.86	14	CCNC(=O)O[C@@H]1CC[C@@]2(C)[C@H](CC[C@@H]3[C@@H]2CC[C@]2(C)[C@@H]([C@H](C)CCC(=O)N[C@H](CC(=O)O)Cc4c[nH]c5ccccc45)CC[C@@H]32)C1	Activity						Non-Toxic						0	CHEMBL4684890	Cytotoxicity against HUVEC cells after 2 to 16 hrs by LDH assay	A	BAO_0000219	cell-based format	Homo sapiens	None	None	HUVEC	None				CHEMBL613979	HUVEC	Homo sapiens	CELL-LINE	CHEMBL4680187	1	Scientific Literature	Eur J Med Chem	2020	CHEMBL3307501	Time_Lower = 2.0 hrs | Time_Upper = 16.0 hrs
CHEMBL4760924		None	724.49	2	-1.75	beta-5	COC(=O)c1cc(OC[C@H](COS(=O)(=O)[O-])OS(=O)(=O)[O-])ccc1OC[C@@H](COS(=O)(=O)[O-])OS(=O)(=O)[O-].[Na+].[Na+].[Na+].[Na+]	Activity						Non-Toxic						0	CHEMBL4732335	Cytotoxicity against HUVEC cells assessed as reduction in cell viability incubated for 72 hrs by MTT assay	A	BAO_0000219	cell-based format	Homo sapiens	None	None	HUVEC	None				CHEMBL613979	HUVEC	Homo sapiens	CELL-LINE	CHEMBL4732020	1	Scientific Literature	RSC Med Chem	2021	CHEMBL3307501	TIME = 72.0 hr
CHEMBL4089829		None	663	2	8.73	D19	C=C[C@]1(C)CC[C@@H](C(=C)COC(=O)CCCN2CCN(CCCC(=O)OCC(=C)[C@@H]3CC[C@@](C)(C=C)[C@H](C(=C)C)C3)CC2)C[C@H]1C(=C)C	Activity						Active						0	CHEMBL4007333	Cytoprotective activity against H2O2-induced cell injury in HUVEC assessed as increase in cell viability at 10 uM pretreated for 24 hrs followed by H2O2-stimulation after 2 hrs by MTT assay	F	BAO_0000219	cell-based format	Homo sapiens	None	None	HUVEC	None				CHEMBL613979	HUVEC	Homo sapiens	CELL-LINE	CHEMBL4004891	1	Scientific Literature	ACS Med Chem Lett	2017	CHEMBL3307501
CHEMBL4072472		None	690.97	2	7.79	D22	C=C[C@]1(C)CC[C@@H](C(=C)COC(=O)CCC(=O)N2CCN(C(=O)CCC(=O)OCC(=C)[C@@H]3CC[C@@](C)(C=C)[C@H](C(=C)C)C3)CC2)C[C@H]1C(=C)C	Activity						Active						0	CHEMBL4007333	Cytoprotective activity against H2O2-induced cell injury in HUVEC assessed as increase in cell viability at 10 uM pretreated for 24 hrs followed by H2O2-stimulation after 2 hrs by MTT assay	F	BAO_0000219	cell-based format	Homo sapiens	None	None	HUVEC	None				CHEMBL613979	HUVEC	Homo sapiens	CELL-LINE	CHEMBL4004891	1	Scientific Literature	ACS Med Chem Lett	2017	CHEMBL3307501
CHEMBL4098472		None	636.96	2	8.2	D16	C=C[C@]1(C)CC[C@@H](C(=C)COC(=O)CCN(C)CCN(C)CCC(=O)OCC(=C)[C@@H]2CC[C@@](C)(C=C)[C@H](C(=C)C)C2)C[C@H]1C(=C)C	Activity						Active						0	CHEMBL4007333	Cytoprotective activity against H2O2-induced cell injury in HUVEC assessed as increase in cell viability at 10 uM pretreated for 24 hrs followed by H2O2-stimulation after 2 hrs by MTT assay	F	BAO_0000219	cell-based format	Homo sapiens	None	None	HUVEC	None				CHEMBL613979	HUVEC	Homo sapiens	CELL-LINE	CHEMBL4004891	1	Scientific Literature	ACS Med Chem Lett	2017	CHEMBL3307501
CHEMBL4740877		None	452.94	0	4.48	7r	CC(C)(C)n1cc2c(n1)C(=O)CC1(CCN(C(=O)c3cc(Cl)nc4ccccc34)CC1)O2	Activity	'='	99.27	%				UO_0000187					0	CHEMBL4735028	Cytotoxicity against HUVEC assessed as cell viability at 100 uM after 72 hrs by MTT assay relative to control	A	BAO_0000219	cell-based format	Homo sapiens	None	None	HUVEC	None				CHEMBL613979	HUVEC	Homo sapiens	CELL-LINE	CHEMBL4732112	1	Scientific Literature	Eur J Med Chem	2021	CHEMBL3307501	Dose = 100.0 microM | TIME = 72.0 hr			99.27
CHEMBL4439227		None	426.47	0	4.6	g24; XCF-37b	COc1ccc(NC(=O)c2cccc(/C=C3\CC(=O)N(c4ccc(C)cc4)C3=O)c2)cc1	Activity						Non-Toxic						0	CHEMBL4399289	Cytotoxicity against HUVEC at 1 to 5 uM measured after 48 hrs	A	BAO_0000219	cell-based format	Homo sapiens	None	None	HUVEC	None				CHEMBL613979	HUVEC	Homo sapiens	CELL-LINE	CHEMBL4396917	1	Scientific Literature	Eur J Med Chem	2019	CHEMBL3307501
CHEMBL4439227		None	426.47	0	4.6	g24; XCF-37b	COc1ccc(NC(=O)c2cccc(/C=C3\CC(=O)N(c4ccc(C)cc4)C3=O)c2)cc1	Activity						Non-Toxic						0	CHEMBL4399306	Induction of apoptosis in VEGF-stimulated HUVEC assessed as PARP cleavage at 1 to 20 uM by Western blot analysis	A	BAO_0000219	cell-based format	Homo sapiens	None	None	HUVEC	None				CHEMBL613979	HUVEC	Homo sapiens	CELL-LINE	CHEMBL4396917	1	Scientific Literature	Eur J Med Chem	2019	CHEMBL3307501
CHEMBL4439227		None	426.47	0	4.6	g24; XCF-37b	COc1ccc(NC(=O)c2cccc(/C=C3\CC(=O)N(c4ccc(C)cc4)C3=O)c2)cc1	Activity						Non-Toxic						0	CHEMBL4399307	Induction of apoptosis in VEGF-stimulated HUVEC assessed as caspase-3 cleavage at 1 to 20 uM by Western blot analysis	A	BAO_0000219	cell-based format	Homo sapiens	None	None	HUVEC	None				CHEMBL613979	HUVEC	Homo sapiens	CELL-LINE	CHEMBL4396917	1	Scientific Literature	Eur J Med Chem	2019	CHEMBL3307501
CHEMBL4439227		None	426.47	0	4.6	g24; XCF-37b	COc1ccc(NC(=O)c2cccc(/C=C3\CC(=O)N(c4ccc(C)cc4)C3=O)c2)cc1	Activity						Not Active						0	CHEMBL4399343	Effect on total ERK expression in VEGF-induced HUVEC at 1 to 20 uM pre-incubated for 2 hrs followed by VEGF stimulation and measured after 15 mins by Western blot analysis	A	BAO_0000219	cell-based format	Homo sapiens	None	None	HUVEC	None				CHEMBL613979	HUVEC	Homo sapiens	CELL-LINE	CHEMBL4396917	1	Scientific Literature	Eur J Med Chem	2019	CHEMBL3307501
CHEMBL4465886		None	422.49	0	3.4	6a	CCOc1cccc(Nc2nn(C)c3c2Cc2cc(OCC)c(OCC(N)=O)cc2-3)c1	Activity						Non-Toxic						0	CHEMBL4428495	Toxicity in HUVEC assessed as effect on cell proliferation at 10 to 40 nM incubated for 8 hrs	T	BAO_0000219	cell-based format	Homo sapiens	None	None	HUVEC	None				CHEMBL613979	HUVEC	Homo sapiens	CELL-LINE	CHEMBL4428037	1	Scientific Literature	J Med Chem	2016	CHEMBL3307501
CHEMBL4170025		None	455.4	0	4.68	9u	Cn1ncc2c(Oc3ccc4c(c3)nc(Nc3ccc(OC(F)(F)F)cc3)n4C)ncnc21	Activity	'='	69.74	%				UO_0000187					0	CHEMBL4155808	Cell cycle arrest in HUVEC harboring VEGFR2 assessed as accumulation at G0/G1 phase at 2.95 umol/l after 48 hrs by propidium iodide staining based flow cytometry (Rvb = 53.18%)	F	BAO_0000219	cell-based format	Homo sapiens	None	None	HUVEC	None				CHEMBL613979	HUVEC	Homo sapiens	CELL-LINE	CHEMBL4152295	1	Scientific Literature	Eur J Med Chem	2018	CHEMBL3307501				69.74
CHEMBL505460		None	340.81	0	4.68	4d, MPD	CCOC(=O)c1c(-c2ccccc2Cl)nn(-c2ccccc2)c1C	Activity						Active						0	CHEMBL969276	Decrease in serum and FGF2 deprivation-induced intracellular ROS level in HUVEC cells	F	BAO_0000219	cell-based format	Homo sapiens	CHEMBL3638229	Serum	HUVEC	None				CHEMBL613979	HUVEC	Homo sapiens	CELL-LINE	CHEMBL1157183	1	Scientific Literature	Bioorg Med Chem	2008	CHEMBL3307501
CHEMBL4060142		None	603.85	2	8.24	D23	C=C[C@]1(C)CC[C@@H](C(=C)COC(=O)CCCn2cc(C(=O)OCC(=C)[C@@H]3CC[C@@](C)(C=C)[C@H](C(=C)C)C3)nn2)C[C@H]1C(=C)C	Activity						Active						0	CHEMBL4007333	Cytoprotective activity against H2O2-induced cell injury in HUVEC assessed as increase in cell viability at 10 uM pretreated for 24 hrs followed by H2O2-stimulation after 2 hrs by MTT assay	F	BAO_0000219	cell-based format	Homo sapiens	None	None	HUVEC	None				CHEMBL613979	HUVEC	Homo sapiens	CELL-LINE	CHEMBL4004891	1	Scientific Literature	ACS Med Chem Lett	2017	CHEMBL3307501
CHEMBL4099337		None	366.41	0	1.74	1	COc1cc(O)c2c(c1)CCC[C@H](O)[C@H](O)C(=O)CCC[C@H](C)OC2=O	Activity						Active						0	CHEMBL3998863	Angiogenic activity in HUVEC assessed as increase in vessel areas at 2 to 50 uM by microfluidic chip based 3D angiogenesis assay	F	BAO_0000219	cell-based format	Homo sapiens	None	None	HUVEC	None				CHEMBL613979	HUVEC	Homo sapiens	CELL-LINE	CHEMBL3997792	1	Scientific Literature	J Med Chem	2017	CHEMBL3307501
CHEMBL172883		None	348.4	0	2.24	(E)-3c	CO[C@@H]1[C@H](OC(N)=O)CC[C@]2(CO2)[C@H]1/C(C)=N/OCc1ccccc1	Activity	'='	100	%				UO_0000187					0	CHEMBL695361	Percent stability after 0 hr in HUVEC culture medium; expressed as % remaining	F	BAO_0000219	cell-based format	Homo sapiens	None	None	HUVEC	None				CHEMBL613979	HUVEC	Homo sapiens	CELL-LINE	CHEMBL1146717	1	Scientific Literature	Bioorg Med Chem Lett	2004	CHEMBL3307501				100
CHEMBL172883		None	348.4	0	2.24	(E)-3c	CO[C@@H]1[C@H](OC(N)=O)CC[C@]2(CO2)[C@H]1/C(C)=N/OCc1ccccc1	Activity	'='	2	%				UO_0000187					0	CHEMBL696133	Percent remained in HUVEC lysate after 0.5 hr in presence of epoxide hydrolase (EH) (Control = 103) (Compound used as substrate); Expressed as % remaining	F	BAO_0000219	cell-based format	Homo sapiens	None	None	HUVEC	None				CHEMBL613979	HUVEC	Homo sapiens	CELL-LINE	CHEMBL1146717	1	Scientific Literature	Bioorg Med Chem Lett	2004	CHEMBL3307501				2
CHEMBL172883		None	348.4	0	2.24	(E)-3c	CO[C@@H]1[C@H](OC(N)=O)CC[C@]2(CO2)[C@H]1/C(C)=N/OCc1ccccc1	Activity	'='	106	%				UO_0000187					0	CHEMBL695351	Percent remained in HUVEC lysate after 3 min in presence of epoxide hydrolase (EH) along with inhibitor (Control = 100) (Compound used as substrate); Expressed as % remaining	F	BAO_0000219	cell-based format	Homo sapiens	None	None	HUVEC	None				CHEMBL613979	HUVEC	Homo sapiens	CELL-LINE	CHEMBL1146717	1	Scientific Literature	Bioorg Med Chem Lett	2004	CHEMBL3307501				106
CHEMBL172883		None	348.4	0	2.24	(E)-3c	CO[C@@H]1[C@H](OC(N)=O)CC[C@]2(CO2)[C@H]1/C(C)=N/OCc1ccccc1	Activity	'='	93	%				UO_0000187					0	CHEMBL695347	Percent remained in HUVEC lysate after 3 min in presence of epoxide hydrolase (EH) (Compound used as hydrolysate); Expressed as % remaining	F	BAO_0000219	cell-based format	Homo sapiens	None	None	HUVEC	None				CHEMBL613979	HUVEC	Homo sapiens	CELL-LINE	CHEMBL1146717	1	Scientific Literature	Bioorg Med Chem Lett	2004	CHEMBL3307501				93
CHEMBL608686		None	268.27	0	2.5	L1, HQFur	CC1=NN(c2ccccc2)C(=O)C1C(=O)c1ccco1	Activity	'='	96.2	%				UO_0000187					0	CHEMBL1044263	Cytotoxicity against HUVEC assessed as cell viability at 60 ug/mL after 24 hrs by MTT assay	A	BAO_0000219	cell-based format	Homo sapiens	None	None	HUVEC	None				CHEMBL613979	HUVEC	Homo sapiens	CELL-LINE	CHEMBL1152544	1	Scientific Literature	Bioorg Med Chem	2009	CHEMBL3307501				96.2
CHEMBL5273733		None	423.43	0	3.27	4k	COc1ccc(Nc2nc3nccc(-c4cc(OC)c(OC)c(OC)c4)n3n2)cc1O	Activity						Active						0	CHEMBL5250866	Antivascular activity against HUVEC cells assessed as reduction in width of tubule-like networks at 4.0 uM measured after 6 hrs by inverted microscopic analysis	F	BAO_0000219	cell-based format	Homo sapiens	None	None	HUVEC	None				CHEMBL613979	HUVEC	Homo sapiens	CELL-LINE	CHEMBL5247637	1	Scientific Literature	Eur J Med Chem	2022	CHEMBL3307501	DOSE = 4.0 microM | TIME = 6.0 hr
CHEMBL3827416		None	864.99	3	1.93	11b	COc1ccc(/C=C/C(=O)CC(=O)/C=C/c2ccc(OCC(=O)N[C@@H](CCCCNC(=O)[C@H](CCCCN)NC(=O)[C@H](C)NC(=O)[C@H]3CCNC3)C(=O)O)c(OC)c2)cc1OC	Activity	'='	33.7	%				UO_0000187					0	CHEMBL3829611	Cytoprotective activity against simulated ischemia/reperfusion-induced injury in HUVEC assessed as cells with mitochondrial swelling at 30 ug/ml preincubated for 12 hrs followed by simulated ischemia for 2 hrs measured 3 hrs after repurfusion by MitoProbe staining based confocal fluorescence microscopic analysis (Rvb = 78.5 +/- 4.5%)	F	BAO_0000219	cell-based format	Homo sapiens	None	None	HUVEC	None				CHEMBL613979	HUVEC	Homo sapiens	CELL-LINE	CHEMBL3826963	1	Scientific Literature	Bioorg Med Chem Lett	2016	CHEMBL3307501				33.7
CHEMBL3086439		None	434.3	1	5.06	6-49	Cc1nc(-c2cccc(F)c2)c(C(=O)N2CCN(c3cc(Cl)cc(Cl)c3)CC2)o1	Activity						Active						0	CHEMBL3089554	Vascular disrupting activity in HUVEC assessed as disruption of capillary-like structure formation by measuring growth inhibition at 100 ng/mL after 1 hr	F	BAO_0000219	cell-based format	Homo sapiens	None	None	HUVEC	None				CHEMBL613979	HUVEC	Homo sapiens	CELL-LINE	CHEMBL3085756	1	Scientific Literature	J Med Chem	2013	CHEMBL3307501
CHEMBL2443252		None	779.82	3	6.32	10bf	COc1cc([C@@H]2c3cc4c(cc3[C@@H](NC(=O)CCCCCOc3ccc5nc(C)n(-c6ccc(F)cc6)c(=O)c5c3)[C@H]3COC(=O)[C@H]23)OCO4)cc(OC)c1OC	Activity						Non-toxic						0	CHEMBL2445726	Cytotoxicity against HUVEC assessed as cell viability at 1 uM after 6 hrs by MTT assay	A	BAO_0000219	cell-based format	Homo sapiens	None	None	HUVEC	None				CHEMBL613979	HUVEC	Homo sapiens	CELL-LINE	CHEMBL2440107	1	Scientific Literature	Bioorg Med Chem	2013	CHEMBL3307501
CHEMBL2441922		None	537.99	2	5.51	12d	COc1ccc(SCC2(O)C=C(CC(F)(F)F)C(=O)N2CCNc2ccnc3cc(Cl)ccc23)cc1	Activity						Non-toxic						0	CHEMBL2444380	Cytotoxicity against HUVEC at 0.01 to 50 umol/L after 24 hrs by Tryptan Blue assay	A	BAO_0000219	cell-based format	Homo sapiens	None	None	HUVEC	None				CHEMBL613979	HUVEC	Homo sapiens	CELL-LINE	CHEMBL2440053	1	Scientific Literature	Bioorg Med Chem Lett	2013	CHEMBL3307501
CHEMBL367938		None	451.61	0	3.3	(E)-3d	CCN1CCN(C(=O)O[C@@H]2CC[C@]3(CO3)[C@@H](/C(C)=N/OCC3CCCCC3)[C@@H]2OC)CC1	Activity	'='	106	%				UO_0000187					0	CHEMBL689954	Percent remained in HUVEC lysate after 2 hr in presence of epoxide hydrolase (EH) along with inhibitor (Control = 100) (Compound used as substrate); Expressed as % remaining	F	BAO_0000219	cell-based format	Homo sapiens	None	None	HUVEC	None				CHEMBL613979	HUVEC	Homo sapiens	CELL-LINE	CHEMBL1146717	1	Scientific Literature	Bioorg Med Chem Lett	2004	CHEMBL3307501				106
CHEMBL5419960		None	312.76	0	3.13	II-14b	O=C(/C=C/c1ccc2ncccc2c1)N1CCC=C(Cl)C1=O	Activity						Active						0	CHEMBL5332152	Antiangiogenesis activity in HUVEC cells assessed as reduction in AKT phosphorylation at 0.2 to 0.8 uM incubated for 48 hrs by Western blot analysis	F	BAO_0000219	cell-based format	Homo sapiens	None	None	HUVEC	None				CHEMBL613979	HUVEC	Homo sapiens	CELL-LINE	CHEMBL5331059	1	Scientific Literature	Eur J Med Chem	2022	CHEMBL3307501	DOSE_Lower = 0.2 microM | DOSE_Upper = 0.8 microM | TIME = 48.0 hr
CHEMBL5440759		None	456.59	1	5.82	19	COc1ccccc1/C=N/NC(=O)c1ccc(NC2CCCCC2)c(NCc2ccccc2)c1	Activity						Non-Toxic						0	CHEMBL5390011	Cytotoxicity against human HUVEC cells assessed as high glucose-induced cell survival at 10 uM measured for 24 hrs by SRB assay	T	BAO_0000219	cell-based format	Homo sapiens	None	None	HUVEC	None				CHEMBL613979	HUVEC	Homo sapiens	CELL-LINE	CHEMBL5385970	1	Scientific Literature	RSC Med Chem	2024	CHEMBL3307501	DOSE = 10.0 microM | TIME = 24.0 hr
CHEMBL4204408		None	401.42	0	2.44	8d	COc1ccc(N2C(=O)N(C)C(=O)C2c2cc(OC)c(OC)c(OC)c2)cc1N	Activity						Active						0	CHEMBL4181897	Antiangiogenic activity against HUVEC assessed as capillary like tube formation at 1 uM after 12 hrs by matrigel-based microscopic analysis	F	BAO_0000219	cell-based format	Homo sapiens	None	None	HUVEC	None				CHEMBL613979	HUVEC	Homo sapiens	CELL-LINE	CHEMBL4177684	1	Scientific Literature	Bioorg Med Chem	2017	CHEMBL3307501
CHEMBL4759674		None	331.34	0	3.4	6h	COc1ccc(C2N=C2c2cc(OC)c(OC)c(OC)c2)cc1F	Activity						Dose-dependent effect						0	CHEMBL4737954	Antiangiogenic activity in HUVEC assessed as disruption of capillary structure incubated for 12 hrs by matrigel-based microscopic analysis	F	BAO_0000219	cell-based format	Homo sapiens	None	None	HUVEC	None				CHEMBL613979	HUVEC	Homo sapiens	CELL-LINE	CHEMBL4732206	1	Scientific Literature	Eur J Med Chem	2021	CHEMBL3307501	Dose_Lower = 75.0 nM | Dose_Upper = 150.0 nM | TIME = 12.0 hr
CHEMBL4760432		None	344.38	0	2.75	4a	O=C(Cn1cc(/C=N/n2cnnc2)c2ccccc21)Nc1ccccc1	Activity						Active						0	CHEMBL4718630	Antiinflammatory activity in HUVEC assessed as reduction in TNF-alpha-induced E-selectin expression at 50 uM preincubated for 30 mins followed by TNF-alpha addition and measured after 4 hrs by ELISA	F	BAO_0000219	cell-based format	Homo sapiens	None	None	HUVEC	None				CHEMBL613979	HUVEC	Homo sapiens	CELL-LINE	CHEMBL4715751	1	Scientific Literature	Eur J Med Chem	2016	CHEMBL3307501	Dose = 50.0 microM | TIME = 4.5 hr
CHEMBL4762884		None	349.78	0	3.46	5d	O=C(c1ccc(Cl)cc1)n1cc(/C=N/n2cnnc2)c2ccccc21	Activity						Active						0	CHEMBL4718639	Antiinflammatory activity in HUVEC assessed as reduction in TNF-alpha-induced E-selectin expression at 30 to 50 uM preincubated for 30 mins followed by TNF-alpha addition and measured after 4 hrs by ELISA	F	BAO_0000219	cell-based format	Homo sapiens	None	None	HUVEC	None				CHEMBL613979	HUVEC	Homo sapiens	CELL-LINE	CHEMBL4715751	1	Scientific Literature	Eur J Med Chem	2016	CHEMBL3307501	Dose_Lower = 30.0 microM | Dose_Upper = 50.0 microM | TIME = 4.5 hr
CHEMBL4790456		None	360.38	0	2.46	4c	O=C(Cn1cc(/C=N/n2cnnc2)c2ccccc21)Nc1ccc(O)cc1	Activity						Toxic						0	CHEMBL4718640	Cytotoxicity against HUVEC assessed as inhibition of cell viability at 50 uM preincubated for 30 mins followed by TNF-alpha addition and measured after 4 hrs by calcein-AM staining based fluorescence analysis	A	BAO_0000219	cell-based format	Homo sapiens	None	None	HUVEC	None				CHEMBL613979	HUVEC	Homo sapiens	CELL-LINE	CHEMBL4715751	1	Scientific Literature	Eur J Med Chem	2016	CHEMBL3307501	Dose = 50.0 microM | TIME = 4.5 hr
CHEMBL3787168		None	682.8	2	0.19	9j	CC1(C)N([O])C(c2ccc(OCC(=O)NCCCNC(=O)[C@H](Cc3ccc(O)cc3)NC(=O)[C@@H](N)CCCNC(=N)N)cc2)=[N+]([O-])C1(C)C	Activity	'='	27.8	%				UO_0000187					0	CHEMBL3790018	Inhibition of simulated ischemia/reperfusion-induced cytochrome C release in human HUVEC cells at 30 ug/ml after 2 hrs by fluorescence assay (Rvb = 75.3 +/- 5.2 %)	F	BAO_0000219	cell-based format	Homo sapiens	None	None	HUVEC	None				CHEMBL613979	HUVEC	Homo sapiens	CELL-LINE	CHEMBL3784981	1	Scientific Literature	Bioorg Med Chem Lett	2016	CHEMBL3307501				27.8
CHEMBL4741359		None	386.42	0	2.96	4e	CC(=O)c1ccc(NC(=O)Cn2cc(/C=N/n3cnnc3)c3ccccc32)cc1	Activity						Active						0	CHEMBL4718630	Antiinflammatory activity in HUVEC assessed as reduction in TNF-alpha-induced E-selectin expression at 50 uM preincubated for 30 mins followed by TNF-alpha addition and measured after 4 hrs by ELISA	F	BAO_0000219	cell-based format	Homo sapiens	None	None	HUVEC	None				CHEMBL613979	HUVEC	Homo sapiens	CELL-LINE	CHEMBL4715751	1	Scientific Literature	Eur J Med Chem	2016	CHEMBL3307501	Dose = 50.0 microM | TIME = 4.5 hr
CHEMBL4795272		None	448.53	1	5.19	5g	Cc1ccc(C(=O)n2cc(/C=N/c3c(C)n(C)n(-c4ccccc4)c3=O)c3ccccc32)cc1	Activity						Active						0	CHEMBL4718639	Antiinflammatory activity in HUVEC assessed as reduction in TNF-alpha-induced E-selectin expression at 30 to 50 uM preincubated for 30 mins followed by TNF-alpha addition and measured after 4 hrs by ELISA	F	BAO_0000219	cell-based format	Homo sapiens	None	None	HUVEC	None				CHEMBL613979	HUVEC	Homo sapiens	CELL-LINE	CHEMBL4715751	1	Scientific Literature	Eur J Med Chem	2016	CHEMBL3307501	Dose_Lower = 30.0 microM | Dose_Upper = 50.0 microM | TIME = 4.5 hr
CHEMBL4741359		None	386.42	0	2.96	4e	CC(=O)c1ccc(NC(=O)Cn2cc(/C=N/n3cnnc3)c3ccccc32)cc1	Activity						Toxic						0	CHEMBL4718640	Cytotoxicity against HUVEC assessed as inhibition of cell viability at 50 uM preincubated for 30 mins followed by TNF-alpha addition and measured after 4 hrs by calcein-AM staining based fluorescence analysis	A	BAO_0000219	cell-based format	Homo sapiens	None	None	HUVEC	None				CHEMBL613979	HUVEC	Homo sapiens	CELL-LINE	CHEMBL4715751	1	Scientific Literature	Eur J Med Chem	2016	CHEMBL3307501	Dose = 50.0 microM | TIME = 4.5 hr
CHEMBL4742049		None	358.41	0	3.06	4b	Cc1ccc(NC(=O)Cn2cc(/C=N/n3cnnc3)c3ccccc32)cc1	Activity						Toxic						0	CHEMBL4718640	Cytotoxicity against HUVEC assessed as inhibition of cell viability at 50 uM preincubated for 30 mins followed by TNF-alpha addition and measured after 4 hrs by calcein-AM staining based fluorescence analysis	A	BAO_0000219	cell-based format	Homo sapiens	None	None	HUVEC	None				CHEMBL613979	HUVEC	Homo sapiens	CELL-LINE	CHEMBL4715751	1	Scientific Literature	Eur J Med Chem	2016	CHEMBL3307501	Dose = 50.0 microM | TIME = 4.5 hr
CHEMBL4129555		None	401.81	0	1.76	15h	O=C(O)CNC(=O)c1ncc(-c2cn(CCc3ccc(Cl)cc3)nn2)cc1O	Activity						Non-Toxic						0	CHEMBL4124456	Cytotoxicity against HUVEC assessed as reduction in cell viability at 10 to 100 uM after 72 hrs by MTT assay	A	BAO_0000219	cell-based format	Homo sapiens	None	None	HUVEC	None				CHEMBL613979	HUVEC	Homo sapiens	CELL-LINE	CHEMBL4118236	1	Scientific Literature	J Med Chem	2018	CHEMBL3307501
CHEMBL4798805		None	724.49	2	-1.75	alpha-4	COC(=O)c1cc(OC[C@@H](COS(=O)(=O)[O-])OS(=O)(=O)[O-])ccc1OC[C@H](COS(=O)(=O)[O-])OS(=O)(=O)[O-].[Na+].[Na+].[Na+].[Na+]	Activity						Non-Toxic						0	CHEMBL4732335	Cytotoxicity against HUVEC cells assessed as reduction in cell viability incubated for 72 hrs by MTT assay	A	BAO_0000219	cell-based format	Homo sapiens	None	None	HUVEC	None				CHEMBL613979	HUVEC	Homo sapiens	CELL-LINE	CHEMBL4732020	1	Scientific Literature	RSC Med Chem	2021	CHEMBL3307501	TIME = 72.0 hr
CHEMBL3952790		None	443.5	1	5.55	FL17	CC(C)CNC(=O)c1c(-c2ccc(COC(=O)c3ccc(O)cc3)cc2)oc2ccccc12	Activity						Active						0	CHEMBL4686294	Antiangiogenic activity against VEGF-stimulated HUVEC assessed as reduction in cell viability at 100 uM measured after 48 hrs by MTT assay relative to control	F	BAO_0000219	cell-based format	Homo sapiens	None	None	HUVEC	None				CHEMBL613979	HUVEC	Homo sapiens	CELL-LINE	CHEMBL4680232	1	Scientific Literature	Eur J Med Chem	2020	CHEMBL3307501	Dose = 100.0 microM | TIME = 48.0 hr
CHEMBL3944044		None	443.5	1	5.55	FL4	CC(C)CNC(=O)c1c(-c2ccc(COC(=O)c3ccccc3O)cc2)oc2ccccc12	Activity	'='	50	%				UO_0000187					0	CHEMBL4686295	Antiangiogenic activity against VEGF-stimulated HUVEC assessed as reduction in cell viability at 10 uM measured after 48 hrs by MTT assay relative to control	F	BAO_0000219	cell-based format	Homo sapiens	None	None	HUVEC	None				CHEMBL613979	HUVEC	Homo sapiens	CELL-LINE	CHEMBL4680232	1	Scientific Literature	Eur J Med Chem	2020	CHEMBL3307501	Dose = 10.0 microM | TIME = 48.0 hr			50
CHEMBL3960995		None	456.54	1	6.02	FL6	CC(=O)Nc1ccc(OCc2ccc(-c3oc4ccccc4c3C(=O)NCC(C)C)cc2)cc1	Activity	'='	50	%				UO_0000187					0	CHEMBL4686295	Antiangiogenic activity against VEGF-stimulated HUVEC assessed as reduction in cell viability at 10 uM measured after 48 hrs by MTT assay relative to control	F	BAO_0000219	cell-based format	Homo sapiens	None	None	HUVEC	None				CHEMBL613979	HUVEC	Homo sapiens	CELL-LINE	CHEMBL4680232	1	Scientific Literature	Eur J Med Chem	2020	CHEMBL3307501	Dose = 10.0 microM | TIME = 48.0 hr			50
CHEMBL4218862		None	396.39	0	0.36	5	CC(=O)O[C@@H]1C[C@@](C)(OC(C)=O)C(=O)CC[C@@]2(C)O[C@@H]2C2OC(=O)C(CO)=C21	Activity						Active						0	CHEMBL4200149	Antiangiogenic activity in HUVEC assessed as decrease in VEGF-induced number of total capillary length at 1 ug/ml after 3 days	F	BAO_0000219	cell-based format	Homo sapiens	None	None	HUVEC	None				CHEMBL613979	HUVEC	Homo sapiens	CELL-LINE	CHEMBL4196133	1	Scientific Literature	J Nat Prod	2018	CHEMBL3307501
CHEMBL4213932		None	396.39	0	0.63	7	CC(=O)OCC1=C2/C(=C/[C@]3(C)CC[C@@](O)(O3)[C@@](C)(O)C[C@H]2OC(C)=O)OC1=O	Activity						Active						0	CHEMBL4200151	Antiangiogenic activity in HUVEC assessed as decrease in VEGF-induced segments at 1 ug/ml after 3 days	F	BAO_0000219	cell-based format	Homo sapiens	None	None	HUVEC	None				CHEMBL613979	HUVEC	Homo sapiens	CELL-LINE	CHEMBL4196133	1	Scientific Literature	J Nat Prod	2018	CHEMBL3307501
CHEMBL4214441		None	438.43	0	0.94	8	CC(=O)OCC1=C2[C@@H](OC(C)=O)C[C@@](C)(OC(C)=O)C(=O)CC[C@@]3(C)O[C@H]3[C@H]2OC1=O	Activity						Active						0	CHEMBL4200151	Antiangiogenic activity in HUVEC assessed as decrease in VEGF-induced segments at 1 ug/ml after 3 days	F	BAO_0000219	cell-based format	Homo sapiens	None	None	HUVEC	None				CHEMBL613979	HUVEC	Homo sapiens	CELL-LINE	CHEMBL4196133	1	Scientific Literature	J Nat Prod	2018	CHEMBL3307501
CHEMBL1336	SORAFENIB	4	464.83	1	5.55	Sorafenib	CNC(=O)c1cc(Oc2ccc(NC(=O)Nc3ccc(Cl)c(C(F)(F)F)c3)cc2)ccn1	Activity						Active						0	CHEMBL4223407	Antiangiogenic activity against HUVEC assessed as reduction in tube formation at 0.05 uM after 6 hrs by matrigel based phase contrast microscopic analysis	F	BAO_0000219	cell-based format	Homo sapiens	None	None	HUVEC	None				CHEMBL613979	HUVEC	Homo sapiens	CELL-LINE	CHEMBL4219211	1	Scientific Literature	Bioorg Med Chem	2018	CHEMBL3307501
CHEMBL259659		None	355.35	0	2.68	1k	COC1=CC(=O)c2nc(-c3cc(OC)c(OC)c(OC)c3)ccc2C1=O	Activity	'='	23	%				UO_0000187					0	CHEMBL922734	Effect on HUVEC growth at 10 ug/ml relative to control	F	BAO_0000219	cell-based format	Homo sapiens	None	None	HUVEC	None				CHEMBL613979	HUVEC	Homo sapiens	CELL-LINE	CHEMBL1144766	1	Scientific Literature	J Med Chem	2008	CHEMBL3307501				23
CHEMBL259659		None	355.35	0	2.68	1k	COC1=CC(=O)c2nc(-c3cc(OC)c(OC)c(OC)c3)ccc2C1=O	Activity	'='	2	%				UO_0000187					0	CHEMBL922737	Effect on HUVEC growth at 1.0 ug/ml relative to control	F	BAO_0000219	cell-based format	Homo sapiens	None	None	HUVEC	None				CHEMBL613979	HUVEC	Homo sapiens	CELL-LINE	CHEMBL1144766	1	Scientific Literature	J Med Chem	2008	CHEMBL3307501				2
CHEMBL4228434		None	363.46	0	3.67	2	CCCNC(=O)[C@@H](NC(=O)c1c2ccccc2nc2ccccc12)C(C)C	Activity						Not Active						0	CHEMBL4220949	Cytotoxicity against HUVEC assessed as reduction in cell viability at 1 to 20 uM after 3 hrs under dark condition by MTT assay	F	BAO_0000219	cell-based format	Homo sapiens	None	None	HUVEC	None				CHEMBL613979	HUVEC	Homo sapiens	CELL-LINE	CHEMBL4219076	1	Scientific Literature	Bioorg Med Chem Lett	2018	CHEMBL3307501
CHEMBL410735		None	430.46	0	3.83	1h	COc1cc(-c2ccc3c(n2)C(=O)C(NCc2ccccc2)=CC3=O)cc(OC)c1OC	Activity	'='	14	%				UO_0000187					0	CHEMBL922734	Effect on HUVEC growth at 10 ug/ml relative to control	F	BAO_0000219	cell-based format	Homo sapiens	None	None	HUVEC	None				CHEMBL613979	HUVEC	Homo sapiens	CELL-LINE	CHEMBL1144766	1	Scientific Literature	J Med Chem	2008	CHEMBL3307501				14
CHEMBL4204970		None	481.42	1	6.08	1	CC(C)=CCC/C(C)=C/C[C@@]12OC(C)(C)[C@H](Cl)C[C@]1(Cl)C(=O)c1c(O)cc(O)cc1C2=O	Activity						Not Active						0	CHEMBL4193044	Downregulation of PECAM1 expression in HUVEC at 20 uM after 24 to 48 hrs by Western blot method	F	BAO_0000219	cell-based format	Homo sapiens	None	None	HUVEC	None				CHEMBL613979	HUVEC	Homo sapiens	CELL-LINE	CHEMBL4190287	1	Scientific Literature	J Nat Prod	2017	CHEMBL3307501
CHEMBL234848		None	244.25	0	2.37	8a	CCOC(=O)/C=C/c1coc2ccccc2c1=O	Activity						Active						0	CHEMBL892875	Blockade of TNF-alpha-induced p65 nuclear translocation in HUVEC cells after 2 hrs by Western blot	F	BAO_0000219	cell-based format	Homo sapiens	None	None	HUVEC	None				CHEMBL613979	HUVEC	Homo sapiens	CELL-LINE	CHEMBL1147857	1	Scientific Literature	Bioorg Med Chem	2007	CHEMBL3307501
CHEMBL1830067		None	307.31	0	2.66	18	COc1ccc2c(c1)C(=N\O)/C(=C1/C(=O)Nc3ccccc31)N2	Activity						Non-toxic						0	CHEMBL1831336	Cytotoxicity against human HUVEC cells assessed as cell viability after 48 hrs by MTT assay	A	BAO_0000219	cell-based format	Homo sapiens	None	None	HUVEC	None				CHEMBL613979	HUVEC	Homo sapiens	CELL-LINE	CHEMBL1828596	1	Scientific Literature	Bioorg Med Chem Lett	2011	CHEMBL3307501
CHEMBL321192		None	292.29	0	3.2	5	COc1ccc2c(c1)C(=O)C(c1c(O)[nH]c3ccccc13)=N2	Activity	'='	40	%				UO_0000187					0	CHEMBL1831346	Cytotoxicity against human HUVEC cells assessed as cell survival at 100 uM	A	BAO_0000219	cell-based format	Homo sapiens	None	None	HUVEC	None				CHEMBL613979	HUVEC	Homo sapiens	CELL-LINE	CHEMBL1828596	1	Scientific Literature	Bioorg Med Chem Lett	2011	CHEMBL3307501				40
CHEMBL4760012		None	428.44	0	3.75	6s	CCc1cc(=O)c2ccc(OC)c(COC(=O)c3cc(OC)c(OC)c(OC)c3)c2o1	Activity						Non-Toxic						0	CHEMBL4709219	Cytotoxicity against human HUVEC cells assessed as reduction in cell viability at 10 uM incubated for 48 hrs by MTT assay	A	BAO_0000219	cell-based format	Homo sapiens	None	None	HUVEC	None				CHEMBL613979	HUVEC	Homo sapiens	CELL-LINE	CHEMBL4706532	1	Scientific Literature	Eur J Med Chem	2020	CHEMBL3307501	Dose = 10.0 microM | TIME = 48.0 hr
CHEMBL4778301		None	468.94	1	5.53	5h	Cc1c(/N=C/c2cn(C(=O)c3ccc(Cl)cc3)c3ccccc23)c(=O)n(-c2ccccc2)n1C	Activity						Toxic						0	CHEMBL4718641	Cytotoxicity against HUVEC assessed as inhibition of cell viability at 30 to 50 uM preincubated for 30 mins followed by TNF-alpha addition and measured after 4 hrs by calcein-AM staining based fluorescence analysis	A	BAO_0000219	cell-based format	Homo sapiens	None	None	HUVEC	None				CHEMBL613979	HUVEC	Homo sapiens	CELL-LINE	CHEMBL4715751	1	Scientific Literature	Eur J Med Chem	2016	CHEMBL3307501	Dose_Lower = 30.0 microM | Dose_Upper = 50.0 microM | TIME = 4.5 hr
CHEMBL4795272		None	448.53	1	5.19	5g	Cc1ccc(C(=O)n2cc(/C=N/c3c(C)n(C)n(-c4ccccc4)c3=O)c3ccccc32)cc1	Activity						Toxic						0	CHEMBL4718641	Cytotoxicity against HUVEC assessed as inhibition of cell viability at 30 to 50 uM preincubated for 30 mins followed by TNF-alpha addition and measured after 4 hrs by calcein-AM staining based fluorescence analysis	A	BAO_0000219	cell-based format	Homo sapiens	None	None	HUVEC	None				CHEMBL613979	HUVEC	Homo sapiens	CELL-LINE	CHEMBL4715751	1	Scientific Literature	Eur J Med Chem	2016	CHEMBL3307501	Dose_Lower = 30.0 microM | Dose_Upper = 50.0 microM | TIME = 4.5 hr
CHEMBL4778301		None	468.94	1	5.53	5h	Cc1c(/N=C/c2cn(C(=O)c3ccc(Cl)cc3)c3ccccc23)c(=O)n(-c2ccccc2)n1C	Activity						Non-Toxic						0	CHEMBL4718642	Cytotoxicity against HUVEC assessed as reduction in cell viability measured after 24 hrs by calcein-AM staining based fluorescence analysis	A	BAO_0000219	cell-based format	Homo sapiens	None	None	HUVEC	None				CHEMBL613979	HUVEC	Homo sapiens	CELL-LINE	CHEMBL4715751	1	Scientific Literature	Eur J Med Chem	2016	CHEMBL3307501	TIME = 24.0 hr
CHEMBL3781735		None	670.76	2	5.79	4d	COC(=O)[C@H](Cc1ccc(O)c(-c2ccc(OC)cc2)c1)NC(=O)[C@H](Cc1ccc(O)c(-c2ccc(OC)cc2)c1)NC(=O)OC(C)(C)C	Activity						Non-toxic						0	CHEMBL3782762	Cytotoxicity against HUVEC assessed as reduction in cell proliferation at 0.1 to 1 uM after 14 to 48 hrs by trypan blue staining based haemocytometer method	A	BAO_0000219	cell-based format	Homo sapiens	None	None	HUVEC	None				CHEMBL613979	HUVEC	Homo sapiens	CELL-LINE	CHEMBL3779846	1	Scientific Literature	Eur J Med Chem	2016	CHEMBL3307501
CHEMBL3781735		None	670.76	2	5.79	4d	COC(=O)[C@H](Cc1ccc(O)c(-c2ccc(OC)cc2)c1)NC(=O)[C@H](Cc1ccc(O)c(-c2ccc(OC)cc2)c1)NC(=O)OC(C)(C)C	Activity						Non-toxic						0	CHEMBL3782758	Induction of mitochondrial membrane potential depolarization in HUVEC at 0.1 to 1 uM after 48 hrs by JC-1 staining based flow cytometry	A	BAO_0000219	cell-based format	Homo sapiens	None	None	HUVEC	None				CHEMBL613979	HUVEC	Homo sapiens	CELL-LINE	CHEMBL3779846	1	Scientific Literature	Eur J Med Chem	2016	CHEMBL3307501
CHEMBL1336	SORAFENIB	4	464.83	1	5.55	Sorafenib	CNC(=O)c1cc(Oc2ccc(NC(=O)Nc3ccc(Cl)c(C(F)(F)F)c3)cc2)ccn1	Activity	'='	59.9	%				UO_0000187					0	CHEMBL4735872	Induction of apoptosis in HUVEC assessed as viable cells at IC50 measured after 48 hrs by Annexin V-FITC/propidium iodide staining based flow cytometry (Rvb = 87.4%)	F	BAO_0000219	cell-based format	Homo sapiens	None	None	HUVEC	None				CHEMBL613979	HUVEC	Homo sapiens	CELL-LINE	CHEMBL4732131	1	Scientific Literature	Eur J Med Chem	2021	CHEMBL3307501	TIME = 48.0 hr			59.9
CHEMBL346723		None	483.57	0	4.71	TAS-202	CCN(CC)c1nc(-c2cc(OC)c(OC)c(OC)c2)cc(-c2cc(OC)c(OC)cc2OC)n1	Activity	'='	154.2	c.p.m.									0	CHEMBL698327	Anti-proliferative effect on HUVEC induced by fetal bovine serum (FBS) at 0.3 uM concentration by measuring [3H]thymidine incorporation	F	BAO_0000219	cell-based format	Homo sapiens	CHEMBL3638229	Serum	HUVEC	None				CHEMBL613979	HUVEC	Homo sapiens	CELL-LINE	CHEMBL1135070	1	Scientific Literature	Bioorg Med Chem Lett	2002	CHEMBL3307501				154.2
CHEMBL562076		None	322.36	0	3.85	8c	C=CCc1cc(C=O)c(O)c(-c2cc(C=O)c(O)c(CC=C)c2)c1	Activity	'='	21.2	%				UO_0000187					0	CHEMBL1833681	Antimigratory activity against human HUVEC cells assessed as migration rate at 40 uM after 24 hrs by wound-healing assay relative to control	F	BAO_0000219	cell-based format	Homo sapiens	None	None	HUVEC	None				CHEMBL613979	HUVEC	Homo sapiens	CELL-LINE	CHEMBL1828544	1	Scientific Literature	J Med Chem	2011	CHEMBL3307501				21.2
CHEMBL1829027		None	308.38	0	4.34	10a	C=CCc1cc(C=O)c(OC)c(-c2ccc(O)c(CC=C)c2)c1	Activity						Active						0	CHEMBL1833014	Antimigratory activity against human HUVEC cells at 20 uM after 24 hrs by wound-healing assay	F	BAO_0000219	cell-based format	Homo sapiens	None	None	HUVEC	None				CHEMBL613979	HUVEC	Homo sapiens	CELL-LINE	CHEMBL1828544	1	Scientific Literature	J Med Chem	2011	CHEMBL3307501
CHEMBL4165429		None	535.6	1	4.27	A8	COC(=O)c1ccc2c(c1)NC(=O)/C2=C(\Nc1ccc2[nH]c(C(=O)N3CCN(C)CC3)cc2c1)c1ccccc1	Activity	'='	17.62	%				UO_0000187					0	CHEMBL4132772	Induction of apoptosis in HUVEC assessed as late apoptotic cells at 0.3 uM measured after 48 hrs by Annexin-V-FITC/propidium iodide staining based flow cytometry (Rvb = 5.79 %)	F	BAO_0000219	cell-based format	Homo sapiens	None	None	HUVEC	None				CHEMBL613979	HUVEC	Homo sapiens	CELL-LINE	CHEMBL4130391	1	Scientific Literature	Eur J Med Chem	2017	CHEMBL3307501				17.62
CHEMBL4170025		None	455.4	0	4.68	9u	Cn1ncc2c(Oc3ccc4c(c3)nc(Nc3ccc(OC(F)(F)F)cc3)n4C)ncnc21	Activity	'='	12.54	%				UO_0000187					0	CHEMBL4155809	Cell cycle arrest in HUVEC harboring VEGFR2 assessed as accumulation at S phase at 2.95 umol/l after 48 hrs by propidium iodide staining based flow cytometry (Rvb = 24.3%)	F	BAO_0000219	cell-based format	Homo sapiens	None	None	HUVEC	None				CHEMBL613979	HUVEC	Homo sapiens	CELL-LINE	CHEMBL4152295	1	Scientific Literature	Eur J Med Chem	2018	CHEMBL3307501				12.54
CHEMBL3612233		None	445.49	1	7.11	4g	O=C(Nc1cccc(Sc2ccnc3ccsc23)c1)Nc1cccc(C(F)(F)F)c1	Activity	'='	44	%				UO_0000187					0	CHEMBL3615785	Cytotoxicity against VEGF-stimulated HUVEC assessed as cell viability at 10 uM after 24 hrs by MTS assay relative to control	A	BAO_0000219	cell-based format	Homo sapiens	None	None	HUVEC	None				CHEMBL613979	HUVEC	Homo sapiens	CELL-LINE	CHEMBL3612032	1	Scientific Literature	Bioorg Med Chem	2015	CHEMBL3307501				44
CHEMBL3612234		None	479.94	1	7.76	4h	O=C(Nc1cccc(Sc2ccnc3ccsc23)c1)Nc1ccc(Cl)c(C(F)(F)F)c1	Activity	'='	26	%				UO_0000187					0	CHEMBL3615785	Cytotoxicity against VEGF-stimulated HUVEC assessed as cell viability at 10 uM after 24 hrs by MTS assay relative to control	A	BAO_0000219	cell-based format	Homo sapiens	None	None	HUVEC	None				CHEMBL613979	HUVEC	Homo sapiens	CELL-LINE	CHEMBL3612032	1	Scientific Literature	Bioorg Med Chem	2015	CHEMBL3307501				26
CHEMBL3612234		None	479.94	1	7.76	4h	O=C(Nc1cccc(Sc2ccnc3ccsc23)c1)Nc1ccc(Cl)c(C(F)(F)F)c1	Activity						Toxic						0	CHEMBL3615786	Cytotoxicity against VEGF-stimulated HUVEC assessed as reduction of cell viability at 2.5 to 5 uM after 24 hrs by MTS assay	A	BAO_0000219	cell-based format	Homo sapiens	None	None	HUVEC	None				CHEMBL613979	HUVEC	Homo sapiens	CELL-LINE	CHEMBL3612032	1	Scientific Literature	Bioorg Med Chem	2015	CHEMBL3307501
CHEMBL4877396		None	297.36	0	2.47	5g	COc1ccc(N)c(C(=O)CCNC(=N)c2ccccc2)c1	Activity						Non-Toxic						0	CHEMBL4809870	Cytotoxicity against HUVEC assessed as reduction in cell viability at 10 to 100 uM measured after 30 mins by MTT assay	A	BAO_0000219	cell-based format	Homo sapiens	None	None	HUVEC	None				CHEMBL613979	HUVEC	Homo sapiens	CELL-LINE	CHEMBL4808198	1	Scientific Literature	Bioorg Med Chem	2021	CHEMBL3307501	Dose_Lower = 10.0 microM | Dose_Upper = 100.0 microM | TIME = 0.5 hr
CHEMBL541454		None	274.23	0	-0.21	(R)-2	O=C1CC[C@@H](N2C(=O)c3ccc(O)cc3C2=O)C(=O)N1	Activity	'>'	70	%				UO_0000187					0	CHEMBL1035528	Antiangiogenic activity against VEGF-induced HUVEC assessed as tube area at 100 uM after 11 days by BCIP/NBT visualization assay	F	BAO_0000219	cell-based format	Homo sapiens	None	None	HUVEC	None				CHEMBL613979	HUVEC	Homo sapiens	CELL-LINE	CHEMBL1151853	1	Scientific Literature	Bioorg Med Chem Lett	2009	CHEMBL3307501				70
CHEMBL560448		None	274.23	0	-0.21	(S)-2	O=C1CC[C@H](N2C(=O)c3ccc(O)cc3C2=O)C(=O)N1	Activity						Active						0	CHEMBL1035531	Antiangiogenic activity against VEGF-induced HUVEC assessed as tube path at 100 uM after 11 days after 11 days by BCIP/NBT visualization assay	F	BAO_0000219	cell-based format	Homo sapiens	None	None	HUVEC	None				CHEMBL613979	HUVEC	Homo sapiens	CELL-LINE	CHEMBL1151853	1	Scientific Literature	Bioorg Med Chem Lett	2009	CHEMBL3307501
CHEMBL423432		None	422.57	0	2.84	4d	CCN1CCN(C(=O)O[C@@H]2CC[C@]3(CO3)[C@@H]([C@@]3(C)O[C@@H]3CC=C(C)C)[C@@H]2OC)CC1	Activity	'='	100	%				UO_0000187					0	CHEMBL695355	Percent stability determined after 0 hr in HUVEC lysate; Expressed as % remaining	F	BAO_0000219	cell-based format	Homo sapiens	None	None	HUVEC	None				CHEMBL613979	HUVEC	Homo sapiens	CELL-LINE	CHEMBL1146717	1	Scientific Literature	Bioorg Med Chem Lett	2004	CHEMBL3307501				100
CHEMBL2441927		None	524.95	1	4.14	12i	O=C1C(CC(F)(F)F)=CC(O)(CSc2cccc[n+]2[O-])N1CCNc1ccnc2cc(Cl)ccc12	Activity						Non-toxic						0	CHEMBL2444380	Cytotoxicity against HUVEC at 0.01 to 50 umol/L after 24 hrs by Tryptan Blue assay	A	BAO_0000219	cell-based format	Homo sapiens	None	None	HUVEC	None				CHEMBL613979	HUVEC	Homo sapiens	CELL-LINE	CHEMBL2440053	1	Scientific Literature	Bioorg Med Chem Lett	2013	CHEMBL3307501
CHEMBL5422849		None	523.45	2	6.71	23	O=C(N/N=C/c1ccc(F)c(Br)c1)c1ccc(NC2CCCCC2)c(NCc2ccccc2)c1	Activity						Non-Toxic						0	CHEMBL5390006	Cytotoxicity against human HUVEC cells assessed as reduction in erastin-induced cell survival at 10 uM measured for 24 hrs by SRB assay	T	BAO_0000219	cell-based format	Homo sapiens	None	None	HUVEC	None				CHEMBL613979	HUVEC	Homo sapiens	CELL-LINE	CHEMBL5385970	1	Scientific Literature	RSC Med Chem	2024	CHEMBL3307501	DOSE = 10.0 microM | TIME = 24.0 hr
CHEMBL5439921		None	532.69	2	7.39	12	O=C(N/N=C/c1ccc(OCc2ccccc2)cc1)c1ccc(NC2CCCCC2)c(NCc2ccccc2)c1	Activity						Non-Toxic						0	CHEMBL5390006	Cytotoxicity against human HUVEC cells assessed as reduction in erastin-induced cell survival at 10 uM measured for 24 hrs by SRB assay	T	BAO_0000219	cell-based format	Homo sapiens	None	None	HUVEC	None				CHEMBL613979	HUVEC	Homo sapiens	CELL-LINE	CHEMBL5385970	1	Scientific Literature	RSC Med Chem	2024	CHEMBL3307501	DOSE = 10.0 microM | TIME = 24.0 hr
CHEMBL5439347		None	451.57	1	5.68	13	N#Cc1ccc(/C=N/NC(=O)c2ccc(NC3CCCCC3)c(NCc3ccccc3)c2)cc1	Activity						Toxic						0	CHEMBL5390006	Cytotoxicity against human HUVEC cells assessed as reduction in erastin-induced cell survival at 10 uM measured for 24 hrs by SRB assay	T	BAO_0000219	cell-based format	Homo sapiens	None	None	HUVEC	None				CHEMBL613979	HUVEC	Homo sapiens	CELL-LINE	CHEMBL5385970	1	Scientific Literature	RSC Med Chem	2024	CHEMBL3307501	DOSE = 10.0 microM | TIME = 24.0 hr
CHEMBL5429651		None	532.69	2	7.39	16	O=C(N/N=C/c1cccc(OCc2ccccc2)c1)c1ccc(NC2CCCCC2)c(NCc2ccccc2)c1	Activity						Non-Toxic						0	CHEMBL5390006	Cytotoxicity against human HUVEC cells assessed as reduction in erastin-induced cell survival at 10 uM measured for 24 hrs by SRB assay	T	BAO_0000219	cell-based format	Homo sapiens	None	None	HUVEC	None				CHEMBL613979	HUVEC	Homo sapiens	CELL-LINE	CHEMBL5385970	1	Scientific Literature	RSC Med Chem	2024	CHEMBL3307501	DOSE = 10.0 microM | TIME = 24.0 hr
CHEMBL463718		None	210.28	0	0.52	3	CC(C)C[C@H]1NC(=O)[C@@H]2CCCN2C1=O	Activity						Dose-dependent effect						0	CHEMBL3788039	Reduction in LPS-induced human neutrophil migration index in HUVEC cells after 6 hrs by crystal violet staining-based microscopic analysis	F	BAO_0000219	cell-based format	Homo sapiens	None	None	HUVEC	None				CHEMBL613979	HUVEC	Homo sapiens	CELL-LINE	CHEMBL3784988	1	Scientific Literature	Bioorg Med Chem Lett	2016	CHEMBL3307501
CHEMBL4091440		None	520.75	2	8.11	D5	C=C[C@]1(C)CC[C@@H](C(=C)COC(=O)/C=C/C(=O)OCC(=C)[C@@H]2CC[C@@](C)(C=C)[C@H](C(=C)C)C2)C[C@H]1C(=C)C	Activity						Non-Toxic						0	CHEMBL4007365	Effect on total p38 MAPK protein level in HUVEC at 0.1 to 10 uM pretreated for 24 hrs followed by H2O2-stimulation for 2 hrs by western blot analysis	A	BAO_0000219	cell-based format	Homo sapiens	None	None	HUVEC	None				CHEMBL613979	HUVEC	Homo sapiens	CELL-LINE	CHEMBL4004891	1	Scientific Literature	ACS Med Chem Lett	2017	CHEMBL3307501
CHEMBL4072208		None	570.81	2	9.48	D8	C=C[C@]1(C)CC[C@@H](C(=C)COC(=O)c2cccc(C(=O)OCC(=C)[C@@H]3CC[C@@](C)(C=C)[C@H](C(=C)C)C3)c2)C[C@H]1C(=C)C	Activity						Active						0	CHEMBL4007333	Cytoprotective activity against H2O2-induced cell injury in HUVEC assessed as increase in cell viability at 10 uM pretreated for 24 hrs followed by H2O2-stimulation after 2 hrs by MTT assay	F	BAO_0000219	cell-based format	Homo sapiens	None	None	HUVEC	None				CHEMBL613979	HUVEC	Homo sapiens	CELL-LINE	CHEMBL4004891	1	Scientific Literature	ACS Med Chem Lett	2017	CHEMBL3307501
CHEMBL4750450		None	532.46	2	6.71	11i	O=C(Nc1ccc(Cl)c(Cl)c1)Nc1nnc(Sc2ncnc3scc(-c4ccncc4)c23)s1	Activity	'='	55.2	%				UO_0000187					0	CHEMBL4735872	Induction of apoptosis in HUVEC assessed as viable cells at IC50 measured after 48 hrs by Annexin V-FITC/propidium iodide staining based flow cytometry (Rvb = 87.4%)	F	BAO_0000219	cell-based format	Homo sapiens	None	None	HUVEC	None				CHEMBL613979	HUVEC	Homo sapiens	CELL-LINE	CHEMBL4732131	1	Scientific Literature	Eur J Med Chem	2021	CHEMBL3307501	TIME = 48.0 hr			55.2
CHEMBL4101659		None	508.74	2	7.94	D4	C=C[C@]1(C)CC[C@@H](C(=C)COC(=O)CC(=O)OCC(=C)[C@@H]2CC[C@@](C)(C=C)[C@H](C(=C)C)C2)C[C@H]1C(=C)C	Activity						Active						0	CHEMBL4007333	Cytoprotective activity against H2O2-induced cell injury in HUVEC assessed as increase in cell viability at 10 uM pretreated for 24 hrs followed by H2O2-stimulation after 2 hrs by MTT assay	F	BAO_0000219	cell-based format	Homo sapiens	None	None	HUVEC	None				CHEMBL613979	HUVEC	Homo sapiens	CELL-LINE	CHEMBL4004891	1	Scientific Literature	ACS Med Chem Lett	2017	CHEMBL3307501
CHEMBL4793476		None	524.62	2	5.5	7h	COc1ccc(-c2cc(C(=O)N3CCC4(CC3)CC(=O)c3nn(C(C)(C)C)cc3O4)c3ccccc3n2)cc1	Activity	'='	102.3	%				UO_0000187					0	CHEMBL4735028	Cytotoxicity against HUVEC assessed as cell viability at 100 uM after 72 hrs by MTT assay relative to control	A	BAO_0000219	cell-based format	Homo sapiens	None	None	HUVEC	None				CHEMBL613979	HUVEC	Homo sapiens	CELL-LINE	CHEMBL4732112	1	Scientific Literature	Eur J Med Chem	2021	CHEMBL3307501	Dose = 100.0 microM | TIME = 72.0 hr			102.3
CHEMBL4777684		None	516.65	1	3.58	7o	CN1CCN(c2cc(C(=O)N3CCC4(CC3)CC(=O)c3nn(C(C)(C)C)cc3O4)c3ccccc3n2)CC1	Activity	'='	93.45	%				UO_0000187					0	CHEMBL4735028	Cytotoxicity against HUVEC assessed as cell viability at 100 uM after 72 hrs by MTT assay relative to control	A	BAO_0000219	cell-based format	Homo sapiens	None	None	HUVEC	None				CHEMBL613979	HUVEC	Homo sapiens	CELL-LINE	CHEMBL4732112	1	Scientific Literature	Eur J Med Chem	2021	CHEMBL3307501	Dose = 100.0 microM | TIME = 72.0 hr			93.45
CHEMBL562336		None	294.35	0	4.03	8a	C=CCc1cc(C=O)c(O)c(-c2ccc(O)c(CC=C)c2)c1	Activity	'='	34.2	%				UO_0000187					0	CHEMBL1833681	Antimigratory activity against human HUVEC cells assessed as migration rate at 40 uM after 24 hrs by wound-healing assay relative to control	F	BAO_0000219	cell-based format	Homo sapiens	None	None	HUVEC	None				CHEMBL613979	HUVEC	Homo sapiens	CELL-LINE	CHEMBL1828544	1	Scientific Literature	J Med Chem	2011	CHEMBL3307501				34.2
CHEMBL4793579		None	620.47	2	-0.16	R-10	COC(=O)c1cc(OC[C@H](COS(=O)(=O)[O-])OS(=O)(=O)[O-])ccc1OCCCCOS(=O)(=O)[O-].[Na+].[Na+].[Na+]	Activity						Non-Toxic						0	CHEMBL4732335	Cytotoxicity against HUVEC cells assessed as reduction in cell viability incubated for 72 hrs by MTT assay	A	BAO_0000219	cell-based format	Homo sapiens	None	None	HUVEC	None				CHEMBL613979	HUVEC	Homo sapiens	CELL-LINE	CHEMBL4732020	1	Scientific Literature	RSC Med Chem	2021	CHEMBL3307501	TIME = 72.0 hr
CHEMBL3098155		None	165.19	0	1.45	1	CN(C)c1ccccc1C(=O)O	Activity						Dose-dependent effect						0	CHEMBL4058525	Cytotoxicity against HUVEC assessed as reduction in cell viability after 24 hrs by MTT assay	A	BAO_0000219	cell-based format	Homo sapiens	None	None	HUVEC	None				CHEMBL613979	HUVEC	Homo sapiens	CELL-LINE	CHEMBL4052806	1	Scientific Literature	Bioorg Med Chem Lett	2017	CHEMBL3307501
CHEMBL3730447		None	220.26	0	1.38	KP 15807	NC(=O)c1nnsc1Nc1ccccc1	Activity	'='	746										0	CHEMBL3734094	Antiangiogenic activity in log phase HUVEC assessed as [3H]-thymidine incorporation at 10 uM measured at 24 hrs by scintillation counting analysis (Rvb = 854 +/- 113 No_unit)	F	BAO_0000219	cell-based format	Homo sapiens	None	None	HUVEC	None				CHEMBL613979	HUVEC	Homo sapiens	CELL-LINE	CHEMBL3727375	38	SureChEMBL Patent Bioactivity Data		2007	CHEMBL3307501				746
CHEMBL465510		None	436.42	0	3.54	4	COc1cc(C2Oc3c(OC)cc4c(=O)c5ccccc5oc4c3OC2CO)ccc1O	Activity						Not Active						0	CHEMBL4151080	Immunomodulatory activity in HUVEC assessed as inhibition of IFNgamma-induced HLA-E expression at 10 uM pretreated for 1 hr followed by IFNgamma stimulation and measured after 48 hrs by immunostaining based flow cytometry relative to control	F	BAO_0000219	cell-based format	Homo sapiens	None	None	HUVEC	None				CHEMBL613979	HUVEC	Homo sapiens	CELL-LINE	CHEMBL4145656	1	Scientific Literature	J Nat Prod	2018	CHEMBL3307501
CHEMBL4160107		None	340.33	0	3.55	6	COc1cc2oc3cc(O)cc(O)c3c(=O)c2c2c1OC(C)(C)C=C2	Activity						Not Active						0	CHEMBL4151081	Immunomodulatory activity in HUVEC assessed as inhibition of IFNgamma-induced HLA-DR expression at 10 uM pretreated for 1 hr followed by IFNgamma stimulation and measured after 48 hrs by immunostaining based flow cytometry relative to control	F	BAO_0000219	cell-based format	Homo sapiens	None	None	HUVEC	None				CHEMBL613979	HUVEC	Homo sapiens	CELL-LINE	CHEMBL4145656	1	Scientific Literature	J Nat Prod	2018	CHEMBL3307501
CHEMBL4202866		None	400.45	0	4.93	4	COCOc1cc(OC)c(C(=O)/C=C/c2ccc(F)cc2)c(O)c1CC=C(C)C	Activity						Active						0	CHEMBL4193067	Antimigratory activity in HUVEC at 10 uM after 6 hrs by DAPI staining based Boyden chamber method	F	BAO_0000219	cell-based format	Homo sapiens	None	None	HUVEC	None				CHEMBL613979	HUVEC	Homo sapiens	CELL-LINE	CHEMBL4190290	1	Scientific Literature	Eur J Med Chem	2017	CHEMBL3307501
CHEMBL4205156		None	354.36	0	0.06	2	CC(=O)OCC1=C2/C(=C/[C@]3(C)CC[C@@](O)(O3)[C@](C)(O)C[C@@H]2O)OC1=O	Activity						Active						0	CHEMBL4200150	Antiangiogenic activity in HUVEC assessed as decrease in VEGF-induced anchorage junctions at 1 ug/ml after 3 days	F	BAO_0000219	cell-based format	Homo sapiens	None	None	HUVEC	None				CHEMBL613979	HUVEC	Homo sapiens	CELL-LINE	CHEMBL4196133	1	Scientific Literature	J Nat Prod	2018	CHEMBL3307501
CHEMBL4213932		None	396.39	0	0.63	7	CC(=O)OCC1=C2/C(=C/[C@]3(C)CC[C@@](O)(O3)[C@@](C)(O)C[C@H]2OC(C)=O)OC1=O	Activity						Active						0	CHEMBL4200148	Antiangiogenic activity in HUVEC assessed as decrease in VEGF-induced extremities at 1 ug/ml after 3 days	F	BAO_0000219	cell-based format	Homo sapiens	None	None	HUVEC	None				CHEMBL613979	HUVEC	Homo sapiens	CELL-LINE	CHEMBL4196133	1	Scientific Literature	J Nat Prod	2018	CHEMBL3307501
CHEMBL4214441		None	438.43	0	0.94	8	CC(=O)OCC1=C2[C@@H](OC(C)=O)C[C@@](C)(OC(C)=O)C(=O)CC[C@@]3(C)O[C@H]3[C@H]2OC1=O	Activity						Active						0	CHEMBL4200148	Antiangiogenic activity in HUVEC assessed as decrease in VEGF-induced extremities at 1 ug/ml after 3 days	F	BAO_0000219	cell-based format	Homo sapiens	None	None	HUVEC	None				CHEMBL613979	HUVEC	Homo sapiens	CELL-LINE	CHEMBL4196133	1	Scientific Literature	J Nat Prod	2018	CHEMBL3307501
CHEMBL4215194		None	427.45	0	4.7	14	COCOc1cc(OC)c(C(=O)/C=C/c2ccc([N+](=O)[O-])cc2)c(O)c1CC=C(C)C	Activity						Active						0	CHEMBL4193067	Antimigratory activity in HUVEC at 10 uM after 6 hrs by DAPI staining based Boyden chamber method	F	BAO_0000219	cell-based format	Homo sapiens	None	None	HUVEC	None				CHEMBL613979	HUVEC	Homo sapiens	CELL-LINE	CHEMBL4190290	1	Scientific Literature	Eur J Med Chem	2017	CHEMBL3307501
CHEMBL4216674		None	386.42	0	4.66	13	COc1ccc(/C=C/C(=O)c2c(OC)cc(O)c(CC=C(C)C)c2O)c(F)c1	Activity						Not Active						0	CHEMBL4193068	Anti-invasive activity in HUVEC at 10 uM after 24 hrs by DAPI staining based Boyden chamber method	F	BAO_0000219	cell-based format	Homo sapiens	None	None	HUVEC	None				CHEMBL613979	HUVEC	Homo sapiens	CELL-LINE	CHEMBL4190290	1	Scientific Literature	Eur J Med Chem	2017	CHEMBL3307501
CHEMBL4213960		None	170.25	0	1.47	6	C=C(C)[C@@H]1CC[C@](C)(O)[C@@H](O)C1	Activity						Toxic						0	CHEMBL4188926	Cytotoxicity against HUVEC assessed as reduction in cell viability up to 100 uM after 24 hrs by MTT assay	A	BAO_0000219	cell-based format	Homo sapiens	None	None	HUVEC	None				CHEMBL613979	HUVEC	Homo sapiens	CELL-LINE	CHEMBL4184295	1	Scientific Literature	Bioorg Med Chem Lett	2018	CHEMBL3307501
CHEMBL572085		None	489.53	1	-2.06	3	N=C(N)NCCC[C@@H]1NC(=O)CC(=O)N[C@@H](CC(=O)O)C(=O)N[C@H](Cc2ccccc2)CNC1=O	Activity						Non-toxic						0	CHEMBL1039855	Cytotoxicity against HUVEC assessed as change in cell morphology at 1 uM after 16 hrs by flow cytometry using Annexin V/propidium staining	A	BAO_0000219	cell-based format	Homo sapiens	None	None	HUVEC	None				CHEMBL613979	HUVEC	Homo sapiens	CELL-LINE	CHEMBL1156816	1	Scientific Literature	J Med Chem	2010	CHEMBL3307501
CHEMBL3314249		None	522.77	2	8.33	5r	C=C[C@]1(C)CC[C@@H](C(=C)COC(=O)CCC(=O)OCC(=C)[C@@H]2CC[C@@](C)(C=C)[C@H](C(=C)C)C2)C[C@H]1C(=C)C	Activity						Dose-dependent effect						0	CHEMBL3362452	Increase in nitric oxide secretion in H2O2-treated HUVEC at 0.5 to 50 uM pre-incubated for 24 hrs before H2O2 stimulation for 2 hrs	F	BAO_0000219	cell-based format	Homo sapiens	None	None	HUVEC	None				CHEMBL613979	HUVEC	Homo sapiens	CELL-LINE	CHEMBL3352572	1	Scientific Literature	Bioorg Med Chem Lett	2014	CHEMBL3307501
CHEMBL1289776		None	407.5	0	3.78	4b	O=S(=O)(c1ccccc1)n1cc(/C=C2C(=N/O)/C3CCN/2CC3)c2ccccc21	Activity						Active						0	CHEMBL1291925	Antiangiogenic activity against HUVEC assessed as inhibition of cell migration at 25 uM after 20 hrs by scratch assay	F	BAO_0000219	cell-based format	Homo sapiens	None	None	HUVEC	None				CHEMBL613979	HUVEC	Homo sapiens	CELL-LINE	CHEMBL1287763	1	Scientific Literature	Bioorg Med Chem Lett	2010	CHEMBL3307501
CHEMBL1289776		None	407.5	0	3.78	4b	O=S(=O)(c1ccccc1)n1cc(/C=C2C(=N/O)/C3CCN/2CC3)c2ccccc21	Activity						Active						0	CHEMBL1291926	Antiangiogenic activity against HUVEC assessed as inhibition of cell migration at 10 uM after 20 hrs by scratch assay	F	BAO_0000219	cell-based format	Homo sapiens	None	None	HUVEC	None				CHEMBL613979	HUVEC	Homo sapiens	CELL-LINE	CHEMBL1287763	1	Scientific Literature	Bioorg Med Chem Lett	2010	CHEMBL3307501
CHEMBL3593872		None	341.36	0	3.14	12	COc1cc(C(=O)c2ccc3c(ccn3C)c2)c(O)c(OC)c1OC	Activity	'='	72	%				UO_0000187					0	CHEMBL3595582	Antivascular activity in HUVEC assessed as inhibition of VEGF-induced capillary tube formation at 50 nM after 4 hrs by microscopic analysis relative to control	F	BAO_0000219	cell-based format	Homo sapiens	None	None	HUVEC	None				CHEMBL613979	HUVEC	Homo sapiens	CELL-LINE	CHEMBL3593220	1	Scientific Literature	Bioorg Med Chem	2015	CHEMBL3307501				72
CHEMBL3593873		None	357.36	0	3.14	13	COc1ccc2c(C(=O)c3cc(OC)c(OC)c(OC)c3O)c[nH]c2c1	Activity	'='	0	%				UO_0000187					0	CHEMBL3595584	Antivascular activity in HUVEC assessed as inhibition of VEGF-induced capillary tube formation at 500 nM after 4 hrs by microscopic analysis relative to control	F	BAO_0000219	cell-based format	Homo sapiens	None	None	HUVEC	None				CHEMBL613979	HUVEC	Homo sapiens	CELL-LINE	CHEMBL3593220	1	Scientific Literature	Bioorg Med Chem	2015	CHEMBL3307501				0
CHEMBL3593872		None	341.36	0	3.14	12	COc1cc(C(=O)c2ccc3c(ccn3C)c2)c(O)c(OC)c1OC	Activity	'='	0	%				UO_0000187					0	CHEMBL3595585	Antivascular activity in HUVEC assessed as inhibition of VEGF-induced capillary tube formation at 2500 nM after 4 hrs by microscopic analysis relative to control	F	BAO_0000219	cell-based format	Homo sapiens	None	None	HUVEC	None				CHEMBL613979	HUVEC	Homo sapiens	CELL-LINE	CHEMBL3593220	1	Scientific Literature	Bioorg Med Chem	2015	CHEMBL3307501				0
CHEMBL3593872		None	341.36	0	3.14	12	COc1cc(C(=O)c2ccc3c(ccn3C)c2)c(O)c(OC)c1OC	Activity	'='	94	%				UO_0000187					0	CHEMBL3595588	Toxicity in HUVEC assessed as cell viability at 100 nM after 4 hrs relative to control	T	BAO_0000219	cell-based format	Homo sapiens	None	None	HUVEC	None				CHEMBL613979	HUVEC	Homo sapiens	CELL-LINE	CHEMBL3593220	1	Scientific Literature	Bioorg Med Chem	2015	CHEMBL3307501				94
CHEMBL4126434		None	415.84	0	2.15	15i	O=C(O)CNC(=O)c1ncc(-c2cn(CCCc3ccc(Cl)cc3)nn2)cc1O	Activity						Non-Toxic						0	CHEMBL4124456	Cytotoxicity against HUVEC assessed as reduction in cell viability at 10 to 100 uM after 72 hrs by MTT assay	A	BAO_0000219	cell-based format	Homo sapiens	None	None	HUVEC	None				CHEMBL613979	HUVEC	Homo sapiens	CELL-LINE	CHEMBL4118236	1	Scientific Literature	J Med Chem	2018	CHEMBL3307501
CHEMBL20883	TEGAFUR	4	200.17	0	-0.02	1, tegafur	O=c1[nH]c(=O)n(C2CCCO2)cc1F	Activity						Not Active						0	CHEMBL926710	Antiangiogenic activity against HUVEC cells assessed as tube formation at 80 uM after 24 hrs	F	BAO_0000219	cell-based format	Homo sapiens	None	None	HUVEC	None				CHEMBL613979	HUVEC	Homo sapiens	CELL-LINE	CHEMBL1140720	1	Scientific Literature	J Med Chem	2008	CHEMBL3307501
CHEMBL221540		None	477.64	0	4.49	4	C[C@@H]1C[C@H](C)C[C@H](C)[C@@H](O)CC(=O)O[C@H]([C@H](C)[C@H](C)C(=O)O)C/C=C/C=C(/C#N)[C@H](O)[C@@H](C)C1	Activity	'='	116										0	CHEMBL913617	Inhibition of HUVEC tubule formation assessed as number of branches at 25 pM	F	BAO_0000219	cell-based format	Homo sapiens	None	None	HUVEC	None				CHEMBL613979	HUVEC	Homo sapiens	CELL-LINE	CHEMBL1139729	1	Scientific Literature	Bioorg Med Chem Lett	2006	CHEMBL3307501				116
CHEMBL3826979		None	1942.61	None	None	3; KL2	CC(C)C[C@H](NC(=O)[C@H](CCCCN)NC(=O)[C@H](CC(C)C)NC(=O)[C@H](CC(C)C)NC(=O)[C@H](CCCCN)NC(=O)[C@H](CCCCN)NC(=O)[C@H](CC(C)C)NC(=O)[C@H](CCCCN)NC(=O)[C@H](CC(C)C)NC(=O)[C@H](CC(C)C)NC(=O)[C@H](CCCCN)NC(=O)[C@H](CC(C)C)NC(=O)[C@H](CC(C)C)NC(=O)[C@H](CCCCN)NC(=O)CNC(=O)CNC(=O)[C@@H](N)Cc1cnc[nH]1)C(N)=O	Activity						Non-toxic						0	CHEMBL3830529	Cytotoxicity against HUVEC assessed as cell viability after 24 hrs by MTT assay	A	BAO_0000219	cell-based format	Homo sapiens	None	None	HUVEC	None				CHEMBL613979	HUVEC	Homo sapiens	CELL-LINE	CHEMBL3826940	1	Scientific Literature	J Med Chem	2016	CHEMBL3307501
CHEMBL382894		None	180.21	0	0.43	ABO	Nc1ccc2c(c1)NC(CO)CO2	Activity						Active						0	CHEMBL1062242	Antiapoptotic activity against low density lipoprotein-induced apoptosis in HUVEC cells assessed as nuclear fragmentation after 24 hrs by acridin orange staining	F	BAO_0000219	cell-based format	Homo sapiens	None	None	HUVEC	None				CHEMBL613979	HUVEC	Homo sapiens	CELL-LINE	CHEMBL1152912	1	Scientific Literature	Bioorg Med Chem Lett	2009	CHEMBL3307501
CHEMBL3612232		None	391.52	1	6.4	4f	Cc1cccc(NC(=O)Nc2cccc(Sc3ccnc4ccsc34)c2)c1	Activity						Dose-dependent effect						0	CHEMBL3615787	Antiproliferative activity against VEGF-stimulated HUVEC after 24 hrs by BrdU incorporation assay	F	BAO_0000219	cell-based format	Homo sapiens	None	None	HUVEC	None				CHEMBL613979	HUVEC	Homo sapiens	CELL-LINE	CHEMBL3612032	1	Scientific Literature	Bioorg Med Chem	2015	CHEMBL3307501
CHEMBL2204950		None	309.37	0	1.41	4t	COc1cccc(CNC(=O)N[C@@H](CC(C)C)C(=O)NO)c1	Activity						Active						0	CHEMBL2210531	Antiangiogenesis activity against HUVEC assessed as decrease in capillary tubular structure formation at 25 ug/ml after 8 hrs by microscopic analysis	F	BAO_0000219	cell-based format	Homo sapiens	None	None	HUVEC	None				CHEMBL613979	HUVEC	Homo sapiens	CELL-LINE	CHEMBL2203020	1	Scientific Literature	ACS Med Chem Lett	2012	CHEMBL3307501
CHEMBL3786354		None	668.78	2	-0.2	9i	CC1(C)N([O])C(c2ccc(OCC(=O)NCCNC(=O)[C@H](Cc3ccc(O)cc3)NC(=O)[C@@H](N)CCCNC(=N)N)cc2)=[N+]([O-])C1(C)C	Activity	'='	41.5	%				UO_0000187					0	CHEMBL3787825	Inhibition of simulated ischemia/reperfusion-induced human HUVEC cells death assessed as increase in tubular mitochondria levels at 30 ug/ml after 2 hrs by Hoechst 33342 dye based fluorescence assay (Rvb = 11.3 +/- 2.1 %)	F	BAO_0000219	cell-based format	Homo sapiens	None	None	HUVEC	Mitochondria				CHEMBL613979	HUVEC	Homo sapiens	CELL-LINE	CHEMBL3784981	1	Scientific Literature	Bioorg Med Chem Lett	2016	CHEMBL3307501				41.5
CHEMBL3786354		None	668.78	2	-0.2	9i	CC1(C)N([O])C(c2ccc(OCC(=O)NCCNC(=O)[C@H](Cc3ccc(O)cc3)NC(=O)[C@@H](N)CCCNC(=N)N)cc2)=[N+]([O-])C1(C)C	Activity						Active						0	CHEMBL3790017	Inhibition of simulated ischemia/reperfusion-induced ROS production in human HUVEC cells at 30 ug/ml after 2 hrs by Hoechst 33342 dye based fluorescence assay	F	BAO_0000219	cell-based format	Homo sapiens	None	None	HUVEC	None				CHEMBL613979	HUVEC	Homo sapiens	CELL-LINE	CHEMBL3784981	1	Scientific Literature	Bioorg Med Chem Lett	2016	CHEMBL3307501
CHEMBL3086411		None	407.47	0	3.63	6-20	COc1cc(OC)cc(N2CCN(C(=O)c3oc(C)nc3-c3ccccc3)CC2)c1	Activity						Active						0	CHEMBL3089552	Vascular disrupting activity in HUVEC assessed as disruption of capillary-like structure formation by measuring growth inhibition at 30 ng/mL after 1 hr	F	BAO_0000219	cell-based format	Homo sapiens	None	None	HUVEC	None				CHEMBL613979	HUVEC	Homo sapiens	CELL-LINE	CHEMBL3085756	1	Scientific Literature	J Med Chem	2013	CHEMBL3307501
CHEMBL3086567		None	425.46	0	3.77	6-53	COc1cc(OC)cc(N2CCN(C(=O)c3oc(C)nc3-c3ccc(F)cc3)CC2)c1	Activity						Active						0	CHEMBL3089553	Vascular disrupting activity in HUVEC assessed as disruption of capillary-like structure formation by measuring growth inhibition at 300 ng/mL after 1 hr	F	BAO_0000219	cell-based format	Homo sapiens	None	None	HUVEC	None				CHEMBL613979	HUVEC	Homo sapiens	CELL-LINE	CHEMBL3085756	1	Scientific Literature	J Med Chem	2013	CHEMBL3307501
CHEMBL3086391		None	381.86	0	4.27	3	Cc1nc(-c2ccccc2)c(C(=O)N2CCN(c3cccc(Cl)c3)CC2)o1	Activity						Active						0	CHEMBL3089554	Vascular disrupting activity in HUVEC assessed as disruption of capillary-like structure formation by measuring growth inhibition at 100 ng/mL after 1 hr	F	BAO_0000219	cell-based format	Homo sapiens	None	None	HUVEC	None				CHEMBL613979	HUVEC	Homo sapiens	CELL-LINE	CHEMBL3085756	1	Scientific Literature	J Med Chem	2013	CHEMBL3307501
CHEMBL2023865	IODOCOMBSTATIN	None	412.22	0	4.19	9a, iodocombstatin	COc1ccc(/C=C\c2cc(I)c(OC)c(OC)c2)cc1O	Activity						Active						0	CHEMBL2026988	Antiangiogenic activity in HUVEC assessed as reduction of number of junctions at 0.01 ug/ml after 24 hrs by matrigel assay relative to control	F	BAO_0000219	cell-based format	Homo sapiens	None	None	HUVEC	None				CHEMBL613979	HUVEC	Homo sapiens	CELL-LINE	CHEMBL2021780	1	Scientific Literature	J Nat Prod	2012	CHEMBL3307501
CHEMBL2023868		None	568.38	0	3.96	11a	COc1ccc(/C=C\c2cc(I)c(OC)c(OC)c2)cc1OP(=O)([O-])[O-].[K+].[K+]	Activity	'='	1	%				UO_0000187					0	CHEMBL2026994	Antiangiogenic activity in HUVEC assessed as cell growth at 0.01 ug/ml after 24 hrs by sulforhodamine B assay relative to control	F	BAO_0000219	cell-based format	Homo sapiens	None	None	HUVEC	None				CHEMBL613979	HUVEC	Homo sapiens	CELL-LINE	CHEMBL2021780	1	Scientific Literature	J Nat Prod	2012	CHEMBL3307501				1
CHEMBL2023869		None	536.17	0	3.96	11b	COc1ccc(/C=C\c2cc(I)c(OC)c(OC)c2)cc1OP(=O)([O-])[O-].[Na+].[Na+]	Activity						Active						0	CHEMBL2026988	Antiangiogenic activity in HUVEC assessed as reduction of number of junctions at 0.01 ug/ml after 24 hrs by matrigel assay relative to control	F	BAO_0000219	cell-based format	Homo sapiens	None	None	HUVEC	None				CHEMBL613979	HUVEC	Homo sapiens	CELL-LINE	CHEMBL2021780	1	Scientific Literature	J Nat Prod	2012	CHEMBL3307501
CHEMBL2023876		None	664.25	1	4.55	12a	COc1ccc(/C=C\c2cc(I)c(OC)c(I)c2)cc1OP(=O)([O-])[O-].[K+].[K+]	Activity						Not Active						0	CHEMBL2026838	Antiangiogenic activity in HUVEC assessed as reduction of cord length at 0.001 ug/ml after 24 hrs by matrigel assay relative to control	F	BAO_0000219	cell-based format	Homo sapiens	None	None	HUVEC	None				CHEMBL613979	HUVEC	Homo sapiens	CELL-LINE	CHEMBL2021780	1	Scientific Literature	J Nat Prod	2012	CHEMBL3307501
CHEMBL2023876		None	664.25	1	4.55	12a	COc1ccc(/C=C\c2cc(I)c(OC)c(I)c2)cc1OP(=O)([O-])[O-].[K+].[K+]	Activity						Active						0	CHEMBL2026841	Antiangiogenic activity in HUVEC assessed as reduction of cord length at 0.1 ug/ml after 24 hrs by matrigel assay relative to control	F	BAO_0000219	cell-based format	Homo sapiens	None	None	HUVEC	None				CHEMBL613979	HUVEC	Homo sapiens	CELL-LINE	CHEMBL2021780	1	Scientific Literature	J Nat Prod	2012	CHEMBL3307501
CHEMBL2023877		None	632.04	1	4.55	12b	COc1ccc(/C=C\c2cc(I)c(OC)c(I)c2)cc1OP(=O)([O-])[O-].[Na+].[Na+]	Activity						Active						0	CHEMBL2026993	Antiangiogenic activity in HUVEC assessed as reduction of number of junctions at 1 ug/ml after 24 hrs by matrigel assay relative to control	F	BAO_0000219	cell-based format	Homo sapiens	None	None	HUVEC	None				CHEMBL613979	HUVEC	Homo sapiens	CELL-LINE	CHEMBL2021780	1	Scientific Literature	J Nat Prod	2012	CHEMBL3307501
CHEMBL2023877		None	632.04	1	4.55	12b	COc1ccc(/C=C\c2cc(I)c(OC)c(I)c2)cc1OP(=O)([O-])[O-].[Na+].[Na+]	Activity						Active						0	CHEMBL2026992	Antiangiogenic activity in HUVEC assessed as reduction of number of junctions at 0.1 ug/ml after 24 hrs by matrigel assay relative to control	F	BAO_0000219	cell-based format	Homo sapiens	None	None	HUVEC	None				CHEMBL613979	HUVEC	Homo sapiens	CELL-LINE	CHEMBL2021780	1	Scientific Literature	J Nat Prod	2012	CHEMBL3307501
CHEMBL1668421		None	368.86	0	3.89	7	COc1cc(O)c2c(c1)/C=C/CCCC(O)C[C@H](Cl)C[C@H](C)OC2=O	Activity						Active						0	CHEMBL1670838	Antiangiogenic activity against HUVEC co-cultured with vascular smooth muscle cells assessed as inhibition of organotypic capillary network formation at 33 uM after 72 hrs	F	BAO_0000219	cell-based format	Homo sapiens	None	None	HUVEC	None				CHEMBL613979	HUVEC	Homo sapiens	CELL-LINE	CHEMBL1667852	1	Scientific Literature	Bioorg Med Chem Lett	2011	CHEMBL3307501
CHEMBL2381120		None	324.31	0	3.82	7a	Fc1ccccc1/C=C/c1nnc(-c2ccc3c(c2)OCCO3)o1	Activity						Dose-dependent effect						0	CHEMBL2383856	Induction of apoptosis in HUVEC after 24 hrs by annexin V-FITC/propidium iodide staining-based FACS flow cytometric analysis	F	BAO_0000219	cell-based format	Homo sapiens	None	None	HUVEC	None				CHEMBL613979	HUVEC	Homo sapiens	CELL-LINE	CHEMBL2380264	1	Scientific Literature	Bioorg Med Chem Lett	2013	CHEMBL3307501
CHEMBL2381120		None	324.31	0	3.82	7a	Fc1ccccc1/C=C/c1nnc(-c2ccc3c(c2)OCCO3)o1	Activity	'='	56.62	%				UO_0000187					0	CHEMBL2383859	Induction of apoptosis in HUVEC assessed as viable cells at 1 uM after 24 hrs by annexin V-FITC/propidium iodide staining-based FACS flow cytometric analysis (Rvb = 96.26%)	F	BAO_0000219	cell-based format	Homo sapiens	None	None	HUVEC	None				CHEMBL613979	HUVEC	Homo sapiens	CELL-LINE	CHEMBL2380264	1	Scientific Literature	Bioorg Med Chem Lett	2013	CHEMBL3307501				56.62
CHEMBL367938		None	451.61	0	3.3	(E)-3d	CCN1CCN(C(=O)O[C@@H]2CC[C@]3(CO3)[C@@H](/C(C)=N/OCC3CCCCC3)[C@@H]2OC)CC1	Activity						Not Determined						0	CHEMBL689939	Percent remained in HUVEC lysate after 0.5 hr in presence of epoxide hydrolase (EH) (Control = 103) (Compound used as substrate); expressed as % remaining, ND = not determined	F	BAO_0000219	cell-based format	Homo sapiens	None	None	HUVEC	None				CHEMBL613979	HUVEC	Homo sapiens	CELL-LINE	CHEMBL1146717	1	Scientific Literature	Bioorg Med Chem Lett	2004	CHEMBL3307501
CHEMBL369152		None	309.41	0	2.95	(E)-6c	CO[C@@H]1[C@H](OC(N)=O)CC[C@]2(CO2)[C@H]1/C(C)=C/CC=C(C)C	Activity						Not Determined						0	CHEMBL689950	Percent remained in HUVEC lysate after 2 hr in presence of epoxide hydrolase (EH) (Control = 90) (Compound used as substrate); Expressed as % remaining, ND = not determined	F	BAO_0000219	cell-based format	Homo sapiens	None	None	HUVEC	None				CHEMBL613979	HUVEC	Homo sapiens	CELL-LINE	CHEMBL1146717	1	Scientific Literature	Bioorg Med Chem Lett	2004	CHEMBL3307501
CHEMBL369152		None	309.41	0	2.95	(E)-6c	CO[C@@H]1[C@H](OC(N)=O)CC[C@]2(CO2)[C@H]1/C(C)=C/CC=C(C)C	Activity	'='	79	%				UO_0000187					0	CHEMBL696132	Percent remained in HUVEC lysate after 0.5 hr in presence of epoxide hydrolase (EH) (Compound used as hydrolysate); Expressed as % remaining	F	BAO_0000219	cell-based format	Homo sapiens	None	None	HUVEC	None				CHEMBL613979	HUVEC	Homo sapiens	CELL-LINE	CHEMBL1146717	1	Scientific Literature	Bioorg Med Chem Lett	2004	CHEMBL3307501				79
CHEMBL2160035		None	508.06	2	6.93	10g	CN[C@H]1CC[C@H](N(Cc2cccc(-c3ccncc3)c2)C(=O)c2sc3cc(F)ccc3c2Cl)CC1	Activity						Not Active						0	CHEMBL2162673	Induction of angiogenesis in HUVEC assessed as formation of cell sprouts after 48 hrs by BrdU incorporation assay	F	BAO_0000219	cell-based format	Homo sapiens	None	None	HUVEC	None				CHEMBL613979	HUVEC	Homo sapiens	CELL-LINE	CHEMBL2157999	1	Scientific Literature	Bioorg Med Chem	2012	CHEMBL3307501
CHEMBL2158079		None	413.97	1	5.12	10m	CN[C@H]1CC[C@H](N(Cc2ccncc2)C(=O)c2sc3ccccc3c2Cl)CC1	Activity						Not Active						0	CHEMBL2162673	Induction of angiogenesis in HUVEC assessed as formation of cell sprouts after 48 hrs by BrdU incorporation assay	F	BAO_0000219	cell-based format	Homo sapiens	None	None	HUVEC	None				CHEMBL613979	HUVEC	Homo sapiens	CELL-LINE	CHEMBL2157999	1	Scientific Literature	Bioorg Med Chem	2012	CHEMBL3307501
CHEMBL2160028		None	390.96	1	5.01	14q	O=C(c1sc2ccccc2c1Cl)N(Cc1cccs1)C1CCNCC1	Activity						Not Active						0	CHEMBL2162672	Induction of HUVEC proliferation after 48 hrs by BrdU-incorporation assay	F	BAO_0000219	cell-based format	Homo sapiens	None	None	HUVEC	None				CHEMBL613979	HUVEC	Homo sapiens	CELL-LINE	CHEMBL2157999	1	Scientific Literature	Bioorg Med Chem	2012	CHEMBL3307501
CHEMBL3785398		None	253.3	0	3.31	19	COc1ccccc1C1=Cc2c(C)cc(C)n2C1=O	Activity						Active						0	CHEMBL3789004	Antiangiogenic activity in human HUVEC cells assessed as angiogenesis rate at 10 uM after 5 hrs by endothelial tube formation assay relative to control	F	BAO_0000219	cell-based format	Homo sapiens	None	None	HUVEC	None				CHEMBL613979	HUVEC	Homo sapiens	CELL-LINE	CHEMBL3784987	1	Scientific Literature	Bioorg Med Chem Lett	2016	CHEMBL3307501
CHEMBL3786125		None	257.72	0	3.95	10	Cc1cc(C)n2c1C=C(c1ccccc1Cl)C2=O	Activity						Not Active						0	CHEMBL3789004	Antiangiogenic activity in human HUVEC cells assessed as angiogenesis rate at 10 uM after 5 hrs by endothelial tube formation assay relative to control	F	BAO_0000219	cell-based format	Homo sapiens	None	None	HUVEC	None				CHEMBL613979	HUVEC	Homo sapiens	CELL-LINE	CHEMBL3784987	1	Scientific Literature	Bioorg Med Chem Lett	2016	CHEMBL3307501
CHEMBL423432		None	422.57	0	2.84	4d	CCN1CCN(C(=O)O[C@@H]2CC[C@]3(CO3)[C@@H]([C@@]3(C)O[C@@H]3CC=C(C)C)[C@@H]2OC)CC1	Activity	'='	76	%				UO_0000187					0	CHEMBL695357	Percent stability determined after 20 hr in HUVEC lysate; Expressed as % remaining	F	BAO_0000219	cell-based format	Homo sapiens	None	None	HUVEC	None				CHEMBL613979	HUVEC	Homo sapiens	CELL-LINE	CHEMBL1146717	1	Scientific Literature	Bioorg Med Chem Lett	2004	CHEMBL3307501				76
CHEMBL4205156		None	354.36	0	0.06	2	CC(=O)OCC1=C2/C(=C/[C@]3(C)CC[C@@](O)(O3)[C@](C)(O)C[C@@H]2O)OC1=O	Activity						Active						0	CHEMBL4200151	Antiangiogenic activity in HUVEC assessed as decrease in VEGF-induced segments at 1 ug/ml after 3 days	F	BAO_0000219	cell-based format	Homo sapiens	None	None	HUVEC	None				CHEMBL613979	HUVEC	Homo sapiens	CELL-LINE	CHEMBL4196133	1	Scientific Literature	J Nat Prod	2018	CHEMBL3307501
CHEMBL4213932		None	396.39	0	0.63	7	CC(=O)OCC1=C2/C(=C/[C@]3(C)CC[C@@](O)(O3)[C@@](C)(O)C[C@H]2OC(C)=O)OC1=O	Activity						Non-Toxic						0	CHEMBL4200152	Cytotoxicity against HUVEC at 1 ug/ml after 24 hrs by MTT assay	A	BAO_0000219	cell-based format	Homo sapiens	None	None	HUVEC	None				CHEMBL613979	HUVEC	Homo sapiens	CELL-LINE	CHEMBL4196133	1	Scientific Literature	J Nat Prod	2018	CHEMBL3307501
CHEMBL4165429		None	535.6	1	4.27	A8	COC(=O)c1ccc2c(c1)NC(=O)/C2=C(\Nc1ccc2[nH]c(C(=O)N3CCN(C)CC3)cc2c1)c1ccccc1	Activity	'='	93.77	%				UO_0000187					0	CHEMBL4132776	Induction of apoptosis in HUVEC assessed as late apoptotic cells at 3 uM measured after 48 hrs by Annexin-V-FITC/propidium iodide staining based flow cytometry (Rvb = 5.79 %)	F	BAO_0000219	cell-based format	Homo sapiens	None	None	HUVEC	None				CHEMBL613979	HUVEC	Homo sapiens	CELL-LINE	CHEMBL4130391	1	Scientific Literature	Eur J Med Chem	2017	CHEMBL3307501				93.77
CHEMBL2381120		None	324.31	0	3.82	7a	Fc1ccccc1/C=C/c1nnc(-c2ccc3c(c2)OCCO3)o1	Activity	'='	8.64	%				UO_0000187					0	CHEMBL2383861	Induction of apoptosis in HUVEC assessed as early apoptotic cells at 4 uM after 24 hrs by annexin V-FITC/propidium iodide staining-based FACS flow cytometric analysis (Rvb = 0.02%)	F	BAO_0000219	cell-based format	Homo sapiens	None	None	HUVEC	None				CHEMBL613979	HUVEC	Homo sapiens	CELL-LINE	CHEMBL2380264	1	Scientific Literature	Bioorg Med Chem Lett	2013	CHEMBL3307501				8.64
CHEMBL2381120		None	324.31	0	3.82	7a	Fc1ccccc1/C=C/c1nnc(-c2ccc3c(c2)OCCO3)o1	Activity	'='	26.23	%				UO_0000187					0	CHEMBL2383869	Induction of apoptosis in HUVEC assessed as dead cells at 4 uM after 24 hrs by annexin V-FITC/propidium iodide staining-based FACS flow cytometric analysis (Rvb = 2.82%)	F	BAO_0000219	cell-based format	Homo sapiens	None	None	HUVEC	None				CHEMBL613979	HUVEC	Homo sapiens	CELL-LINE	CHEMBL2380264	1	Scientific Literature	Bioorg Med Chem Lett	2013	CHEMBL3307501				26.23
CHEMBL2381120		None	324.31	0	3.82	7a	Fc1ccccc1/C=C/c1nnc(-c2ccc3c(c2)OCCO3)o1	Activity	'='	30.26	%				UO_0000187					0	CHEMBL2383994	Induction of apoptosis in HUVEC assessed as dead cells at 0.5 uM after 24 hrs by annexin V-FITC/propidium iodide staining-based FACS flow cytometric analysis (Rvb = 2.82%)	F	BAO_0000219	cell-based format	Homo sapiens	None	None	HUVEC	None				CHEMBL613979	HUVEC	Homo sapiens	CELL-LINE	CHEMBL2380264	1	Scientific Literature	Bioorg Med Chem Lett	2013	CHEMBL3307501				30.26
CHEMBL4224704		None	480.9	1	5.91	a1	CNC(=O)c1ccc(Sc2ccc(NC(=O)Nc3ccc(Cl)c(C(F)(F)F)c3)cc2)nc1	Activity	'='	100	%				UO_0000187					0	CHEMBL4223407	Antiangiogenic activity against HUVEC assessed as reduction in tube formation at 0.05 uM after 6 hrs by matrigel based phase contrast microscopic analysis	F	BAO_0000219	cell-based format	Homo sapiens	None	None	HUVEC	None				CHEMBL613979	HUVEC	Homo sapiens	CELL-LINE	CHEMBL4219211	1	Scientific Literature	Bioorg Med Chem	2018	CHEMBL3307501				100
CHEMBL4225772		None	496.97	1	6.07	b1	CNC(=O)c1ccc(Sc2ccc(NC(=S)Nc3ccc(Cl)c(C(F)(F)F)c3)cc2)nc1	Activity	'='	100	%				UO_0000187					0	CHEMBL4223407	Antiangiogenic activity against HUVEC assessed as reduction in tube formation at 0.05 uM after 6 hrs by matrigel based phase contrast microscopic analysis	F	BAO_0000219	cell-based format	Homo sapiens	None	None	HUVEC	None				CHEMBL613979	HUVEC	Homo sapiens	CELL-LINE	CHEMBL4219211	1	Scientific Literature	Bioorg Med Chem	2018	CHEMBL3307501				100
CHEMBL4785331		None	333.39	0	2.94	16a	COc1ccc(CCN2CC=Cn3c2nc2ccccc2c3=O)cc1	Activity						Active						0	CHEMBL4765868	Antiangiogenic activity in human HUVEC cells assessed as capillary like tubular network formation at 0.001 to 1 uM by geltrex-based inverted microscopy analysis	F	BAO_0000219	cell-based format	Homo sapiens	None	None	HUVEC	None				CHEMBL613979	HUVEC	Homo sapiens	CELL-LINE	CHEMBL4765229	1	Scientific Literature	J Med Chem	2016	CHEMBL3307501	Dose_Lower = 0.001 microM | Dose_Upper = 1.0 microM
CHEMBL247559		None	298.29	0	2.77	5	COc1ccc2c(c1)OC/C(=C\c1ccc(O)c(O)c1)C2=O	Activity						Dose-dependent effect						0	CHEMBL3054579	Cytotoxicity against Homo sapiens (human) HUVEC cells after 48 hr by trypan blue assay	A	BAO_0000219	cell-based format	Homo sapiens	None	None	HUVEC	None				CHEMBL613979	HUVEC	Homo sapiens	CELL-LINE	CHEMBL3046456	1	Scientific Literature	Med Chem Res	2011	CHEMBL3307501
CHEMBL3781735		None	670.76	2	5.79	4d	COC(=O)[C@H](Cc1ccc(O)c(-c2ccc(OC)cc2)c1)NC(=O)[C@H](Cc1ccc(O)c(-c2ccc(OC)cc2)c1)NC(=O)OC(C)(C)C	Activity						Non-toxic						0	CHEMBL3782766	Induction of apoptosis in HUVEC assessed as increase in late apoptotic cells at 0.1 to 1 uM after 48 hrs by Annexin V-FITC/propidium iodide staining-based flow cytometry	A	BAO_0000219	cell-based format	Homo sapiens	None	None	HUVEC	None				CHEMBL613979	HUVEC	Homo sapiens	CELL-LINE	CHEMBL3779846	1	Scientific Literature	Eur J Med Chem	2016	CHEMBL3307501
CHEMBL4091440		None	520.75	2	8.11	D5	C=C[C@]1(C)CC[C@@H](C(=C)COC(=O)/C=C/C(=O)OCC(=C)[C@@H]2CC[C@@](C)(C=C)[C@H](C(=C)C)C2)C[C@H]1C(=C)C	Activity						Dose-dependent effect						0	CHEMBL4007343	Cytoprotective activity against H2O2-induced cell injury in HUVEC assessed as decrease in MDA level pretreated for 24 hrs followed by H2O2-stimulation after 2 hrs	F	BAO_0000219	cell-based format	Homo sapiens	None	None	HUVEC	None				CHEMBL613979	HUVEC	Homo sapiens	CELL-LINE	CHEMBL4004891	1	Scientific Literature	ACS Med Chem Lett	2017	CHEMBL3307501
CHEMBL4091440		None	520.75	2	8.11	D5	C=C[C@]1(C)CC[C@@H](C(=C)COC(=O)/C=C/C(=O)OCC(=C)[C@@H]2CC[C@@](C)(C=C)[C@H](C(=C)C)C2)C[C@H]1C(=C)C	Activity						Dose-dependent effect						0	CHEMBL4007342	Cytoprotective activity against H2O2-induced cell injury in HUVEC assessed as increase in nitric oxide level pretreated for 24 hrs followed by H2O2-stimulation after 2 hrs by DAF-FM-DA probe based fluorescent imaging analysis	F	BAO_0000219	cell-based format	Homo sapiens	None	None	HUVEC	None				CHEMBL613979	HUVEC	Homo sapiens	CELL-LINE	CHEMBL4004891	1	Scientific Literature	ACS Med Chem Lett	2017	CHEMBL3307501
CHEMBL4072546		None	656.96	2	8.87	D31	C=C[C@]1(C)CC[C@@H](C(=C)COCc2cn(CCCCn3cc(COCC(=C)[C@@H]4CC[C@@](C)(C=C)[C@H](C(=C)C)C4)nn3)nn2)C[C@H]1C(=C)C	Activity						Active						0	CHEMBL4007333	Cytoprotective activity against H2O2-induced cell injury in HUVEC assessed as increase in cell viability at 10 uM pretreated for 24 hrs followed by H2O2-stimulation after 2 hrs by MTT assay	F	BAO_0000219	cell-based format	Homo sapiens	None	None	HUVEC	None				CHEMBL613979	HUVEC	Homo sapiens	CELL-LINE	CHEMBL4004891	1	Scientific Literature	ACS Med Chem Lett	2017	CHEMBL3307501
CHEMBL4066103		None	712.98	2	8.93	D30	C=C[C@]1(C)CC[C@@H](C(=C)COC(=O)c2cn(CCCCCCn3cc(C(=O)OCC(=C)[C@@H]4CC[C@@](C)(C=C)[C@H](C(=C)C)C4)nn3)nn2)C[C@H]1C(=C)C	Activity						Active						0	CHEMBL4007333	Cytoprotective activity against H2O2-induced cell injury in HUVEC assessed as increase in cell viability at 10 uM pretreated for 24 hrs followed by H2O2-stimulation after 2 hrs by MTT assay	F	BAO_0000219	cell-based format	Homo sapiens	None	None	HUVEC	None				CHEMBL613979	HUVEC	Homo sapiens	CELL-LINE	CHEMBL4004891	1	Scientific Literature	ACS Med Chem Lett	2017	CHEMBL3307501
CHEMBL4067366		None	586.86	2	8.99	D12	C=C[C@]1(C)CC[C@@H](C(=C)COC(=O)[C@@H]2[C@H](C(=O)OCC(=C)[C@@H]3CC[C@@](C)(C=C)[C@H](C(=C)C)C3)[C@@H]3C=C[C@H]2C3)C[C@H]1C(=C)C	Activity						Active						0	CHEMBL4007333	Cytoprotective activity against H2O2-induced cell injury in HUVEC assessed as increase in cell viability at 10 uM pretreated for 24 hrs followed by H2O2-stimulation after 2 hrs by MTT assay	F	BAO_0000219	cell-based format	Homo sapiens	None	None	HUVEC	None				CHEMBL613979	HUVEC	Homo sapiens	CELL-LINE	CHEMBL4004891	1	Scientific Literature	ACS Med Chem Lett	2017	CHEMBL3307501
CHEMBL4104984		None	544.78	2	8.93	D2	C=C[C@]1(C)CC[C@@H](C(=C)COC(=O)c2ccccc2C(=O)OCC(=C)[C@@H]2CC[C@@](C)(C=C)[C@H](C(=C)C)C2)C[C@H]1C	Activity						Active						0	CHEMBL4007333	Cytoprotective activity against H2O2-induced cell injury in HUVEC assessed as increase in cell viability at 10 uM pretreated for 24 hrs followed by H2O2-stimulation after 2 hrs by MTT assay	F	BAO_0000219	cell-based format	Homo sapiens	None	None	HUVEC	None				CHEMBL613979	HUVEC	Homo sapiens	CELL-LINE	CHEMBL4004891	1	Scientific Literature	ACS Med Chem Lett	2017	CHEMBL3307501
CHEMBL4077624		None	400.36	0	3.1	1	CCOC(=O)c1cnn(CC(C)O)c1NC(=O)Nc1cccc(C(F)(F)F)c1	Activity						Not Active						0	CHEMBL4034012	Antimigratory activity against VEGF-stimulated HUVEC at 20 uM measured up to 15 hrs in presence of CMFDA probe by microscopy-based wound healing assay	F	BAO_0000219	cell-based format	Homo sapiens	None	None	HUVEC	None				CHEMBL613979	HUVEC	Homo sapiens	CELL-LINE	CHEMBL4033621	1	Scientific Literature	Eur J Med Chem	2017	CHEMBL3307501
CHEMBL4082028		None	410.41	0	3.73	6	CCOC(=O)c1cnn(CC(=O)c2ccccc2)c1NC(=O)Nc1cccc(F)c1	Activity						Not Active						0	CHEMBL4034012	Antimigratory activity against VEGF-stimulated HUVEC at 20 uM measured up to 15 hrs in presence of CMFDA probe by microscopy-based wound healing assay	F	BAO_0000219	cell-based format	Homo sapiens	None	None	HUVEC	None				CHEMBL613979	HUVEC	Homo sapiens	CELL-LINE	CHEMBL4033621	1	Scientific Literature	Eur J Med Chem	2017	CHEMBL3307501
CHEMBL1684168		None	390.81	None	None	RF13-S	CCCC[Te](Cl)(Cl)c1ccccc1[C@H](C)OC	Activity						Active						0	CHEMBL4341666	Anti-invasive activity in human HUVEC cells assessed as reduction in invasive potential at 20 uM incubated for 24 hrs by Giemsa staining based matrigel assay	F	BAO_0000219	cell-based format	Homo sapiens	None	None	HUVEC	None				CHEMBL613979	HUVEC	Homo sapiens	CELL-LINE	CHEMBL4340535	1	Scientific Literature	Bioorg Med Chem	2019	CHEMBL3307501
CHEMBL1684169		None	390.81	None	None	RF13-R	CCCC[Te](Cl)(Cl)c1ccccc1[C@@H](C)OC	Activity						Dose-dependent effect						0	CHEMBL4341648	Cytotoxicity against human HUVEC cells assessed as reduction in cell viability incubated for 16 hrs by MTT assay	A	BAO_0000219	cell-based format	Homo sapiens	None	None	HUVEC	None				CHEMBL613979	HUVEC	Homo sapiens	CELL-LINE	CHEMBL4340535	1	Scientific Literature	Bioorg Med Chem	2019	CHEMBL3307501
CHEMBL4076614		None	140.14	0	0.59	7	OCc1cc(O)cc(O)c1	Activity						Dose-dependent effect						0	CHEMBL4058525	Cytotoxicity against HUVEC assessed as reduction in cell viability after 24 hrs by MTT assay	A	BAO_0000219	cell-based format	Homo sapiens	None	None	HUVEC	None				CHEMBL613979	HUVEC	Homo sapiens	CELL-LINE	CHEMBL4052806	1	Scientific Literature	Bioorg Med Chem Lett	2017	CHEMBL3307501
CHEMBL369152		None	309.41	0	2.95	(E)-6c	CO[C@@H]1[C@H](OC(N)=O)CC[C@]2(CO2)[C@H]1/C(C)=C/CC=C(C)C	Activity	'='	1	%				UO_0000187					0	CHEMBL695358	Percent stability determined after 20 hr in HUVEC lysate; expressed as % remaining	F	BAO_0000219	cell-based format	Homo sapiens	None	None	HUVEC	None				CHEMBL613979	HUVEC	Homo sapiens	CELL-LINE	CHEMBL1146717	1	Scientific Literature	Bioorg Med Chem Lett	2004	CHEMBL3307501				1
CHEMBL602300		None	322.32	0	3.44	12	O=C(/C=C/c1ccc2c(c1)OCO2)/C=C/c1ccc2c(c1)OCO2	Activity	'='	88	%				UO_0000187					0	CHEMBL4262057	Cytotoxicity against HUVEC assessed as cell viability at 16 ug/ml after 24 hrs by MTT assay relative to control	A	BAO_0000219	cell-based format	Homo sapiens	None	None	HUVEC	None				CHEMBL613979	HUVEC	Homo sapiens	CELL-LINE	CHEMBL4261491	1	Scientific Literature	Medchemcomm	2017	CHEMBL3307501				88
CHEMBL240597	CHENODIOL	4	392.58	0	4.48	CDCA	C[C@H](CCC(=O)O)[C@H]1CC[C@H]2[C@@H]3[C@H](O)C[C@@H]4C[C@H](O)CC[C@]4(C)[C@H]3CC[C@]12C	Activity						Active						0	CHEMBL4258308	Increase in wound healing in HUVEC at 12.5 uM after 18 to 24 hrs by phase contrast microscopic analysis	F	BAO_0000219	cell-based format	Homo sapiens	None	None	HUVEC	None				CHEMBL613979	HUVEC	Homo sapiens	CELL-LINE	CHEMBL4257469	1	Scientific Literature	Medchemcomm	2017	CHEMBL3307501
CHEMBL260838		None	430.46	0	3.83	1g	COc1cc(-c2ccc3c(n2)C(=O)C=C(NCc2ccccc2)C3=O)cc(OC)c1OC	Activity	'='	104	%				UO_0000187					0	CHEMBL923737	Effect on HUVEC growth at 0.001 ug/ml relative to control	F	BAO_0000219	cell-based format	Homo sapiens	None	None	HUVEC	None				CHEMBL613979	HUVEC	Homo sapiens	CELL-LINE	CHEMBL1144766	1	Scientific Literature	J Med Chem	2008	CHEMBL3307501				104
CHEMBL4172580		None	401.59	1	5.17	7; 10,11-EDP-NA	CC/C=C\C/C=C\C/C=C\CC1OC1C/C=C\C/C=C\CCC(=O)NCCCO	Activity						Active						0	CHEMBL4145168	Anti-angiogenic activity in HUVEC assessed as inhibition of tube formation at 0.5 to 1 uM after 5 hrs by fluorescent microscopy based matrigel assay	F	BAO_0000219	cell-based format	Homo sapiens	None	None	HUVEC	None				CHEMBL613979	HUVEC	Homo sapiens	CELL-LINE	CHEMBL4138311	1	Scientific Literature	J Med Chem	2018	CHEMBL3307501
CHEMBL4165470		None	334.37	0	2.17	2	CC[C@@H](C)[C@@]12OC(=O)[C@@]3(O)C[C@@H](O1)c1c(cc(O)c(C)c1O)[C@@]23C	Activity	'='	9.8	%				UO_0000187					0	CHEMBL4149458	Protection against hypoxia/reoxygenation-induced cell injury in HUVEC assessed as late apoptotic cells at 1 uM treated 1 hr prior to hypoxia induction for 12 hrs followed by compound redosing and subsequent reoxygenation for 3 hrs by annexin-V-FITC/propidium iodide staining based flow cytometric analysis (Rvb = 22.8%)	F	BAO_0000219	cell-based format	Homo sapiens	None	None	HUVEC	None				CHEMBL613979	HUVEC	Homo sapiens	CELL-LINE	CHEMBL4145569	1	Scientific Literature	J Nat Prod	2018	CHEMBL3307501				9.8
CHEMBL1254529		None	301.32	0	2.61	4c	O=C(/C=C/c1cc(O)c(O)c(F)c1)NCCc1ccccc1	Activity						Active						0	CHEMBL1252201	Cytoprotective activity against H2O2-induced oxidative stress in HUVEC cells at 20 uM after 18 hrs by Cell-Titer Blue assay	F	BAO_0000219	cell-based format	Homo sapiens	None	None	HUVEC	None				CHEMBL613979	HUVEC	Homo sapiens	CELL-LINE	CHEMBL1250435	1	Scientific Literature	Bioorg Med Chem	2010	CHEMBL3307501
CHEMBL1254528		None	301.32	0	2.61	4b	O=C(/C=C/c1cc(O)c(O)cc1F)NCCc1ccccc1	Activity						Toxic						0	CHEMBL1252203	Cytotoxicity against HUVEC cells at 10 to 60 uM after 24 hrs by Cell-Ttiter blue assay	A	BAO_0000219	cell-based format	Homo sapiens	None	None	HUVEC	None				CHEMBL613979	HUVEC	Homo sapiens	CELL-LINE	CHEMBL1250435	1	Scientific Literature	Bioorg Med Chem	2010	CHEMBL3307501
CHEMBL4284031		None	316.38	0	3.53	5g	CC(c1ccccc1)S(=O)(=O)/C=C/c1ccc(C(=O)O)cc1	Activity						Toxic						0	CHEMBL4262223	Cytotoxicity against HUVEC after 24 hrs by MTT assay	A	BAO_0000219	cell-based format	Homo sapiens	None	None	HUVEC	None				CHEMBL613979	HUVEC	Homo sapiens	CELL-LINE	CHEMBL4261498	1	Scientific Literature	Medchemcomm	2017	CHEMBL3307501
CHEMBL4285899		None	386.35	0	3.87	5a	O=C(O)c1ccc(/C=C/S(=O)(=O)Cc2ccc(OC(F)(F)F)cc2)cc1	Activity	'='	4.3	%				UO_0000187					0	CHEMBL4262232	Radioprotective activity against 5 Gy gamma radiation-mediated cell damage in HUVEC assessed as necrotic cells at 0.1 uM preincubated for 2 hrs followed by 5 Gy gamma irradiation and measured after 24 hrs by annexin-V-FITC/propidium iodide staining-based flow cytometric method (Rvb = 3.5%)	F	BAO_0000219	cell-based format	Homo sapiens	None	None	HUVEC	None				CHEMBL613979	HUVEC	Homo sapiens	CELL-LINE	CHEMBL4261498	1	Scientific Literature	Medchemcomm	2017	CHEMBL3307501				4.3
CHEMBL1950968	HYPOXYLONOL C	None	336.34	0	2.49	1	O=C1C[C@H]2C(=C3c4c2ccc(O)c4[C@@H](O)C[C@@H]3O)c2cccc(O)c21	Activity						Active						0	CHEMBL3239139	Antiangiogenic activity in HUVEC assessed as reduction of VEGF-induced cyclins A2 and B1 mRNA level at 20 uM after 24 hrs by RT-PCR analysis	F	BAO_0000219	cell-based format	Homo sapiens	None	None	HUVEC	None				CHEMBL613979	HUVEC	Homo sapiens	CELL-LINE	CHEMBL3232858	1	Scientific Literature	J Nat Prod	2014	CHEMBL3307501
CHEMBL3612227		None	377.49	1	6.09	4a	O=C(Nc1ccccc1)Nc1cccc(Sc2ccnc3ccsc23)c1	Activity						Dose-dependent effect						0	CHEMBL3615787	Antiproliferative activity against VEGF-stimulated HUVEC after 24 hrs by BrdU incorporation assay	F	BAO_0000219	cell-based format	Homo sapiens	None	None	HUVEC	None				CHEMBL613979	HUVEC	Homo sapiens	CELL-LINE	CHEMBL3612032	1	Scientific Literature	Bioorg Med Chem	2015	CHEMBL3307501
CHEMBL346723		None	483.57	0	4.71	TAS-202	CCN(CC)c1nc(-c2cc(OC)c(OC)c(OC)c2)cc(-c2cc(OC)c(OC)cc2OC)n1	Activity	'='	122.8	c.p.m.									0	CHEMBL698328	Anti-proliferative effect on HUVEC induced by fetal bovine serum (FBS) at 1 uM concentration by measuring [3H]-thymidine incorporation	F	BAO_0000219	cell-based format	Homo sapiens	CHEMBL3638229	Serum	HUVEC	None				CHEMBL613979	HUVEC	Homo sapiens	CELL-LINE	CHEMBL1135070	1	Scientific Literature	Bioorg Med Chem Lett	2002	CHEMBL3307501				122.8
CHEMBL5430662		None	638.85	2	9.48	L13-2h	C=C[C@]1(C)CC[C@@H](C(=C)COC(=O)c2c(F)cccc2C(=O)OCCOc2ccc(-c3cc(=S)ss3)cc2)C[C@H]1C(=C)C	Activity						Non-Toxic						0	CHEMBL5359796	Cytotoxicity against HUVECs at 0.5 to 200 uM incubated for 24 hrs by MTT assay	T	BAO_0000219	cell-based format	Homo sapiens	None	None	HUVEC	None				CHEMBL613979	HUVEC	Homo sapiens	CELL-LINE	CHEMBL5357041	1	Scientific Literature	RSC Med Chem	2024	CHEMBL3307501	DOSE_Lower = 0.5 microM | DOSE_Upper = 200.0 microM | TIME = 24.0 hr
CHEMBL5439921		None	532.69	2	7.39	12	O=C(N/N=C/c1ccc(OCc2ccccc2)cc1)c1ccc(NC2CCCCC2)c(NCc2ccccc2)c1	Activity						Active						0	CHEMBL5390013	Induction of ROS accumulation in high glucose-induced human HUVEC cells at 10 uM incubated for 30 mins by DCF-DA staining based fluorescence microscopic analysis	F	BAO_0000219	cell-based format	Homo sapiens	None	None	HUVEC	None				CHEMBL613979	HUVEC	Homo sapiens	CELL-LINE	CHEMBL5385970	1	Scientific Literature	RSC Med Chem	2024	CHEMBL3307501	DOSE = 10.0 microM | TIME = 0.5 hr
CHEMBL5439921		None	532.69	2	7.39	12	O=C(N/N=C/c1ccc(OCc2ccccc2)cc1)c1ccc(NC2CCCCC2)c(NCc2ccccc2)c1	Activity						Active						0	CHEMBL5390016	Anti-ferroptotic activity against human HUVEC cells assessed as decrease in LPO level at 10 uM incubated for 24 hrs	F	BAO_0000219	cell-based format	Homo sapiens	None	None	HUVEC	None				CHEMBL613979	HUVEC	Homo sapiens	CELL-LINE	CHEMBL5385970	1	Scientific Literature	RSC Med Chem	2024	CHEMBL3307501	DOSE = 10.0 microM | TIME = 24.0 hr
CHEMBL192687		None	260.3	0	4.09	20	Oc1cc(-c2ccccc2)nc2c1ccc1[nH]ccc12	Activity						Active						0	CHEMBL1647825	Antiangiogenic activity against FGF2-induced in HUVEC cells assessed as inhibition of capillary-like formation at 10'-4 uM after 18 hrs by Matrigel assay	F	BAO_0000219	cell-based format	Homo sapiens	None	None	HUVEC	None				CHEMBL613979	HUVEC	Homo sapiens	CELL-LINE	CHEMBL1641365	1	Scientific Literature	Bioorg Med Chem	2011	CHEMBL3307501
CHEMBL1643580		None	314.39	0	4.56	12	O=c1cc(-c2ccccc2)[nH]c2c1ccc1c2ccn1CC1CC1	Activity						Active						0	CHEMBL1647819	Induction of apoptosis in HUVEC cells assessed as proapoptotic effect after 24 hrs by TUNEL assay	F	BAO_0000219	cell-based format	Homo sapiens	None	None	HUVEC	None				CHEMBL613979	HUVEC	Homo sapiens	CELL-LINE	CHEMBL1641365	1	Scientific Literature	Bioorg Med Chem	2011	CHEMBL3307501
CHEMBL604673		None	332.44	0	3.5	3	CC(C)(O)c1ccc2c(c1)[C@@H](O)C[C@H]1[C@](C)(C(=O)O)CCC[C@]21C	Activity						Non-Toxic						0	CHEMBL4188926	Cytotoxicity against HUVEC assessed as reduction in cell viability up to 100 uM after 24 hrs by MTT assay	A	BAO_0000219	cell-based format	Homo sapiens	None	None	HUVEC	None				CHEMBL613979	HUVEC	Homo sapiens	CELL-LINE	CHEMBL4184295	1	Scientific Literature	Bioorg Med Chem Lett	2018	CHEMBL3307501
CHEMBL4210056		None	312.32	0	-0.51	1	C[C@@]12/C=C3\OC(=O)C(CO)=C3[C@@H](O)C[C@@](C)(O)[C@@](O)(CC1)O2	Activity						Non-Toxic						0	CHEMBL4200152	Cytotoxicity against HUVEC at 1 ug/ml after 24 hrs by MTT assay	A	BAO_0000219	cell-based format	Homo sapiens	None	None	HUVEC	None				CHEMBL613979	HUVEC	Homo sapiens	CELL-LINE	CHEMBL4196133	1	Scientific Literature	J Nat Prod	2018	CHEMBL3307501
CHEMBL393800	CORTISTATIN A	None	472.63	0	4.35	1	CN(C)[C@H]1C[C@@]23CC[C@@]4(O2)C(=CC[C@]2(C)[C@@H](c5cccc6ccncc56)CC[C@H]24)C=C3[C@@H](O)[C@@H]1O	Activity						Active						0	CHEMBL899596	Inhibition of bFGF-stimulated tubular formation in HUVEC cell upto 200 nM after 12 hrs	F	BAO_0000219	cell-based format	Homo sapiens	None	None	HUVEC	None				CHEMBL613979	HUVEC	Homo sapiens	CELL-LINE	CHEMBL1137453	1	Scientific Literature	Bioorg Med Chem	2007	CHEMBL3307501
CHEMBL505460		None	340.81	0	4.68	4d, MPD	CCOC(=O)c1c(-c2ccccc2Cl)nn(-c2ccccc2)c1C	Activity						Active						0	CHEMBL969270	Inhibition of nuclear DNA condensation in HUVEC cells at 25 uM after 24 hrs by acridine orange staining assay	F	BAO_0000219	cell-based format	Homo sapiens	None	None	HUVEC	None				CHEMBL613979	HUVEC	Homo sapiens	CELL-LINE	CHEMBL1157183	1	Scientific Literature	Bioorg Med Chem	2008	CHEMBL3307501
CHEMBL1276358		None	355.43	0	4.77	3	CSc1ccc(/C=C2\C(C)=C(CC(=O)NO)c3cc(F)ccc32)cc1	Activity						Non-toxic						0	CHEMBL1285863	Cytotoxicity against HUVEC at 0.1 uM after 96 hrs by trypan blue exclusion test	A	BAO_0000219	cell-based format	Homo sapiens	None	None	HUVEC	None				CHEMBL613979	HUVEC	Homo sapiens	CELL-LINE	CHEMBL1275284	1	Scientific Literature	Eur J Med Chem	2010	CHEMBL3307501
CHEMBL4760432		None	344.38	0	2.75	4a	O=C(Cn1cc(/C=N/n2cnnc2)c2ccccc21)Nc1ccccc1	Activity						Toxic						0	CHEMBL4718640	Cytotoxicity against HUVEC assessed as inhibition of cell viability at 50 uM preincubated for 30 mins followed by TNF-alpha addition and measured after 4 hrs by calcein-AM staining based fluorescence analysis	A	BAO_0000219	cell-based format	Homo sapiens	None	None	HUVEC	None				CHEMBL613979	HUVEC	Homo sapiens	CELL-LINE	CHEMBL4715751	1	Scientific Literature	Eur J Med Chem	2016	CHEMBL3307501	Dose = 50.0 microM | TIME = 4.5 hr
CHEMBL4795272		None	448.53	1	5.19	5g	Cc1ccc(C(=O)n2cc(/C=N/c3c(C)n(C)n(-c4ccccc4)c3=O)c3ccccc32)cc1	Activity						Non-Toxic						0	CHEMBL4718642	Cytotoxicity against HUVEC assessed as reduction in cell viability measured after 24 hrs by calcein-AM staining based fluorescence analysis	A	BAO_0000219	cell-based format	Homo sapiens	None	None	HUVEC	None				CHEMBL613979	HUVEC	Homo sapiens	CELL-LINE	CHEMBL4715751	1	Scientific Literature	Eur J Med Chem	2016	CHEMBL3307501	TIME = 24.0 hr
CHEMBL1288950		None	532.81	2	6.24	5	CC(C)CCC[C@@H](C)[C@H]1CC[C@H]2[C@@H]3CC=C4C[C@@H](O[C@H]5C[C@@H](O)[C@H](O)[C@@H](CO)O5)CC[C@]4(C)[C@H]3CC[C@]12C	Activity						Active						0	CHEMBL1291777	Antiapoptotic activity against HUVEC cells at 10 ug/ml after 24 hrs by MTT calorimetric assay	F	BAO_0000219	cell-based format	Homo sapiens	None	None	HUVEC	None				CHEMBL613979	HUVEC	Homo sapiens	CELL-LINE	CHEMBL1287695	1	Scientific Literature	Bioorg Med Chem Lett	2010	CHEMBL3307501
CHEMBL1288951		None	542.85	2	8.36	6	COC[C@H]1O[C@@H](O[C@H]2CC[C@@]3(C)C(=CC[C@H]4[C@@H]5CC[C@H]([C@H](C)CCCC(C)C)[C@@]5(C)CC[C@@H]43)C2)C=C[C@@H]1OC	Activity						Active						0	CHEMBL1291777	Antiapoptotic activity against HUVEC cells at 10 ug/ml after 24 hrs by MTT calorimetric assay	F	BAO_0000219	cell-based format	Homo sapiens	None	None	HUVEC	None				CHEMBL613979	HUVEC	Homo sapiens	CELL-LINE	CHEMBL1287695	1	Scientific Literature	Bioorg Med Chem Lett	2010	CHEMBL3307501
CHEMBL251235	GISENOSIDE RK1	None	767.01	3	2.95	gisenoside Rk1	C=C(CCC=C(C)C)[C@H]1CC[C@]2(C)[C@@H]1[C@H](O)C[C@@H]1[C@@]3(C)CC[C@H](O[C@@H]4O[C@H](CO)[C@@H](O)[C@H](O)[C@H]4O[C@@H]4O[C@H](CO)[C@@H](O)[C@H](O)[C@H]4O)C(C)(C)[C@@H]3CC[C@]12C	Activity						Active						0	CHEMBL1291777	Antiapoptotic activity against HUVEC cells at 10 ug/ml after 24 hrs by MTT calorimetric assay	F	BAO_0000219	cell-based format	Homo sapiens	None	None	HUVEC	None				CHEMBL613979	HUVEC	Homo sapiens	CELL-LINE	CHEMBL1287695	1	Scientific Literature	Bioorg Med Chem Lett	2010	CHEMBL3307501
CHEMBL4470121		None	383.44	0	3.91	2l	COc1ccc2c(c1N)CCC/C(=C\c1cc(OC)c(OC)c(OC)c1)C2=O	Activity						Non-Toxic						0	CHEMBL4374070	Cytotoxicity against HUVEC assessed as reduction in cell viability incubated for 48 hrs by SRB assay	A	BAO_0000219	cell-based format	Homo sapiens	None	None	HUVEC	None				CHEMBL613979	HUVEC	Homo sapiens	CELL-LINE	CHEMBL4373643	1	Scientific Literature	Medchemcomm	2019	CHEMBL3307501
CHEMBL4453386		None	369.42	0	3.52	2f	COc1ccc2c(c1N)CC/C(=C\c1cc(OC)c(OC)c(OC)c1)C2=O	Activity						Toxic						0	CHEMBL4374070	Cytotoxicity against HUVEC assessed as reduction in cell viability incubated for 48 hrs by SRB assay	A	BAO_0000219	cell-based format	Homo sapiens	None	None	HUVEC	None				CHEMBL613979	HUVEC	Homo sapiens	CELL-LINE	CHEMBL4373643	1	Scientific Literature	Medchemcomm	2019	CHEMBL3307501
CHEMBL2408932		None	584.62	2	3.71	3	OC[C@H]1O[C@@H](Oc2ccc(/C=C/c3cc(O)c4c(c3)O[C@H](c3ccc(O)cc3)[C@H]4c3ccccc3)cc2)[C@H](O)[C@@H](O)[C@@H]1O	Activity						Not Active						0	CHEMBL2410965	Effect on SIRT1 expression in H2O2-induced HUVEC pretreated for 1 day followed by compound washout and H2O2-treatment measured after 10 days by immunoblotting analysis	F	BAO_0000219	cell-based format	Homo sapiens	None	None	HUVEC	None				CHEMBL613979	HUVEC	Homo sapiens	CELL-LINE	CHEMBL2407023	1	Scientific Literature	J Nat Prod	2013	CHEMBL3307501
CHEMBL2408930		None	422.48	1	6.24	1	Oc1ccc(/C=C/c2cc(O)c3c(c2)O[C@H](c2ccc(O)cc2)[C@H]3c2ccccc2)cc1	Activity						Not Active						0	CHEMBL2410965	Effect on SIRT1 expression in H2O2-induced HUVEC pretreated for 1 day followed by compound washout and H2O2-treatment measured after 10 days by immunoblotting analysis	F	BAO_0000219	cell-based format	Homo sapiens	None	None	HUVEC	None				CHEMBL613979	HUVEC	Homo sapiens	CELL-LINE	CHEMBL2407023	1	Scientific Literature	J Nat Prod	2013	CHEMBL3307501
CHEMBL4557230		None	391.86	1	5.07	9d	COc1ccc(CC(=O)Nc2ccc3[nH]c(-c4ccc(Cl)cc4)nc3c2)cc1	Activity	'='	7.3	%				UO_0000187					0	CHEMBL4398927	Cell cycle arrest in human HUVEC cells assessed as accumulation at S phase at 10 nM incuabted for 24 hrs by PI staining based flow cytometry (Rvb = 10.4%)	F	BAO_0000219	cell-based format	Homo sapiens	None	None	HUVEC	None				CHEMBL613979	HUVEC	Homo sapiens	CELL-LINE	CHEMBL4396905	1	Scientific Literature	Eur J Med Chem	2019	CHEMBL3307501				7.3
CHEMBL4527326		None	366.41	0	1.22	(-)-2	COC(=O)[C@]1(O)C(=O)[C@]2(CC=C(C)C)C[C@H](O)C(C)(C)OC2=C1C(C)=O	Activity	'='	93	%				UO_0000187					0	CHEMBL4393433	Cytoprotective effect against high glucose-induced oxidative stress in HUVEC assessed as cell viability at 5 uM incubated by MTT assay (Rvb = 72.1 to 77.9%)	F	BAO_0000219	cell-based format	Homo sapiens	None	None	HUVEC	None				CHEMBL613979	HUVEC	Homo sapiens	CELL-LINE	CHEMBL4392857	1	Scientific Literature	J Nat Prod	2019	CHEMBL3307501				93
CHEMBL4126256		None	417.81	0	1.59	6	O=C(O)CNC(=O)c1ncc(-c2cn(CCOc3ccc(Cl)cc3)nn2)cc1O	Activity						Non-Toxic						0	CHEMBL4374932	Cytotoxicity against HUVEC cells at 100 uM after 72 hrs by MTT assay	A	BAO_0000219	cell-based format	Homo sapiens	None	None	HUVEC	None				CHEMBL613979	HUVEC	Homo sapiens	CELL-LINE	CHEMBL4373690	1	Scientific Literature	J Med Chem	2019	CHEMBL3307501
CHEMBL4216674		None	386.42	0	4.66	13	COc1ccc(/C=C/C(=O)c2c(OC)cc(O)c(CC=C(C)C)c2O)c(F)c1	Activity						Toxic						0	CHEMBL4193062	Cytotoxicity against HUVEC assessed as reduction in cell viability at 20 uM up to 96 hrs by MTT assay	A	BAO_0000219	cell-based format	Homo sapiens	None	None	HUVEC	None				CHEMBL613979	HUVEC	Homo sapiens	CELL-LINE	CHEMBL4190290	1	Scientific Literature	Eur J Med Chem	2017	CHEMBL3307501
CHEMBL4215194		None	427.45	0	4.7	14	COCOc1cc(OC)c(C(=O)/C=C/c2ccc([N+](=O)[O-])cc2)c(O)c1CC=C(C)C	Activity						Active						0	CHEMBL4193066	Antiangiogenic activity in fibronectin pretreated HUVEC assessed as reduction in cell adhesion at 10 uM after 90 mins by DAPI staining based microscopic method	F	BAO_0000219	cell-based format	Homo sapiens	None	None	HUVEC	None				CHEMBL613979	HUVEC	Homo sapiens	CELL-LINE	CHEMBL4190290	1	Scientific Literature	Eur J Med Chem	2017	CHEMBL3307501
CHEMBL4203944		None	474.53	1	5.21	8	COCOc1cc(OC)c(C(=O)/C=C/c2ccc(OC)c(F)c2)c(OCOC)c1CC=C(C)C	Activity						Active						0	CHEMBL4193067	Antimigratory activity in HUVEC at 10 uM after 6 hrs by DAPI staining based Boyden chamber method	F	BAO_0000219	cell-based format	Homo sapiens	None	None	HUVEC	None				CHEMBL613979	HUVEC	Homo sapiens	CELL-LINE	CHEMBL4190290	1	Scientific Literature	Eur J Med Chem	2017	CHEMBL3307501
CHEMBL2431795		None	325.32	0	1.88	6, DEA/NO-Aspirin	CCN(CC)/[N+]([O-])=N/OCOC(=O)c1ccccc1OC(C)=O	Activity						Non-toxic						0	CHEMBL2434636	Cytotoxicity against human HUVEC cells up to 100 uM after 48 hrs by MTT assay	A	BAO_0000219	cell-based format	Homo sapiens	None	None	HUVEC	None				CHEMBL613979	HUVEC	Homo sapiens	CELL-LINE	CHEMBL2429753	1	Scientific Literature	J Med Chem	2013	CHEMBL3307501
CHEMBL4281411		None	379.43	0	2.75	12m	COc1ccc(/C=C/S(=O)(=O)c2cc(OC)c(OC)c(OC)c2)cc1N	Activity						Active						0	CHEMBL4275500	Antivascular activity against HUVEC assessed as reduction in tube formation at 005 to 0.2 uM after 6 hrs by inverted microscopic based matrigel method	F	BAO_0000219	cell-based format	Homo sapiens	None	None	HUVEC	None				CHEMBL613979	HUVEC	Homo sapiens	CELL-LINE	CHEMBL4270633	1	Scientific Literature	Eur J Med Chem	2018	CHEMBL3307501
CHEMBL446709		None	321.38	0	2.98	1	COc1ccccc1C1C(C#N)=C(N)Oc2cc(N(C)C)ccc21	Activity						Non-toxic						0	CHEMBL3054577	Cytotoxicity against Homo sapiens (human) HUVEC cells up to 40 ug/ml after 48 hr by trypan blue assay	A	BAO_0000219	cell-based format	Homo sapiens	None	None	HUVEC	None				CHEMBL613979	HUVEC	Homo sapiens	CELL-LINE	CHEMBL3046456	1	Scientific Literature	Med Chem Res	2011	CHEMBL3307501
CHEMBL4536558		None	909.17	3	6.21	8b	CNc1ccc(/C=C/C[C@@H]2/C=C(\C)C[C@H](C)C[C@H](OC)[C@H]3O[C@@](O)(C(=O)C(=O)N4CCCC[C@H]4C(=O)O[C@H](/C(C)=C/[C@@H]4CC[C@@H](O)[C@H](OC)C4)[C@H](C)[C@@H](O)CC2=O)[C@H](C)C[C@@H]3OC)cc1	Activity						Toxic						0	CHEMBL4363890	Cytotoxicity against human HUVEC cells assessed as inhibition of cell growth at 1 to 10 uM measured after 72 hrs by resazurin dye based assay	A	BAO_0000219	cell-based format	Homo sapiens	None	None	HUVEC	None				CHEMBL613979	HUVEC	Homo sapiens	CELL-LINE	CHEMBL4359923	1	Scientific Literature	ACS Med Chem Lett	2019	CHEMBL3307501
CHEMBL4207345		None	386.42	0	4.66	10	COc1ccc(/C=C/C(=O)c2c(OC)cc(O)c(CC=C(C)C)c2O)cc1F	Activity						Active						0	CHEMBL4193067	Antimigratory activity in HUVEC at 10 uM after 6 hrs by DAPI staining based Boyden chamber method	F	BAO_0000219	cell-based format	Homo sapiens	None	None	HUVEC	None				CHEMBL613979	HUVEC	Homo sapiens	CELL-LINE	CHEMBL4190290	1	Scientific Literature	Eur J Med Chem	2017	CHEMBL3307501
CHEMBL223643	VALINOMYCIN	None	1111.34	None	None	Valinomycin	CC(C)[C@@H]1NC(=O)[C@H](C)OC(=O)[C@@H](C(C)C)NC(=O)[C@@H](C(C)C)OC(=O)[C@H](C(C)C)NC(=O)[C@H](C)OC(=O)[C@@H](C(C)C)NC(=O)[C@@H](C(C)C)OC(=O)[C@H](C(C)C)NC(=O)[C@H](C)OC(=O)[C@@H](C(C)C)NC(=O)[C@@H](C(C)C)OC1=O	Activity						Toxic						0	CHEMBL3782761	Induction of mitochondrial membrane potential depolarization in HUVEC at 200 uM after 24 hrs by JC-1 staining based flow cytometry	A	BAO_0000219	cell-based format	Homo sapiens	None	None	HUVEC	None				CHEMBL613979	HUVEC	Homo sapiens	CELL-LINE	CHEMBL3779846	1	Scientific Literature	Eur J Med Chem	2016	CHEMBL3307501
CHEMBL172883		None	348.4	0	2.24	(E)-3c	CO[C@@H]1[C@H](OC(N)=O)CC[C@]2(CO2)[C@H]1/C(C)=N/OCc1ccccc1	Activity	'='	15	%				UO_0000187					0	CHEMBL689941	Percent remained in HUVEC lysate after 0.5 hr in presence of epoxide hydrolase (EH) along with inhibitor (Compound used as hydrolysate); Expressed as % remaining	F	BAO_0000219	cell-based format	Homo sapiens	None	None	HUVEC	None				CHEMBL613979	HUVEC	Homo sapiens	CELL-LINE	CHEMBL1146717	1	Scientific Literature	Bioorg Med Chem Lett	2004	CHEMBL3307501				15
CHEMBL369152		None	309.41	0	2.95	(E)-6c	CO[C@@H]1[C@H](OC(N)=O)CC[C@]2(CO2)[C@H]1/C(C)=C/CC=C(C)C	Activity	'='	18	%				UO_0000187					0	CHEMBL695348	Percent remained in HUVEC lysate after 3 min in presence of epoxide hydrolase (EH) (Control = 100) (Compound used as substrate); Expressed as % remaining	F	BAO_0000219	cell-based format	Homo sapiens	None	None	HUVEC	None				CHEMBL613979	HUVEC	Homo sapiens	CELL-LINE	CHEMBL1146717	1	Scientific Literature	Bioorg Med Chem Lett	2004	CHEMBL3307501				18
CHEMBL4454897		None	406.35	0	4.01	A21	O=C(Nc1ccccc1NC(=O)c1ccc([N+](=O)[O-])cc1)c1ccc([N+](=O)[O-])cc1	Activity	'>'	80	%				UO_0000187					0	CHEMBL4394200	Cytotoxicity against human HUVEC cells assessed as cell viability at 9 to 150 uM measured after 48 hrs by MTT assay relative to control	A	BAO_0000219	cell-based format	Homo sapiens	None	None	HUVEC	None				CHEMBL613979	HUVEC	Homo sapiens	CELL-LINE	CHEMBL4393661	1	Scientific Literature	Eur J Med Chem	2019	CHEMBL3307501				80
CHEMBL2160032		None	465.6	1	6.18	10d	CN[C@H]1CC[C@H](N(Cc2cccc(-c3ccncc3)c2)C(=O)c2ccc(-c3ccccc3)o2)CC1	Activity						Not Active						0	CHEMBL2162673	Induction of angiogenesis in HUVEC assessed as formation of cell sprouts after 48 hrs by BrdU incorporation assay	F	BAO_0000219	cell-based format	Homo sapiens	None	None	HUVEC	None				CHEMBL613979	HUVEC	Homo sapiens	CELL-LINE	CHEMBL2157999	1	Scientific Literature	Bioorg Med Chem	2012	CHEMBL3307501
CHEMBL2160030		None	524.52	2	7.44	10b	CN[C@H]1CC[C@@H](N(Cc2cccc(-c3ccncc3)c2)C(=O)c2sc3cccc(Cl)c3c2Cl)CC1	Activity						Non-toxic						0	CHEMBL2162665	Cytotoxicity against HUVEC up to 10 uM after 24 hrs by WST-1 assay	A	BAO_0000219	cell-based format	Homo sapiens	None	None	HUVEC	None				CHEMBL613979	HUVEC	Homo sapiens	CELL-LINE	CHEMBL2157999	1	Scientific Literature	Bioorg Med Chem	2012	CHEMBL3307501
CHEMBL2160011		None	295.43	0	3.37	18	CN[C@H]1CC[C@H](NCc2cccc(-c3ccncc3)c2)CC1	Activity						Not Active						0	CHEMBL2162673	Induction of angiogenesis in HUVEC assessed as formation of cell sprouts after 48 hrs by BrdU incorporation assay	F	BAO_0000219	cell-based format	Homo sapiens	None	None	HUVEC	None				CHEMBL613979	HUVEC	Homo sapiens	CELL-LINE	CHEMBL2157999	1	Scientific Literature	Bioorg Med Chem	2012	CHEMBL3307501
CHEMBL2160023		None	427.93	0	4.96	14l	N#Cc1ccc(CN(C(=O)c2sc3cc(F)ccc3c2Cl)C2CCNCC2)cc1	Activity						Not Active						0	CHEMBL2162673	Induction of angiogenesis in HUVEC assessed as formation of cell sprouts after 48 hrs by BrdU incorporation assay	F	BAO_0000219	cell-based format	Homo sapiens	None	None	HUVEC	None				CHEMBL613979	HUVEC	Homo sapiens	CELL-LINE	CHEMBL2157999	1	Scientific Literature	Bioorg Med Chem	2012	CHEMBL3307501
CHEMBL2023876		None	664.25	1	4.55	12a	COc1ccc(/C=C\c2cc(I)c(OC)c(I)c2)cc1OP(=O)([O-])[O-].[K+].[K+]	Activity	'='	15	%				UO_0000187					0	CHEMBL2026998	Antiangiogenic activity in HUVEC assessed as cell growth at 0.1 ug/ml after 24 hrs by sulforhodamine B assay relative to control	F	BAO_0000219	cell-based format	Homo sapiens	None	None	HUVEC	None				CHEMBL613979	HUVEC	Homo sapiens	CELL-LINE	CHEMBL2021780	1	Scientific Literature	J Nat Prod	2012	CHEMBL3307501				15
CHEMBL2023868		None	568.38	0	3.96	11a	COc1ccc(/C=C\c2cc(I)c(OC)c(OC)c2)cc1OP(=O)([O-])[O-].[K+].[K+]	Activity	'='	95	%				UO_0000187					0	CHEMBL2026997	Antiangiogenic activity in HUVEC assessed as cell growth at 0.00001 ug/ml after 24 hrs by sulforhodamine B assay relative to control	F	BAO_0000219	cell-based format	Homo sapiens	None	None	HUVEC	None				CHEMBL613979	HUVEC	Homo sapiens	CELL-LINE	CHEMBL2021780	1	Scientific Literature	J Nat Prod	2012	CHEMBL3307501				95
CHEMBL5094425		None	257.24	0	3.47	5	O=c1[nH]c(-c2ccc(F)cc2)cc2cc(F)ccc12	Activity						Not Active						0	CHEMBL5049849	Antivascular activity against HUVEC cells assessed as inhibition of capillary like tube formation at 25 uM incubated for 16 hrs by matrigel based bright field microscopic analysis	F	BAO_0000219	cell-based format	Homo sapiens	None	None	HUVEC	None				CHEMBL613979	HUVEC	Homo sapiens	CELL-LINE	CHEMBL5046298	1	Scientific Literature	J Med Chem	2022	CHEMBL3307501	Dose = 25.0 microM | TIME = 16.0 hr
CHEMBL5191492		None	429.45	0	2.12	TH-6	COc1ccc(CNC(=O)c2cc(F)ccc2N2CCOCC2)cc1/C=C/C(=O)NO	Activity						Dde						0	CHEMBL5142109	Antimigratory activity against HUVEC cells assessed as suppression of migration measured after 24 hrs by Wound healing assay	F	BAO_0000219	cell-based format	Homo sapiens	None	None	HUVEC	None				CHEMBL613979	HUVEC	Homo sapiens	CELL-LINE	CHEMBL5137082	1	Scientific Literature	J Med Chem	2022	CHEMBL3307501	Dose_Lower = 7.5 nM | Dose_Upper = 30.0 nM | TIME = 24.0 hr
CHEMBL3325999		None	405.48	0	4.06	13	COc1ccc(S(=O)(=O)N2CCc3cccc(Nc4ccc(C#N)cc4)c32)cc1	Activity						Active						0	CHEMBL3370860	Disruption of vasculature in HUVECs assessed as inhibition of VEGF-induced capillary tube formation at 100 nM by microscopy	F	BAO_0000219	cell-based format	Homo sapiens	None	None	HUVEC	None				CHEMBL613979	HUVEC	Homo sapiens	CELL-LINE	CHEMBL3351617	1	Scientific Literature	Bioorg Med Chem	2014	CHEMBL3307501
CHEMBL5170113		None	633.79	2	6.92	1	C=CC(C)(C)c1[nH]c2ccccc2c1/C=C1\NC(=O)[C@@]2(C[C@@H](C)C=C[C@H]2/C=C/c2c(OC)cc(CC=C(C)C)c(O)c2C=O)NC1=O	Activity	'='	31.08	%				UO_0000187					0	CHEMBL5147224	Cytotoxicity against HUVEC cells assessed as cell viability at 50 uM measured after 24 hrs by MTT assay	F	BAO_0000219	cell-based format	Homo sapiens	None	None	HUVEC	None				CHEMBL613979	HUVEC	Homo sapiens	CELL-LINE	CHEMBL5143654	1	Scientific Literature	Bioorg Med Chem Lett	2022	CHEMBL3307501	Dose = 50.0 microM | TIME = 24.0 hr			31.08
CHEMBL4530424		None	354.4	0	4.17	3a	COc1ccc2c(O)c(Cc3cc(OC)c(OC)c(OC)c3)ccc2c1	Activity						Toxic						0	CHEMBL4374070	Cytotoxicity against HUVEC assessed as reduction in cell viability incubated for 48 hrs by SRB assay	A	BAO_0000219	cell-based format	Homo sapiens	None	None	HUVEC	None				CHEMBL613979	HUVEC	Homo sapiens	CELL-LINE	CHEMBL4373643	1	Scientific Literature	Medchemcomm	2019	CHEMBL3307501
CHEMBL367938		None	451.61	0	3.3	(E)-3d	CCN1CCN(C(=O)O[C@@H]2CC[C@]3(CO3)[C@@H](/C(C)=N/OCC3CCCCC3)[C@@H]2OC)CC1	Activity	'='	100	%				UO_0000187					0	CHEMBL695361	Percent stability after 0 hr in HUVEC culture medium; expressed as % remaining	F	BAO_0000219	cell-based format	Homo sapiens	None	None	HUVEC	None				CHEMBL613979	HUVEC	Homo sapiens	CELL-LINE	CHEMBL1146717	1	Scientific Literature	Bioorg Med Chem Lett	2004	CHEMBL3307501				100
CHEMBL4290146		None	428.29	0	3.65	9f	COc1cc(C2C(C#N)=C(N)Oc3cc4c(cc32)CCN4)cc(Br)c1OC	Activity						Non-Toxic						0	CHEMBL4274849	Cytotoxicity against HUVEC at <100 nM after 24 hrs by MTS assay	A	BAO_0000219	cell-based format	Homo sapiens	None	None	HUVEC	None				CHEMBL613979	HUVEC	Homo sapiens	CELL-LINE	CHEMBL4270605	1	Scientific Literature	Eur J Med Chem	2018	CHEMBL3307501
CHEMBL4543060		None	304.22	0	3.15	5	O=[N+]([O-])c1cccc(Nc2ccc([N+](=O)[O-])cc2[N+](=O)[O-])c1	Activity	'>'	80	%				UO_0000187					0	CHEMBL4380263	Cytotoxicity against human HUVEC cells assessed as cell viability at 9 to 150 uM after 24 hrs by MTT assay relative to control	A	BAO_0000219	cell-based format	Homo sapiens	None	None	HUVEC	None				CHEMBL613979	HUVEC	Homo sapiens	CELL-LINE	CHEMBL4376859	1	Scientific Literature	Eur J Med Chem	2020	CHEMBL3307501				80
CHEMBL1288951		None	542.85	2	8.36	6	COC[C@H]1O[C@@H](O[C@H]2CC[C@@]3(C)C(=CC[C@H]4[C@@H]5CC[C@H]([C@H](C)CCCC(C)C)[C@@]5(C)CC[C@@H]43)C2)C=C[C@@H]1OC	Activity						Active						0	CHEMBL1291775	Antiapoptotic activity against HUVEC cells at 5 ug/ml after 24 hrs by MTT calorimetric assay	F	BAO_0000219	cell-based format	Homo sapiens	None	None	HUVEC	None				CHEMBL613979	HUVEC	Homo sapiens	CELL-LINE	CHEMBL1287695	1	Scientific Literature	Bioorg Med Chem Lett	2010	CHEMBL3307501
CHEMBL608400		None	272.35	0	3.09	L5, HQnPe	Cc1[nH]n(-c2ccccc2)c(=O)c1C(=O)CC(C)(C)C	Activity	'='	97.1	%				UO_0000187					0	CHEMBL1044263	Cytotoxicity against HUVEC assessed as cell viability at 60 ug/mL after 24 hrs by MTT assay	A	BAO_0000219	cell-based format	Homo sapiens	None	None	HUVEC	None				CHEMBL613979	HUVEC	Homo sapiens	CELL-LINE	CHEMBL1152544	1	Scientific Literature	Bioorg Med Chem	2009	CHEMBL3307501				97.1
CHEMBL4288857		None	346.38	0	3.09	(+/-)-19b	COc1ccc2c(c1O)COCC2c1cc(OC)c(OC)c(OC)c1	Activity						Active						0	CHEMBL4269437	Antivascular activity against HUVEC assessed as reduction in capillary like tube formation up to 20 nM after 6 hrs by inverted microscopic based matrigel method	F	BAO_0000219	cell-based format	Homo sapiens	None	None	HUVEC	None				CHEMBL613979	HUVEC	Homo sapiens	CELL-LINE	CHEMBL4266000	1	Scientific Literature	ACS Med Chem Lett	2018	CHEMBL3307501
CHEMBL1760123		None	201.27	0	0.03	37	CNC(=O)CCC[C@H]1C[C@@H](O)[C@@H](O)C1	Activity	'='	70	%				UO_0000187					0	CHEMBL1762851	Immunosuppressive activity in human HUVEC assessed as inhibition of TNF-alpha-induced IL8 production at 50 ug/mL after 12 hrs by ELISA relative to control	F	BAO_0000219	cell-based format	Homo sapiens	None	None	HUVEC	None				CHEMBL613979	HUVEC	Homo sapiens	CELL-LINE	CHEMBL1759855	1	Scientific Literature	Eur J Med Chem	2011	CHEMBL3307501				70
CHEMBL240597	CHENODIOL	4	392.58	0	4.48	CDCA	C[C@H](CCC(=O)O)[C@H]1CC[C@H]2[C@@H]3[C@H](O)C[C@@H]4C[C@H](O)CC[C@]4(C)[C@H]3CC[C@]12C	Activity						Active						0	CHEMBL4258304	Pro-angiogenic activity in HUVEC assessed as decrease in VE-cadherin expression at 12.5 uM after overnight incubation by FITC-conjugated phalloidin staining based confocal microscopic analysis	F	BAO_0000219	cell-based format	Homo sapiens	None	None	HUVEC	None				CHEMBL613979	HUVEC	Homo sapiens	CELL-LINE	CHEMBL4257469	1	Scientific Literature	Medchemcomm	2017	CHEMBL3307501
CHEMBL3221427		None	450.44	0	4.28	9j	CCOC(=O)C1ON(c2ccccc2)C(c2cccc(F)c2)C12C(=O)Nc1ccc(F)cc12	Activity	'='	95	%				UO_0000187					0	CHEMBL3224349	Cytotoxicity against HUVEC assessed as cell viability after 24 hrs by MTT assay relative to control	A	BAO_0000219	cell-based format	Homo sapiens	None	None	HUVEC	None				CHEMBL613979	HUVEC	Homo sapiens	CELL-LINE	CHEMBL3217418	1	Scientific Literature	Medchemcomm	2012	CHEMBL3307501				95
CHEMBL1288948		None	598.87	2	8.19	1	CC(=O)OC[C@H]1O[C@@H](O[C@H]2CC[C@@]3(C)C(=CC[C@H]4[C@@H]5CC[C@H]([C@H](C)CCCC(C)C)[C@@]5(C)CC[C@@H]43)C2)C=C[C@@H]1OC(C)=O	Activity						Active						0	CHEMBL1291778	Antiapoptotic activity against HUVEC cells at 10 ug/ml after 48 hrs by MTT calorimetric assay	F	BAO_0000219	cell-based format	Homo sapiens	None	None	HUVEC	None				CHEMBL613979	HUVEC	Homo sapiens	CELL-LINE	CHEMBL1287695	1	Scientific Literature	Bioorg Med Chem Lett	2010	CHEMBL3307501
CHEMBL1288952		None	574.89	2	8.2	7	COC[C@H]1O[C@@H](O[C@H]2CC[C@@]3(C)C(=CC[C@H]4[C@@H]5CC[C@H]([C@H](C)CCCC(C)C)[C@@]5(C)CC[C@@H]43)C2)C[C@@H](OC)[C@@H]1OC	Activity						Not Active						0	CHEMBL1291776	Antiapoptotic activity against HUVEC cells at 5 ug/ml after 48 hrs by MTT calorimetric assay	F	BAO_0000219	cell-based format	Homo sapiens	None	None	HUVEC	None				CHEMBL613979	HUVEC	Homo sapiens	CELL-LINE	CHEMBL1287695	1	Scientific Literature	Bioorg Med Chem Lett	2010	CHEMBL3307501
CHEMBL1289959		None	456.76	1	7.96	14	CC(C)CCC[C@@H](C)[C@H]1CC[C@H]2[C@@H]3CC=C4C[C@@H](OC/C=C/CO)CC[C@]4(C)[C@H]3CC[C@]12C	Activity						Active						0	CHEMBL1291776	Antiapoptotic activity against HUVEC cells at 5 ug/ml after 48 hrs by MTT calorimetric assay	F	BAO_0000219	cell-based format	Homo sapiens	None	None	HUVEC	None				CHEMBL613979	HUVEC	Homo sapiens	CELL-LINE	CHEMBL1287695	1	Scientific Literature	Bioorg Med Chem Lett	2010	CHEMBL3307501
CHEMBL4878408		None	410.47	0	3.62	12b	COc1ccc(N(C)c2nc(C)nc3ccccc23)cc1OC(C(=O)NO)C(C)C	Activity						Dose-Dependent Effect						0	CHEMBL4845267	Antiangiogenic activity against HUVEC cells assessed as inhibition of capillary like tube formation incubated for 6 hrs by inverted microscopy	F	BAO_0000219	cell-based format	Homo sapiens	None	None	HUVEC	None				CHEMBL613979	HUVEC	Homo sapiens	CELL-LINE	CHEMBL4842387	1	Scientific Literature	J Med Chem	2021	CHEMBL3307501	TIME = 6.0 hr
CHEMBL570324		None	489.53	1	-2.06	2	N=C(N)NCCC[C@@H]1NC(=O)CC(=O)N[C@@H](CC(=O)O)C(=O)N[C@@H](Cc2ccccc2)CNC1=O	Activity						Active						0	CHEMBL1039852	Inhibition of bFGF-induced angiogenesis in HUVEC on Matrigel assessed as endothelial morphogenesis at 1 uM after 16 hrs by microscopic analysis	F	BAO_0000219	cell-based format	Homo sapiens	None	None	HUVEC	None				CHEMBL613979	HUVEC	Homo sapiens	CELL-LINE	CHEMBL1156816	1	Scientific Literature	J Med Chem	2010	CHEMBL3307501
CHEMBL572085		None	489.53	1	-2.06	3	N=C(N)NCCC[C@@H]1NC(=O)CC(=O)N[C@@H](CC(=O)O)C(=O)N[C@H](Cc2ccccc2)CNC1=O	Activity						Active						0	CHEMBL1039852	Inhibition of bFGF-induced angiogenesis in HUVEC on Matrigel assessed as endothelial morphogenesis at 1 uM after 16 hrs by microscopic analysis	F	BAO_0000219	cell-based format	Homo sapiens	None	None	HUVEC	None				CHEMBL613979	HUVEC	Homo sapiens	CELL-LINE	CHEMBL1156816	1	Scientific Literature	J Med Chem	2010	CHEMBL3307501
CHEMBL571628		None	489.53	1	-2.06	7	N=C(N)NCCC[C@H]1NC(=O)CC(=O)N[C@H](CC(=O)O)C(=O)N[C@@H](Cc2ccccc2)CNC1=O	Activity						Not Active						0	CHEMBL1039851	Antiangiogenic activity in HUVEC on Matrigel assessed as reduction of bFGF-induced tube branches measured per square mm at 10 uM after 16 hrs by microscopic analysis	F	BAO_0000219	cell-based format	Homo sapiens	None	None	HUVEC	None				CHEMBL613979	HUVEC	Homo sapiens	CELL-LINE	CHEMBL1156816	1	Scientific Literature	J Med Chem	2010	CHEMBL3307501
CHEMBL572293		None	489.53	1	-2.06	4	N=C(N)NCCC[C@H]1NC(=O)CC(=O)N[C@@H](CC(=O)O)C(=O)N[C@@H](Cc2ccccc2)CNC1=O	Activity						Non-toxic						0	CHEMBL1039855	Cytotoxicity against HUVEC assessed as change in cell morphology at 1 uM after 16 hrs by flow cytometry using Annexin V/propidium staining	A	BAO_0000219	cell-based format	Homo sapiens	None	None	HUVEC	None				CHEMBL613979	HUVEC	Homo sapiens	CELL-LINE	CHEMBL1156816	1	Scientific Literature	J Med Chem	2010	CHEMBL3307501
CHEMBL572293		None	489.53	1	-2.06	4	N=C(N)NCCC[C@H]1NC(=O)CC(=O)N[C@@H](CC(=O)O)C(=O)N[C@@H](Cc2ccccc2)CNC1=O	Activity						Non-toxic						0	CHEMBL1039856	Cytotoxicity against HUVEC assessed as change in cell morphology at 10 uM after 16 hrs by flow cytometry using Annexin V/propidium staining	A	BAO_0000219	cell-based format	Homo sapiens	None	None	HUVEC	None				CHEMBL613979	HUVEC	Homo sapiens	CELL-LINE	CHEMBL1156816	1	Scientific Literature	J Med Chem	2010	CHEMBL3307501
CHEMBL571628		None	489.53	1	-2.06	7	N=C(N)NCCC[C@H]1NC(=O)CC(=O)N[C@H](CC(=O)O)C(=O)N[C@@H](Cc2ccccc2)CNC1=O	Activity						Non-toxic						0	CHEMBL1039856	Cytotoxicity against HUVEC assessed as change in cell morphology at 10 uM after 16 hrs by flow cytometry using Annexin V/propidium staining	A	BAO_0000219	cell-based format	Homo sapiens	None	None	HUVEC	None				CHEMBL613979	HUVEC	Homo sapiens	CELL-LINE	CHEMBL1156816	1	Scientific Literature	J Med Chem	2010	CHEMBL3307501
CHEMBL571628		None	489.53	1	-2.06	7	N=C(N)NCCC[C@H]1NC(=O)CC(=O)N[C@H](CC(=O)O)C(=O)N[C@@H](Cc2ccccc2)CNC1=O	Activity						Non-toxic						0	CHEMBL1039858	Cytotoxicity against HUVEC assessed as increase in level of necrotic cells at 10 uM after 16 hrs by flow cytometry using Annexin V/propidium staining	A	BAO_0000219	cell-based format	Homo sapiens	None	None	HUVEC	None				CHEMBL613979	HUVEC	Homo sapiens	CELL-LINE	CHEMBL1156816	1	Scientific Literature	J Med Chem	2010	CHEMBL3307501
CHEMBL571845		None	489.53	1	-2.06	8	N=C(N)NCCC[C@@H]1NC(=O)CC(=O)N[C@H](CC(=O)O)C(=O)N[C@H](Cc2ccccc2)CNC1=O	Activity						Non-toxic						0	CHEMBL1039858	Cytotoxicity against HUVEC assessed as increase in level of necrotic cells at 10 uM after 16 hrs by flow cytometry using Annexin V/propidium staining	A	BAO_0000219	cell-based format	Homo sapiens	None	None	HUVEC	None				CHEMBL613979	HUVEC	Homo sapiens	CELL-LINE	CHEMBL1156816	1	Scientific Literature	J Med Chem	2010	CHEMBL3307501
CHEMBL4291761		None	395.7	1	5.23	9o	O=S(=O)(Cc1ccccc1Cl)c1ccc2cc(Br)ccc2c1	Activity						Active						0	CHEMBL4258563	Radioprotective activity against 60Co gamma-irradiation-mediated cytotoxicity in HUVEC assessed as increase in survival rate at 40 uM preincubated for 24 hrs followed by gamma-irradiation and measured after 4 days by MTS assay relative to control	F	BAO_0000219	cell-based format	Homo sapiens	None	None	HUVEC	None				CHEMBL613979	HUVEC	Homo sapiens	CELL-LINE	CHEMBL4257481	1	Scientific Literature	Medchemcomm	2018	CHEMBL3307501
CHEMBL4277197		None	284.36	0	4.29	8d	[O-][S+](Cc1ccc(F)cc1)c1ccc2ccccc2c1	Activity						Non-Toxic						0	CHEMBL4258564	Cytotoxicity against HUVEC at 100 uM after 24 hrs by MTS assay	A	BAO_0000219	cell-based format	Homo sapiens	None	None	HUVEC	None				CHEMBL613979	HUVEC	Homo sapiens	CELL-LINE	CHEMBL4257481	1	Scientific Literature	Medchemcomm	2018	CHEMBL3307501
CHEMBL4289113		None	332.38	0	2.98	5e	COc1ccc(CS(=O)(=O)/C=C/c2ccc(C(=O)O)cc2)cc1	Activity						Toxic						0	CHEMBL4262223	Cytotoxicity against HUVEC after 24 hrs by MTT assay	A	BAO_0000219	cell-based format	Homo sapiens	None	None	HUVEC	None				CHEMBL613979	HUVEC	Homo sapiens	CELL-LINE	CHEMBL4261498	1	Scientific Literature	Medchemcomm	2017	CHEMBL3307501
CHEMBL4277688		None	320.34	0	3.11	5b	O=C(O)c1ccc(/C=C/S(=O)(=O)Cc2ccc(F)cc2)cc1	Activity						Toxic						0	CHEMBL4262223	Cytotoxicity against HUVEC after 24 hrs by MTT assay	A	BAO_0000219	cell-based format	Homo sapiens	None	None	HUVEC	None				CHEMBL613979	HUVEC	Homo sapiens	CELL-LINE	CHEMBL4261498	1	Scientific Literature	Medchemcomm	2017	CHEMBL3307501
CHEMBL4277688		None	320.34	0	3.11	5b	O=C(O)c1ccc(/C=C/S(=O)(=O)Cc2ccc(F)cc2)cc1	Activity	'='	7.3	%				UO_0000187					0	CHEMBL4262230	Radioprotective activity against 5 Gy gamma radiation-mediated cell damage in HUVEC assessed as early apoptotic cells at 0.1 uM preincubated for 2 hrs followed by 5 Gy gamma irradiation and measured after 24 hrs by annexin-V-FITC/propidium iodide staining-based flow cytometric method (Rvb = 21.2%)	F	BAO_0000219	cell-based format	Homo sapiens	None	None	HUVEC	None				CHEMBL613979	HUVEC	Homo sapiens	CELL-LINE	CHEMBL4261498	1	Scientific Literature	Medchemcomm	2017	CHEMBL3307501				7.3
CHEMBL4276972		None	491.03	1	5.45	6a	CC1(C)CC(OC(=O)c2ccc(/C=C/S(=O)(=O)Cc3ccc(Cl)cc3)cc2)CC(C)(C)N1[O]	Activity	'='	90	%				UO_0000187					0	CHEMBL4262233	Radioprotective activity against 5 Gy gamma radiation-mediated cell damage in HUVEC assessed as viable cells at 0.1 uM preincubated for 2 hrs followed by 5 Gy gamma irradiation and measured after 24 hrs by annexin-V-FITC/propidium iodide staining-based flow cytometric method (Rvb = 65.8%)	F	BAO_0000219	cell-based format	Homo sapiens	None	None	HUVEC	None				CHEMBL613979	HUVEC	Homo sapiens	CELL-LINE	CHEMBL4261498	1	Scientific Literature	Medchemcomm	2017	CHEMBL3307501				90
CHEMBL4284917		None	540.58	2	5.69	6b	CC1(C)CC(OC(=O)c2ccc(/C=C/S(=O)(=O)Cc3ccc(OC(F)(F)F)cc3)cc2)CC(C)(C)N1[O]	Activity	'='	84.7	%				UO_0000187					0	CHEMBL4262233	Radioprotective activity against 5 Gy gamma radiation-mediated cell damage in HUVEC assessed as viable cells at 0.1 uM preincubated for 2 hrs followed by 5 Gy gamma irradiation and measured after 24 hrs by annexin-V-FITC/propidium iodide staining-based flow cytometric method (Rvb = 65.8%)	F	BAO_0000219	cell-based format	Homo sapiens	None	None	HUVEC	None				CHEMBL613979	HUVEC	Homo sapiens	CELL-LINE	CHEMBL4261498	1	Scientific Literature	Medchemcomm	2017	CHEMBL3307501				84.7
CHEMBL252368		None	300.29	0	0.76	3	CCCC(=O)OCn1c(=O)c(F)cn(C2CCCO2)c1=O	Activity						Active						0	CHEMBL926710	Antiangiogenic activity against HUVEC cells assessed as tube formation at 80 uM after 24 hrs	F	BAO_0000219	cell-based format	Homo sapiens	None	None	HUVEC	None				CHEMBL613979	HUVEC	Homo sapiens	CELL-LINE	CHEMBL1140720	1	Scientific Literature	J Med Chem	2008	CHEMBL3307501
CHEMBL1911515		None	468.92	0	3.97	BRN-279	O=C(Nc1cccc(Cl)c1)c1cccnc1NC[C@@H]1CN(Cc2ccc(F)cc2)C(=O)CO1	Activity						Active						0	CHEMBL1913164	Antiangiogenic activity in HUVEC assessed as decrease in VEGF-induced cell migration at 50 uM after 24 hrs by transwell migration assay	F	BAO_0000219	cell-based format	Homo sapiens	None	None	HUVEC	None				CHEMBL613979	HUVEC	Homo sapiens	CELL-LINE	CHEMBL1909624	1	Scientific Literature	Bioorg Med Chem Lett	2011	CHEMBL3307501
CHEMBL1911516		None	450.93	0	3.96	BRN-229	COc1ccc(C(=O)N2CCN(c3ncccc3C(=O)Nc3cccc(Cl)c3)CC2)cc1	Activity						Active						0	CHEMBL1913164	Antiangiogenic activity in HUVEC assessed as decrease in VEGF-induced cell migration at 50 uM after 24 hrs by transwell migration assay	F	BAO_0000219	cell-based format	Homo sapiens	None	None	HUVEC	None				CHEMBL613979	HUVEC	Homo sapiens	CELL-LINE	CHEMBL1909624	1	Scientific Literature	Bioorg Med Chem Lett	2011	CHEMBL3307501
CHEMBL4213590		None	444.44	0	1.03	2	CCCc1cc(O[C@@H]2O[C@@H](C)[C@H](O)[C@@H](O)[C@H]2O)cc2c1C(=O)c1c(O)cc(O)cc1C2=O	Activity						Active						0	CHEMBL4201778	Down regulation of VE-cadherin expression in VEGF-stimulated HUVEC at 10 to 50 uM after 6 hrs by Western blot analysis	F	BAO_0000219	cell-based format	Homo sapiens	None	None	HUVEC	None				CHEMBL613979	HUVEC	Homo sapiens	CELL-LINE	CHEMBL4196206	1	Scientific Literature	J Nat Prod	2018	CHEMBL3307501
CHEMBL3401912		None	492.7	1	6.34	19	C[C@H]1[C@H](C)CC[C@]2(C)CC[C@]3(C)C(=CC(=O)[C@@H]4[C@@]5(C)Cc6cn[nH]c6[C@](C)(C(=O)O)[C@@H]5CC[C@]43C)[C@H]12	Activity						Dose-dependent effect						0	CHEMBL3405096	Induction of apoptosis in HUVEC cells	F	BAO_0000219	cell-based format	Homo sapiens	None	None	HUVEC	None				CHEMBL613979	HUVEC	Homo sapiens	CELL-LINE	CHEMBL3399926	1	Scientific Literature	Bioorg Med Chem	2015	CHEMBL3307501
CHEMBL3401904		None	580.85	2	6.19	7	CC(=O)O[C@@H]1CC[C@@]2(C)[C@@H](CC[C@]3(C)[C@@H]2C(=O)C=C2[C@@H]4[C@@H](C)[C@H](C)CC[C@]4(C)CC[C@]23C)[C@@]1(C)C(=O)N1CCNCC1	Activity						Dose-dependent effect						0	CHEMBL3405096	Induction of apoptosis in HUVEC cells	F	BAO_0000219	cell-based format	Homo sapiens	None	None	HUVEC	None				CHEMBL613979	HUVEC	Homo sapiens	CELL-LINE	CHEMBL3399926	1	Scientific Literature	Bioorg Med Chem	2015	CHEMBL3307501
CHEMBL215480		None	476.53	0	2.56	35	COC[C@@H]1CCCN1S(=O)(=O)c1ccc2c(c1)C(=O)C(=O)N2Cc1ccc(OCCF)cc1	Activity						Active						0	CHEMBL909406	Inhibition of caspase 8 processing in apoptotic HUVEC at 100 uM	F	BAO_0000219	cell-based format	Homo sapiens	None	None	HUVEC	None				CHEMBL613979	HUVEC	Homo sapiens	CELL-LINE	CHEMBL1137328	1	Scientific Literature	J Med Chem	2006	CHEMBL3307501
CHEMBL217777		None	444.51	0	2.22	19	COC[C@@H]1CCCN1S(=O)(=O)c1ccc2c(c1)C(=O)C(=O)N2Cc1ccc(OC)cc1	Activity						Active						0	CHEMBL909414	Inhibition of caspase 9 processing in apoptotic HUVEC at 50 uM	F	BAO_0000219	cell-based format	Homo sapiens	None	None	HUVEC	None				CHEMBL613979	HUVEC	Homo sapiens	CELL-LINE	CHEMBL1137328	1	Scientific Literature	J Med Chem	2006	CHEMBL3307501
CHEMBL2419762		None	405.89	1	5.2	9	Cl.c1ccc(-c2cccc(Nc3ncnc4cc5c(cc34)OCCCO5)c2)cc1	Activity						Active						0	CHEMBL2424106	Antiangiogenic activity in HUVEC assessed as effect on number of cell meshwork at 0.1 uM after 4 hrs	F	BAO_0000219	cell-based format	Homo sapiens	None	None	HUVEC	None				CHEMBL613979	HUVEC	Homo sapiens	CELL-LINE	CHEMBL2417485	1	Scientific Literature	Eur J Med Chem	2013	CHEMBL3307501
CHEMBL2160022		None	444.39	1	5.47	14k	N#Cc1ccc(CN(C(=O)c2sc3cccc(Cl)c3c2Cl)C2CCNCC2)cc1	Activity						Not Active						0	CHEMBL2162672	Induction of HUVEC proliferation after 48 hrs by BrdU-incorporation assay	F	BAO_0000219	cell-based format	Homo sapiens	None	None	HUVEC	None				CHEMBL613979	HUVEC	Homo sapiens	CELL-LINE	CHEMBL2157999	1	Scientific Literature	Bioorg Med Chem	2012	CHEMBL3307501
CHEMBL2016905		None	485.56	0	4.24	21	O=C(c1ccc(CN2CCCCC2)cc1)N1CCc2nc(-c3cc4cc(F)ccc4[nH]c3=O)[nH]c2C1	Activity	'='	82	%				UO_0000187					0	CHEMBL2020685	Antiproliferative activity against Vegf-stimulated HUVEC at 1 uM after 24 hrs by WST-1 assay relative to control	F	BAO_0000219	cell-based format	Homo sapiens	None	None	HUVEC	None				CHEMBL613979	HUVEC	Homo sapiens	CELL-LINE	CHEMBL2016553	1	Scientific Literature	Bioorg Med Chem Lett	2012	CHEMBL3307501				82
CHEMBL2016903		None	389.39	0	2.65	19	O=C(c1ccncc1)N1CCc2nc(-c3cc4cc(F)ccc4[nH]c3=O)[nH]c2C1	Activity	'='	71	%				UO_0000187					0	CHEMBL2020686	Antiproliferative activity against Vegf-stimulated HUVEC at 10 uM after 24 hrs by WST-1 assay relative to control	F	BAO_0000219	cell-based format	Homo sapiens	None	None	HUVEC	None				CHEMBL613979	HUVEC	Homo sapiens	CELL-LINE	CHEMBL2016553	1	Scientific Literature	Bioorg Med Chem Lett	2012	CHEMBL3307501				71
CHEMBL1643110		None	661.89	2	7.3	1	NCCCCCOC[C@@H]1[C@@H](OCc2ccccc2)[C@H](OCc2ccccc2)[C@@H](OCc2ccccc2)CN1CCc1c[nH]c2ccccc12	Activity	'='	70.39	%				UO_0000187					0	CHEMBL1647166	Induction of cell cycle arrest in HUVEC assessed as accumulation at G1 phase at 20 uM after 24 hrs by flow cytometry	F	BAO_0000219	cell-based format	Homo sapiens	None	None	HUVEC	None				CHEMBL613979	HUVEC	Homo sapiens	CELL-LINE	CHEMBL1641483	1	Scientific Literature	Bioorg Med Chem Lett	2011	CHEMBL3307501				70.39
CHEMBL2160019		None	459.97	1	5.05	14h	CC(=O)Nc1ccc(CN(C(=O)c2sc3cc(F)ccc3c2Cl)C2CCNCC2)cc1	Activity						Not Active						0	CHEMBL2162672	Induction of HUVEC proliferation after 48 hrs by BrdU-incorporation assay	F	BAO_0000219	cell-based format	Homo sapiens	None	None	HUVEC	None				CHEMBL613979	HUVEC	Homo sapiens	CELL-LINE	CHEMBL2157999	1	Scientific Literature	Bioorg Med Chem	2012	CHEMBL3307501
CHEMBL260838		None	430.46	0	3.83	1g	COc1cc(-c2ccc3c(n2)C(=O)C=C(NCc2ccccc2)C3=O)cc(OC)c1OC	Activity	'='	92	%				UO_0000187					0	CHEMBL923734	Effect on HUVEC growth at 0.01 ug/ml relative to control	F	BAO_0000219	cell-based format	Homo sapiens	None	None	HUVEC	None				CHEMBL613979	HUVEC	Homo sapiens	CELL-LINE	CHEMBL1144766	1	Scientific Literature	J Med Chem	2008	CHEMBL3307501				92
CHEMBL2023865	IODOCOMBSTATIN	None	412.22	0	4.19	9a, iodocombstatin	COc1ccc(/C=C\c2cc(I)c(OC)c(OC)c2)cc1O	Activity						Active						0	CHEMBL2026838	Antiangiogenic activity in HUVEC assessed as reduction of cord length at 0.001 ug/ml after 24 hrs by matrigel assay relative to control	F	BAO_0000219	cell-based format	Homo sapiens	None	None	HUVEC	None				CHEMBL613979	HUVEC	Homo sapiens	CELL-LINE	CHEMBL2021780	1	Scientific Literature	J Nat Prod	2012	CHEMBL3307501
CHEMBL4569885		None	407.5	1	5.44	6g	COc1cc(Nc2ncnc3cc(-c4ccc(C)cc4)sc23)cc(OC)c1OC	Activity						Active						0	CHEMBL4370307	Antivascular activity in HUVEC assessed as effect on mesh area at 10 to 100 nM after 1 hr by matrigel assay	F	BAO_0000219	cell-based format	Homo sapiens	None	None	HUVEC	None				CHEMBL613979	HUVEC	Homo sapiens	CELL-LINE	CHEMBL4368913	1	Scientific Literature	J Med Chem	2019	CHEMBL3307501
CHEMBL4293472		None	444.29	0	3.49	27a	COc1cc(C2C(C#N)=C(N)Oc3cc4c(cc32)OCCN4)cc(Br)c1OC	Activity						Non-Toxic						0	CHEMBL4274849	Cytotoxicity against HUVEC at <100 nM after 24 hrs by MTS assay	A	BAO_0000219	cell-based format	Homo sapiens	None	None	HUVEC	None				CHEMBL613979	HUVEC	Homo sapiens	CELL-LINE	CHEMBL4270605	1	Scientific Literature	Eur J Med Chem	2018	CHEMBL3307501
CHEMBL2160025		None	409.34	1	5.2	14n	O=C(c1sc2cccc(Cl)c2c1Cl)N(Cc1ccco1)C1CCNCC1	Activity						Not Active						0	CHEMBL2162673	Induction of angiogenesis in HUVEC assessed as formation of cell sprouts after 48 hrs by BrdU incorporation assay	F	BAO_0000219	cell-based format	Homo sapiens	None	None	HUVEC	None				CHEMBL613979	HUVEC	Homo sapiens	CELL-LINE	CHEMBL2157999	1	Scientific Literature	Bioorg Med Chem	2012	CHEMBL3307501
CHEMBL2160017		None	441.98	0	4.91	14f	CC(=O)Nc1ccc(CN(C(=O)c2sc3ccccc3c2Cl)C2CCNCC2)cc1	Activity						Not Active						0	CHEMBL2162672	Induction of HUVEC proliferation after 48 hrs by BrdU-incorporation assay	F	BAO_0000219	cell-based format	Homo sapiens	None	None	HUVEC	None				CHEMBL613979	HUVEC	Homo sapiens	CELL-LINE	CHEMBL2157999	1	Scientific Literature	Bioorg Med Chem	2012	CHEMBL3307501
CHEMBL2160026		None	392.88	0	4.68	14o	O=C(c1sc2cc(F)ccc2c1Cl)N(Cc1ccco1)C1CCNCC1	Activity						Not Active						0	CHEMBL2162672	Induction of HUVEC proliferation after 48 hrs by BrdU-incorporation assay	F	BAO_0000219	cell-based format	Homo sapiens	None	None	HUVEC	None				CHEMBL613979	HUVEC	Homo sapiens	CELL-LINE	CHEMBL2157999	1	Scientific Literature	Bioorg Med Chem	2012	CHEMBL3307501
CHEMBL2160029		None	354.48	0	4.2	14r	Cc1c(C(=O)N(Cc2cccs2)C2CCNCC2)oc2ccccc12	Activity						Not Active						0	CHEMBL2162672	Induction of HUVEC proliferation after 48 hrs by BrdU-incorporation assay	F	BAO_0000219	cell-based format	Homo sapiens	None	None	HUVEC	None				CHEMBL613979	HUVEC	Homo sapiens	CELL-LINE	CHEMBL2157999	1	Scientific Literature	Bioorg Med Chem	2012	CHEMBL3307501
CHEMBL23330	TRETAZICAR	2	252.19	0	0.42	CB1954	NC(=O)c1cc(N2CC2)c([N+](=O)[O-])cc1[N+](=O)[O-]	Activity	'>'	80	%				UO_0000187					0	CHEMBL4380263	Cytotoxicity against human HUVEC cells assessed as cell viability at 9 to 150 uM after 24 hrs by MTT assay relative to control	A	BAO_0000219	cell-based format	Homo sapiens	None	None	HUVEC	None				CHEMBL613979	HUVEC	Homo sapiens	CELL-LINE	CHEMBL4376859	1	Scientific Literature	Eur J Med Chem	2020	CHEMBL3307501				80
CHEMBL377429		None	238.33	0	3.58	2	Cc1cc(C)cc(N2CCc3cc(N)ccc32)c1	Activity	'='	75	%				UO_0000187					0	CHEMBL870860	Antiangiogenic activity against HUVEC cells by tube formation assay at 100 uM	F	BAO_0000219	cell-based format	Homo sapiens	None	None	HUVEC	None				CHEMBL613979	HUVEC	Homo sapiens	CELL-LINE	CHEMBL1148655	1	Scientific Literature	Bioorg Med Chem Lett	2006	CHEMBL3307501				75
CHEMBL465510		None	436.42	0	3.54	4	COc1cc(C2Oc3c(OC)cc4c(=O)c5ccccc5oc4c3OC2CO)ccc1O	Activity						Not Active						0	CHEMBL4151081	Immunomodulatory activity in HUVEC assessed as inhibition of IFNgamma-induced HLA-DR expression at 10 uM pretreated for 1 hr followed by IFNgamma stimulation and measured after 48 hrs by immunostaining based flow cytometry relative to control	F	BAO_0000219	cell-based format	Homo sapiens	None	None	HUVEC	None				CHEMBL613979	HUVEC	Homo sapiens	CELL-LINE	CHEMBL4145656	1	Scientific Literature	J Nat Prod	2018	CHEMBL3307501
CHEMBL4171784		None	284.36	0	3.44	1	COc1cc(-c2ccccc2)cc2c1C[C@H](O)C(C)(C)O2	Activity						Not Active						0	CHEMBL4151080	Immunomodulatory activity in HUVEC assessed as inhibition of IFNgamma-induced HLA-E expression at 10 uM pretreated for 1 hr followed by IFNgamma stimulation and measured after 48 hrs by immunostaining based flow cytometry relative to control	F	BAO_0000219	cell-based format	Homo sapiens	None	None	HUVEC	None				CHEMBL613979	HUVEC	Homo sapiens	CELL-LINE	CHEMBL4145656	1	Scientific Literature	J Nat Prod	2018	CHEMBL3307501
CHEMBL4163919		None	284.36	0	3.44	2	COc1cc(-c2ccccc2)cc2c1C[C@@H](C(C)(C)O)O2	Activity						Not Active						0	CHEMBL4151081	Immunomodulatory activity in HUVEC assessed as inhibition of IFNgamma-induced HLA-DR expression at 10 uM pretreated for 1 hr followed by IFNgamma stimulation and measured after 48 hrs by immunostaining based flow cytometry relative to control	F	BAO_0000219	cell-based format	Homo sapiens	None	None	HUVEC	None				CHEMBL613979	HUVEC	Homo sapiens	CELL-LINE	CHEMBL4145656	1	Scientific Literature	J Nat Prod	2018	CHEMBL3307501
CHEMBL4461207		None	420.29	0	2.64	A12	CN(C)c1c([N+](=O)[O-])cc(C(=O)Nc2ccc([N+](=O)[O-])cc2[N+](=O)[O-])cc1[N+](=O)[O-]	Activity	'>'	80	%				UO_0000187					0	CHEMBL4394200	Cytotoxicity against human HUVEC cells assessed as cell viability at 9 to 150 uM measured after 48 hrs by MTT assay relative to control	A	BAO_0000219	cell-based format	Homo sapiens	None	None	HUVEC	None				CHEMBL613979	HUVEC	Homo sapiens	CELL-LINE	CHEMBL4393661	1	Scientific Literature	Eur J Med Chem	2019	CHEMBL3307501				80
CHEMBL4783600		None	461.05	1	5.69	3	CC(C)(Oc1ccc(Cl)cc1)C(=O)OCCCOC(=O)CCCCC1CCSS1	Activity						Active						0	CHEMBL4667872	Anti-atherosclerotic activity against ox-LDL induced cell damage in human HUVEC cells assessed as reduction in early apoptotic cells by measuring increase in mitochondrial membrane potential preincubated for 10 mins followed by ox-LDL stimulation and measured after 24 hrs by JC-1 staining based fluorescence microscopic analysis	F	BAO_0000219	cell-based format	Homo sapiens	None	None	HUVEC	None				CHEMBL613979	HUVEC	Homo sapiens	CELL-LINE	CHEMBL4665663	1	Scientific Literature	Bioorg Med Chem	2019	CHEMBL3307501	TIME = 0.1667 hr
CHEMBL2023865	IODOCOMBSTATIN	None	412.22	0	4.19	9a, iodocombstatin	COc1ccc(/C=C\c2cc(I)c(OC)c(OC)c2)cc1O	Activity	'='	90	%				UO_0000187					0	CHEMBL2026997	Antiangiogenic activity in HUVEC assessed as cell growth at 0.00001 ug/ml after 24 hrs by sulforhodamine B assay relative to control	F	BAO_0000219	cell-based format	Homo sapiens	None	None	HUVEC	None				CHEMBL613979	HUVEC	Homo sapiens	CELL-LINE	CHEMBL2021780	1	Scientific Literature	J Nat Prod	2012	CHEMBL3307501				90
CHEMBL2023869		None	536.17	0	3.96	11b	COc1ccc(/C=C\c2cc(I)c(OC)c(OC)c2)cc1OP(=O)([O-])[O-].[Na+].[Na+]	Activity	'='	14	%				UO_0000187					0	CHEMBL2026994	Antiangiogenic activity in HUVEC assessed as cell growth at 0.01 ug/ml after 24 hrs by sulforhodamine B assay relative to control	F	BAO_0000219	cell-based format	Homo sapiens	None	None	HUVEC	None				CHEMBL613979	HUVEC	Homo sapiens	CELL-LINE	CHEMBL2021780	1	Scientific Literature	J Nat Prod	2012	CHEMBL3307501				14
CHEMBL2023877		None	632.04	1	4.55	12b	COc1ccc(/C=C\c2cc(I)c(OC)c(I)c2)cc1OP(=O)([O-])[O-].[Na+].[Na+]	Activity	'>'	100	%				UO_0000187					0	CHEMBL2026994	Antiangiogenic activity in HUVEC assessed as cell growth at 0.01 ug/ml after 24 hrs by sulforhodamine B assay relative to control	F	BAO_0000219	cell-based format	Homo sapiens	None	None	HUVEC	None				CHEMBL613979	HUVEC	Homo sapiens	CELL-LINE	CHEMBL2021780	1	Scientific Literature	J Nat Prod	2012	CHEMBL3307501				100
CHEMBL3787168		None	682.8	2	0.19	9j	CC1(C)N([O])C(c2ccc(OCC(=O)NCCCNC(=O)[C@H](Cc3ccc(O)cc3)NC(=O)[C@@H](N)CCCNC(=N)N)cc2)=[N+]([O-])C1(C)C	Activity						Active						0	CHEMBL3790017	Inhibition of simulated ischemia/reperfusion-induced ROS production in human HUVEC cells at 30 ug/ml after 2 hrs by Hoechst 33342 dye based fluorescence assay	F	BAO_0000219	cell-based format	Homo sapiens	None	None	HUVEC	None				CHEMBL613979	HUVEC	Homo sapiens	CELL-LINE	CHEMBL3784981	1	Scientific Literature	Bioorg Med Chem Lett	2016	CHEMBL3307501
CHEMBL312750	EUPATILIN	-1	344.32	0	2.9	A	COc1ccc(-c2cc(=O)c3c(O)c(OC)c(O)cc3o2)cc1OC	Activity						Toxic						0	CHEMBL4267175	Cytotoxicity activity against HUVEC assessed as decrease in cell viability at 12.5 to 100 uM after 24 hrs by MTT assay	A	BAO_0000219	cell-based format	Homo sapiens	None	None	HUVEC	None				CHEMBL613979	HUVEC	Homo sapiens	CELL-LINE	CHEMBL4265901	1	Scientific Literature	Bioorg Med Chem Lett	2018	CHEMBL3307501
CHEMBL2375627		None	506.48	2	6.92	3	Cc1nc(-c2ccc(Cl)cn2)nc(NC[C@@H](NCCCCc2ccccc2)c2ccccc2)c1Cl	Activity						Toxic						0	CHEMBL2378716	Cytotoxicity against HUVEC at 10 uM after 24 hrs	A	BAO_0000219	cell-based format	Homo sapiens	None	None	HUVEC	None				CHEMBL613979	HUVEC	Homo sapiens	CELL-LINE	CHEMBL2375230	1	Scientific Literature	J Med Chem	2013	CHEMBL3307501
CHEMBL4453304		None	398.41	0	2.54	17	COc1cc(O)c2c(c1)-c1cccc(c1)[C@@H](O)[C@H](O)C(=O)/C=C\C[C@H](C)OC2=O	Activity						Dose-dependent effect						0	CHEMBL4337793	Anti-angiogenesis activity in truncated-FOSB transfected HUVEC cells model of pseudomyogenic-hemangioendothelioma assessed as inhibition of cell proliferation	F	BAO_0000219	cell-based format	Homo sapiens	None	None	HUVEC	None				CHEMBL613979	HUVEC	Homo sapiens	CELL-LINE	CHEMBL4334496	1	Scientific Literature	J Med Chem	2019	CHEMBL3307501
CHEMBL2023877		None	632.04	1	4.55	12b	COc1ccc(/C=C\c2cc(I)c(OC)c(I)c2)cc1OP(=O)([O-])[O-].[Na+].[Na+]	Activity	'='	-7	%				UO_0000187					0	CHEMBL2026999	Antiangiogenic activity in HUVEC assessed as cell growth at 1 ug/ml after 24 hrs by sulforhodamine B assay relative to control	F	BAO_0000219	cell-based format	Homo sapiens	None	None	HUVEC	None				CHEMBL613979	HUVEC	Homo sapiens	CELL-LINE	CHEMBL2021780	1	Scientific Literature	J Nat Prod	2012	CHEMBL3307501				-7
CHEMBL2023877		None	632.04	1	4.55	12b	COc1ccc(/C=C\c2cc(I)c(OC)c(I)c2)cc1OP(=O)([O-])[O-].[Na+].[Na+]	Activity	'='	75	%				UO_0000187					0	CHEMBL2026988	Antiangiogenic activity in HUVEC assessed as reduction of number of junctions at 0.01 ug/ml after 24 hrs by matrigel assay relative to control	F	BAO_0000219	cell-based format	Homo sapiens	None	None	HUVEC	None				CHEMBL613979	HUVEC	Homo sapiens	CELL-LINE	CHEMBL2021780	1	Scientific Literature	J Nat Prod	2012	CHEMBL3307501				75
CHEMBL391072		None	522.73	2	7.24	4	COC(=O)[C@]1(C)[C@@H]2CC[C@]3(C)/C(=C(C)\C=C\C=C(C)\C=C\C=C(C)C)C(=O)C[C@H]3[C@@]2(C)CC[C@H]1OC(C)=O	Activity						Active						0	CHEMBL897044	Inhibition of VEGF-induced cell migration in HUVEC at 0.3 uM after 12 hrs	F	BAO_0000219	cell-based format	Homo sapiens	None	None	HUVEC	None				CHEMBL613979	HUVEC	Homo sapiens	CELL-LINE	CHEMBL1149595	1	Scientific Literature	Bioorg Med Chem	2007	CHEMBL3307501
CHEMBL3623083		None	402.45	0	5	BS 3	COc1cc(/C=C/C(=O)Nc2ccc3[nH]c4ccccc4c3c2)cc(OC)c1OC	Activity						Non-toxic						0	CHEMBL3627563	Cytotoxicity against human HUVEC assessed as cell viability up to 20 uM after 24 hrs	A	BAO_0000219	cell-based format	Homo sapiens	None	None	HUVEC	None				CHEMBL613979	HUVEC	Homo sapiens	CELL-LINE	CHEMBL3621066	1	Scientific Literature	Bioorg Med Chem Lett	2015	CHEMBL3307501
CHEMBL3623082		None	372.42	0	4.99	BS 2	COc1ccc(/C=C/C(=O)Nc2ccc3[nH]c4ccccc4c3c2)cc1OC	Activity						Non-toxic						0	CHEMBL3627563	Cytotoxicity against human HUVEC assessed as cell viability up to 20 uM after 24 hrs	A	BAO_0000219	cell-based format	Homo sapiens	None	None	HUVEC	None				CHEMBL613979	HUVEC	Homo sapiens	CELL-LINE	CHEMBL3621066	1	Scientific Literature	Bioorg Med Chem Lett	2015	CHEMBL3307501
CHEMBL71595	HYDROGEN PEROXIDE	4	34.01	0	0.02	H2O2	OO	Activity	'='	20	%				UO_0000187					0	CHEMBL3620560	Induction of apoptosis in human HUVEC at 200 uM after 18 hrs using Annexin-V and 7-amino-actinomycin-D staining by flow fluorocytometry analysis	A	BAO_0000219	cell-based format	Homo sapiens	None	None	HUVEC	None				CHEMBL613979	HUVEC	Homo sapiens	CELL-LINE	CHEMBL3616369	1	Scientific Literature	J Med Chem	2015	CHEMBL3307501				20
CHEMBL3609604		None	460.57	1	6.7	1, Lepidotol A	CC(C)=CCC1(CC=C(C)C)C(=O)c2c(-c3ccccc3)cc(=O)oc2C(C(=O)C(C)C)=C1O	Activity						Non-toxic						0	CHEMBL3611035	Cytotoxicity against TNFalpha-stimulated HUVEC at 10 uM after 6 hrs by MTT assay	A	BAO_0000219	cell-based format	Homo sapiens	None	None	HUVEC	None				CHEMBL613979	HUVEC	Homo sapiens	CELL-LINE	CHEMBL3608262	1	Scientific Literature	J Nat Prod	2015	CHEMBL3307501
CHEMBL3787100		None	237.3	0	3.61	16	Cc1ccccc1C1=Cc2c(C)cc(C)n2C1=O	Activity						Active						0	CHEMBL3789004	Antiangiogenic activity in human HUVEC cells assessed as angiogenesis rate at 10 uM after 5 hrs by endothelial tube formation assay relative to control	F	BAO_0000219	cell-based format	Homo sapiens	None	None	HUVEC	None				CHEMBL613979	HUVEC	Homo sapiens	CELL-LINE	CHEMBL3784987	1	Scientific Literature	Bioorg Med Chem Lett	2016	CHEMBL3307501
CHEMBL3786241		None	302.17	0	4.06	13	Cc1cc(C)n2c1C=C(c1ccccc1Br)C2=O	Activity						Active						0	CHEMBL3789004	Antiangiogenic activity in human HUVEC cells assessed as angiogenesis rate at 10 uM after 5 hrs by endothelial tube formation assay relative to control	F	BAO_0000219	cell-based format	Homo sapiens	None	None	HUVEC	None				CHEMBL613979	HUVEC	Homo sapiens	CELL-LINE	CHEMBL3784987	1	Scientific Literature	Bioorg Med Chem Lett	2016	CHEMBL3307501
CHEMBL3793652		None	322.32	0	1.96	12d	COc1ccc(-c2nnc3n(C)c(=O)c4ccccc4n23)cc1O	Activity						Dose-dependent effect						0	CHEMBL3796044	Antiangiogenic activity in HUVEC assessed as disruption of capillaries after 6 hrs by inverted microscopic analysis	F	BAO_0000219	cell-based format	Homo sapiens	None	None	HUVEC	None				CHEMBL613979	HUVEC	Homo sapiens	CELL-LINE	CHEMBL3792284	1	Scientific Literature	Eur J Med Chem	2016	CHEMBL3307501
CHEMBL2179414		None	800.79	None	None	9	CC1=C(SCCC(=O)OC(C[Se]C2=C(C)C(=O)c3ccccc3C2=O)C(=O)NCCCCCC(=O)OCc2ccccc2)C(=O)c2ccccc2C1=O	Activity						Non-toxic						0	CHEMBL2185843	Induction of oxidative stress in human HUVEC cells assessed as increase in hydrogen peroxide free radical production after 1 hr by DCF-based fluorescence spectrophotometric analysis	A	BAO_0000219	cell-based format	Homo sapiens	None	None	HUVEC	None				CHEMBL613979	HUVEC	Homo sapiens	CELL-LINE	CHEMBL2177069	1	Scientific Literature	Eur J Med Chem	2012	CHEMBL3307501
CHEMBL4277955		None	316.38	0	3.28	5c	Cc1ccc(CS(=O)(=O)/C=C/c2ccc(C(=O)O)cc2)cc1	Activity						Toxic						0	CHEMBL4262223	Cytotoxicity against HUVEC after 24 hrs by MTT assay	A	BAO_0000219	cell-based format	Homo sapiens	None	None	HUVEC	None				CHEMBL613979	HUVEC	Homo sapiens	CELL-LINE	CHEMBL4261498	1	Scientific Literature	Medchemcomm	2017	CHEMBL3307501
CHEMBL4277688		None	320.34	0	3.11	5b	O=C(O)c1ccc(/C=C/S(=O)(=O)Cc2ccc(F)cc2)cc1	Activity	'='	2.3	%				UO_0000187					0	CHEMBL4262235	Radioprotective activity against 5 Gy gamma radiation-mediated cell damage in HUVEC assessed as late apoptotic cells at 1 uM preincubated for 2 hrs followed by 5 Gy gamma irradiation and measured after 24 hrs by annexin-V-FITC/propidium iodide staining-based flow cytometric method (Rvb = 9.5%)	F	BAO_0000219	cell-based format	Homo sapiens	None	None	HUVEC	None				CHEMBL613979	HUVEC	Homo sapiens	CELL-LINE	CHEMBL4261498	1	Scientific Literature	Medchemcomm	2017	CHEMBL3307501				2.3
CHEMBL4277688		None	320.34	0	3.11	5b	O=C(O)c1ccc(/C=C/S(=O)(=O)Cc2ccc(F)cc2)cc1	Activity	'='	1.6	%				UO_0000187					0	CHEMBL4262236	Radioprotective activity against 5 Gy gamma radiation-mediated cell damage in HUVEC assessed as necrotic cells at 1 uM preincubated for 2 hrs followed by 5 Gy gamma irradiation and measured after 24 hrs by annexin-V-FITC/propidium iodide staining-based flow cytometric method (Rvb = 3.5%)	F	BAO_0000219	cell-based format	Homo sapiens	None	None	HUVEC	None				CHEMBL613979	HUVEC	Homo sapiens	CELL-LINE	CHEMBL4261498	1	Scientific Literature	Medchemcomm	2017	CHEMBL3307501				1.6
CHEMBL4277688		None	320.34	0	3.11	5b	O=C(O)c1ccc(/C=C/S(=O)(=O)Cc2ccc(F)cc2)cc1	Activity	'='	1	%				UO_0000187					0	CHEMBL4262240	Radioprotective activity against 5 Gy gamma radiation-mediated cell damage in HUVEC assessed as necrotic cells at 10 uM preincubated for 2 hrs followed by 5 Gy gamma irradiation and measured after 24 hrs by annexin-V-FITC/propidium iodide staining-based flow cytometric method (Rvb = 3.5%)	F	BAO_0000219	cell-based format	Homo sapiens	None	None	HUVEC	None				CHEMBL613979	HUVEC	Homo sapiens	CELL-LINE	CHEMBL4261498	1	Scientific Literature	Medchemcomm	2017	CHEMBL3307501				1
CHEMBL4284917		None	540.58	2	5.69	6b	CC1(C)CC(OC(=O)c2ccc(/C=C/S(=O)(=O)Cc3ccc(OC(F)(F)F)cc3)cc2)CC(C)(C)N1[O]	Activity						Active						0	CHEMBL4262248	Radioprotective activity against 5 Gy gamma radiation-mediated cell damage in HUVEC assessed as reduction of total p53 levels at 0.01 to 1 uM by Western blot method	F	BAO_0000219	cell-based format	Homo sapiens	None	None	HUVEC	None				CHEMBL613979	HUVEC	Homo sapiens	CELL-LINE	CHEMBL4261498	1	Scientific Literature	Medchemcomm	2017	CHEMBL3307501
CHEMBL205596	CHOLIC ACID	4	408.58	0	3.45	CA	C[C@H](CCC(=O)O)[C@H]1CC[C@H]2[C@@H]3[C@H](O)C[C@@H]4C[C@H](O)CC[C@]4(C)[C@H]3C[C@H](O)[C@]12C	Activity						Non-Toxic						0	CHEMBL4258276	Cytotoxicity against HUVEC assessed as reduction in cell death up to 12.5 uM after 24 hrs by MTT assay	A	BAO_0000219	cell-based format	Homo sapiens	None	None	HUVEC	None				CHEMBL613979	HUVEC	Homo sapiens	CELL-LINE	CHEMBL4257469	1	Scientific Literature	Medchemcomm	2017	CHEMBL3307501
CHEMBL4214524		None	356.39	0	4.65	5	COc1cc(O)c(CC=C(C)C)c(O)c1C(=O)/C=C/c1ccc(F)cc1	Activity						Not Active						0	CHEMBL4193068	Anti-invasive activity in HUVEC at 10 uM after 24 hrs by DAPI staining based Boyden chamber method	F	BAO_0000219	cell-based format	Homo sapiens	None	None	HUVEC	None				CHEMBL613979	HUVEC	Homo sapiens	CELL-LINE	CHEMBL4190290	1	Scientific Literature	Eur J Med Chem	2017	CHEMBL3307501
CHEMBL3103960		None	358.4	0	4.05	5	COc1ccc(-c2c(-c3ccccc3)nc3ccccn3c2=O)cc1OC	Activity						Non-toxic						0	CHEMBL3107942	Cytotoxicity against HUVEC assessed as cell viability up to 50 uM after 24 to 72 hrs by WST-1 assay	A	BAO_0000219	cell-based format	Homo sapiens	None	None	HUVEC	None				CHEMBL613979	HUVEC	Homo sapiens	CELL-LINE	CHEMBL3102741	1	Scientific Literature	Eur J Med Chem	2014	CHEMBL3307501
CHEMBL4210056		None	312.32	0	-0.51	1	C[C@@]12/C=C3\OC(=O)C(CO)=C3[C@@H](O)C[C@@](C)(O)[C@@](O)(CC1)O2	Activity						Active						0	CHEMBL4200150	Antiangiogenic activity in HUVEC assessed as decrease in VEGF-induced anchorage junctions at 1 ug/ml after 3 days	F	BAO_0000219	cell-based format	Homo sapiens	None	None	HUVEC	None				CHEMBL613979	HUVEC	Homo sapiens	CELL-LINE	CHEMBL4196133	1	Scientific Literature	J Nat Prod	2018	CHEMBL3307501
CHEMBL4161911		None	842.16	2	5.5	1	CC[C@H](C)[C@@H]1C(=O)N2CCC[C@@H]2C(=O)O[C@H](C(C)(C)C)C[C@@H](C)C[C@@H](O)C(C)(C)C2=N[C@H](CCC(=O)N[C@@H](Cc3ccc(OC)cc3)C(=O)N(C)[C@@H](C)C(=O)N1C)CS2	Activity						Active						0	CHEMBL4135506	Cytotoxicity against HUVEC assessed as decrease in cell viability after 48 hrs by MTT assay	F	BAO_0000219	cell-based format	Homo sapiens	None	None	HUVEC	None				CHEMBL613979	HUVEC	Homo sapiens	CELL-LINE	CHEMBL4130518	1	Scientific Literature	ACS Med Chem Lett	2017	CHEMBL3307501
CHEMBL3092679		None	442.64	1	6.24	2, gamma-amplexichromanol	C/C(=C\CC/C(C)=C/CC[C@]1(C)CCc2cc(O)c(C)c(C)c2O1)CCC=C(CO)CO	Activity						Not Active						0	CHEMBL3095139	Antiadhesive activity in HUVEC assessed as decrease in cell adhesion at 25 nM to 2.5 uM after 24 hrs by crystal violet staining technique	F	BAO_0000219	cell-based format	Homo sapiens	None	None	HUVEC	None				CHEMBL613979	HUVEC	Homo sapiens	CELL-LINE	CHEMBL3091316	1	Scientific Literature	J Nat Prod	2013	CHEMBL3307501
CHEMBL562336		None	294.35	0	4.03	8a	C=CCc1cc(C=O)c(O)c(-c2ccc(O)c(CC=C)c2)c1	Activity						Active						0	CHEMBL1833014	Antimigratory activity against human HUVEC cells at 20 uM after 24 hrs by wound-healing assay	F	BAO_0000219	cell-based format	Homo sapiens	None	None	HUVEC	None				CHEMBL613979	HUVEC	Homo sapiens	CELL-LINE	CHEMBL1828544	1	Scientific Literature	J Med Chem	2011	CHEMBL3307501
CHEMBL4789538		None	391.42	0	4.37	8e	CCc1cc(=O)c2ccc(OC(C)C)c(COC(=O)c3ccc(C#N)cc3)c2o1	Activity						Non-Toxic						0	CHEMBL4709219	Cytotoxicity against human HUVEC cells assessed as reduction in cell viability at 10 uM incubated for 48 hrs by MTT assay	A	BAO_0000219	cell-based format	Homo sapiens	None	None	HUVEC	None				CHEMBL613979	HUVEC	Homo sapiens	CELL-LINE	CHEMBL4706532	1	Scientific Literature	Eur J Med Chem	2020	CHEMBL3307501	Dose = 10.0 microM | TIME = 48.0 hr
CHEMBL2153090		None	1898.31	None	None	Peptide 2	CC[C@H](C)[C@H](NC(=O)[C@@H](NC(=O)[C@H](C)NC(=O)[C@H](Cc1ccc(O)cc1)NC(=O)CNC(=O)[C@H](CC(C)C)NC(=O)[C@H](CCC(=O)O)NC(=O)[C@H](CC(C)C)NC(=O)[C@H](Cc1ccc(O)cc1)NC(=O)[C@H](CCSC)NC(=O)[C@H](CCC(N)=O)NC(=O)[C@H](CCCCN)NC(C)=O)[C@@H](C)O)C(=O)N[C@@H](CCCCN)C(=O)N[C@@H](Cc1c[nH]c2ccccc12)C(=O)N[C@@H](CC(C)C)C(N)=O	Activity						Not Active						0	CHEMBL2154206	Induction of apoptosis in human HUVEC grown in serum deprived medium assessed as caspase 3 activity at 50 nM after 8 hrs by spectrofluorometry	F	BAO_0000219	cell-based format	Homo sapiens	None	None	HUVEC	None				CHEMBL613979	HUVEC	Homo sapiens	CELL-LINE	CHEMBL2151010	1	Scientific Literature	J Med Chem	2011	CHEMBL3307501
CHEMBL2203720		None	483.54	0	2.8	18a	COC(=O)[C@H](CSC(=O)CCc1ccc(OC(C)=O)c(OC(C)=O)c1)NC(=O)OC(C)(C)C	Activity						Not Active						0	CHEMBL2212615	Inhibition of H2O2-induced cytotoxicity in HUVEC cells assessed as cell viability at 5 to 100 umol/L incubated 4 hrs prior to H2O2 challenge measured after 12 hrs by MTT assay	F	BAO_0000219	cell-based format	Homo sapiens	None	None	HUVEC	None				CHEMBL613979	HUVEC	Homo sapiens	CELL-LINE	CHEMBL2203021	1	Scientific Literature	Eur J Med Chem	2012	CHEMBL3307501
CHEMBL2203727		None	531.58	1	2.6	3a	COC(=O)[C@H](CSCc1ccccc1)NC(=O)C(Cc1ccc(OC(C)=O)c(OC(C)=O)c1)OC(C)=O	Activity						Active						0	CHEMBL2212620	Antioxidant activity in HUVEC cells assessed as reduction in H2O2-induced GSH activity at 50 umol/L incubated 4 hrs prior to H2O2 challenge measured after 12 hrs	F	BAO_0000219	cell-based format	Homo sapiens	None	None	HUVEC	None				CHEMBL613979	HUVEC	Homo sapiens	CELL-LINE	CHEMBL2203021	1	Scientific Literature	Eur J Med Chem	2012	CHEMBL3307501
CHEMBL2203725		None	473.55	0	3.06	17a	COC(=O)[C@H](CSCc1ccccc1)NC(=O)CCc1ccc(OC(C)=O)c(OC(C)=O)c1	Activity						Active						0	CHEMBL2212619	Antioxidant activity against H2O2-induced lipid accumulation in HUVEC cells assessed as reduction in MDA level at 50 umol/L incubated 4 hrs prior to H2O2 challenge measured after 12 hrs	F	BAO_0000219	cell-based format	Homo sapiens	None	None	HUVEC	None				CHEMBL613979	HUVEC	Homo sapiens	CELL-LINE	CHEMBL2203021	1	Scientific Literature	Eur J Med Chem	2012	CHEMBL3307501
CHEMBL2203735		None	539.56	2	2.77	6a	COC(=O)[C@H](CSC(=O)/C(=C/c1ccc(OC(C)=O)c(OC(C)=O)c1)OC(C)=O)NC(=O)OC(C)(C)C	Activity						Active						0	CHEMBL2212619	Antioxidant activity against H2O2-induced lipid accumulation in HUVEC cells assessed as reduction in MDA level at 50 umol/L incubated 4 hrs prior to H2O2 challenge measured after 12 hrs	F	BAO_0000219	cell-based format	Homo sapiens	None	None	HUVEC	None				CHEMBL613979	HUVEC	Homo sapiens	CELL-LINE	CHEMBL2203021	1	Scientific Literature	Eur J Med Chem	2012	CHEMBL3307501
CHEMBL2204943		None	315.37	0	2.88	4m	CC(C)C[C@H](NC(=O)Nc1cccc2ccccc12)C(=O)NO	Activity						Active						0	CHEMBL2210531	Antiangiogenesis activity against HUVEC assessed as decrease in capillary tubular structure formation at 25 ug/ml after 8 hrs by microscopic analysis	F	BAO_0000219	cell-based format	Homo sapiens	None	None	HUVEC	None				CHEMBL613979	HUVEC	Homo sapiens	CELL-LINE	CHEMBL2203020	1	Scientific Literature	ACS Med Chem Lett	2012	CHEMBL3307501
CHEMBL2160036		None	524.52	2	7.44	10h	CN[C@H]1CC[C@H](N(Cc2cccc(-c3ccncc3)c2)C(=O)c2sc3cc(Cl)ccc3c2Cl)CC1	Activity						Not Active						0	CHEMBL2162673	Induction of angiogenesis in HUVEC assessed as formation of cell sprouts after 48 hrs by BrdU incorporation assay	F	BAO_0000219	cell-based format	Homo sapiens	None	None	HUVEC	None				CHEMBL613979	HUVEC	Homo sapiens	CELL-LINE	CHEMBL2157999	1	Scientific Literature	Bioorg Med Chem	2012	CHEMBL3307501
CHEMBL2160013		None	496.46	1	6.66	14b	O=C(c1sc2cccc(Cl)c2c1Cl)N(Cc1cccc(-c2ccncc2)c1)C1CCNCC1	Activity						Not Active						0	CHEMBL2162673	Induction of angiogenesis in HUVEC assessed as formation of cell sprouts after 48 hrs by BrdU incorporation assay	F	BAO_0000219	cell-based format	Homo sapiens	None	None	HUVEC	None				CHEMBL613979	HUVEC	Homo sapiens	CELL-LINE	CHEMBL2157999	1	Scientific Literature	Bioorg Med Chem	2012	CHEMBL3307501
CHEMBL4563088		None	364.75	0	3.47	A10	CN(C)c1c([N+](=O)[O-])cc(C(=O)Nc2ccc(Cl)cc2)cc1[N+](=O)[O-]	Activity	'>'	51	%				UO_0000187					0	CHEMBL4394200	Cytotoxicity against human HUVEC cells assessed as cell viability at 9 to 150 uM measured after 48 hrs by MTT assay relative to control	A	BAO_0000219	cell-based format	Homo sapiens	None	None	HUVEC	None				CHEMBL613979	HUVEC	Homo sapiens	CELL-LINE	CHEMBL4393661	1	Scientific Literature	Eur J Med Chem	2019	CHEMBL3307501				51
CHEMBL4577112		None	412.4	0	2.97	A18	O=C(NC1CCCCC1NC(=O)c1ccc([N+](=O)[O-])cc1)c1ccc([N+](=O)[O-])cc1	Activity	'>'	80	%				UO_0000187					0	CHEMBL4394200	Cytotoxicity against human HUVEC cells assessed as cell viability at 9 to 150 uM measured after 48 hrs by MTT assay relative to control	A	BAO_0000219	cell-based format	Homo sapiens	None	None	HUVEC	None				CHEMBL613979	HUVEC	Homo sapiens	CELL-LINE	CHEMBL4393661	1	Scientific Literature	Eur J Med Chem	2019	CHEMBL3307501				80
CHEMBL2023876		None	664.25	1	4.55	12a	COc1ccc(/C=C\c2cc(I)c(OC)c(I)c2)cc1OP(=O)([O-])[O-].[K+].[K+]	Activity	'='	75	%				UO_0000187					0	CHEMBL2026988	Antiangiogenic activity in HUVEC assessed as reduction of number of junctions at 0.01 ug/ml after 24 hrs by matrigel assay relative to control	F	BAO_0000219	cell-based format	Homo sapiens	None	None	HUVEC	None				CHEMBL613979	HUVEC	Homo sapiens	CELL-LINE	CHEMBL2021780	1	Scientific Literature	J Nat Prod	2012	CHEMBL3307501				75
CHEMBL4472188		None	366.41	0	1.22	(+)-4	COC(=O)[C@@]1(O)C(=O)[C@]2(CC=C(C)C)C[C@H](O)C(C)(C)OC2=C1C(C)=O	Activity	'='	102.6	%				UO_0000187					0	CHEMBL4393432	Cytoprotective effect against high glucose-induced oxidative stress in HUVEC assessed as cell viability at 1 uM incubated by MTT assay (Rvb = 72.1 to 77.9%)	F	BAO_0000219	cell-based format	Homo sapiens	None	None	HUVEC	None				CHEMBL613979	HUVEC	Homo sapiens	CELL-LINE	CHEMBL4392857	1	Scientific Literature	J Nat Prod	2019	CHEMBL3307501				102.6
CHEMBL4472188		None	366.41	0	1.22	(+)-4	COC(=O)[C@@]1(O)C(=O)[C@]2(CC=C(C)C)C[C@H](O)C(C)(C)OC2=C1C(C)=O	Activity	'='	103.9	%				UO_0000187					0	CHEMBL4393433	Cytoprotective effect against high glucose-induced oxidative stress in HUVEC assessed as cell viability at 5 uM incubated by MTT assay (Rvb = 72.1 to 77.9%)	F	BAO_0000219	cell-based format	Homo sapiens	None	None	HUVEC	None				CHEMBL613979	HUVEC	Homo sapiens	CELL-LINE	CHEMBL4392857	1	Scientific Literature	J Nat Prod	2019	CHEMBL3307501				103.9
CHEMBL412927	MELITTIN	None	2846.51	None	None	1	CC[C@H](C)[C@H](NC(=O)CN)C(=O)NCC(=O)N[C@@H](C)C(=O)N[C@H](C(=O)N[C@@H](CC(C)C)C(=O)N[C@@H](CCCCN)C(=O)N[C@H](C(=O)N[C@@H](CC(C)C)C(=O)N[C@H](C(=O)N[C@H](C(=O)NCC(=O)N[C@@H](CC(C)C)C(=O)N1CCC[C@H]1C(=O)N[C@@H](C)C(=O)N[C@@H](CC(C)C)C(=O)N[C@H](C(=O)N[C@@H](CO)C(=O)N[C@@H](Cc1c[nH]c2ccccc12)C(=O)N[C@H](C(=O)N[C@@H](CCCCN)C(=O)N[C@@H](CCCNC(=N)N)C(=O)N[C@@H](CCCCN)C(=O)N[C@@H](CCCNC(=N)N)C(=O)N[C@@…	Activity						Not Active						0	CHEMBL2183347	Down regulation of VEGFA-stimulated VEGF-A expression in HUVEC at 5 to 20 uM after 24 hrs by Western blot analysis in presence of p38 inhibitor SB203580	F	BAO_0000219	cell-based format	Homo sapiens	None	None	HUVEC	None				CHEMBL613979	HUVEC	Homo sapiens	CELL-LINE	CHEMBL2177088	1	Scientific Literature	J Nat Prod	2012	CHEMBL3307501
CHEMBL4777090		None	537.66	2	5.56	7k	CN(C)c1ccc(-c2cc(C(=O)N3CCC4(CC3)CC(=O)c3nn(C(C)(C)C)cc3O4)c3ccccc3n2)cc1	Activity	'='	91.32	%				UO_0000187					0	CHEMBL4735028	Cytotoxicity against HUVEC assessed as cell viability at 100 uM after 72 hrs by MTT assay relative to control	A	BAO_0000219	cell-based format	Homo sapiens	None	None	HUVEC	None				CHEMBL613979	HUVEC	Homo sapiens	CELL-LINE	CHEMBL4732112	1	Scientific Literature	Eur J Med Chem	2021	CHEMBL3307501	Dose = 100.0 microM | TIME = 72.0 hr			91.32
CHEMBL2333111		None	389.2	0	3.83	A1	COc1cc2ccc(=O)oc2cc1OCC(=O)c1ccc(Br)cc1	Activity						Not Active						0	CHEMBL2339202	Effect on total ERK1/2 level in VEGF-stimulated HUVEC pretreated at 10 to 50 umol/L for 30 mins before VEGF addition by Western blot analysis	F	BAO_0000219	cell-based format	Homo sapiens	None	None	HUVEC	None				CHEMBL613979	HUVEC	Homo sapiens	CELL-LINE	CHEMBL2331484	1	Scientific Literature	Bioorg Med Chem	2013	CHEMBL3307501
CHEMBL2332707		None	333.38	0	2.03	D6	COc1cc2ccc(=O)oc2cc1OCC(O)CN1CCCCC1	Activity						Not Active						0	CHEMBL2339201	Effect on total src level in VEGF-stimulated HUVEC pretreated at 10 to 50 umol/L for 30 mins before VEGF addition by Western blot analysis	F	BAO_0000219	cell-based format	Homo sapiens	None	None	HUVEC	None				CHEMBL613979	HUVEC	Homo sapiens	CELL-LINE	CHEMBL2331484	1	Scientific Literature	Bioorg Med Chem	2013	CHEMBL3307501
CHEMBL1669041		None	423.47	0	4.68	HDNT	O=C1Sc2ccc(OS(=O)(=O)Nc3ccc(O)c4ccccc34)c3cccc1c23	Activity						Dose-dependent effect						0	CHEMBL1671413	Antiangiogenic activity against serum-starved HUVEC assessed as inhibition of VEGF-induced invasion by transwell migration assay	F	BAO_0000219	cell-based format	Homo sapiens	None	None	HUVEC	None				CHEMBL613979	HUVEC	Homo sapiens	CELL-LINE	CHEMBL1667780	1	Scientific Literature	Bioorg Med Chem Lett	2011	CHEMBL3307501
CHEMBL3109452		None	421.58	0	4.79	3	C/C=C/C=C/C[C@@H]1C/C=C/C=C(C)/C=C/C=C\[C@@H](O)[C@@H](O)/C=C(C)/C=C/C=C/C(=O)N1	Activity						Not Active						0	CHEMBL3110935	Antimigratory activity in HUVEC at 11.8 uM up to 72 hrs by scratch wound healing assay relative to DMSO-treated control	F	BAO_0000219	cell-based format	Homo sapiens	None	None	HUVEC	None				CHEMBL613979	HUVEC	Homo sapiens	CELL-LINE	CHEMBL3108744	1	Scientific Literature	J Nat Prod	2014	CHEMBL3307501
CHEMBL2263334		None	334.29	0	4.37	13	COc1ccc2c(c1)OC/C(=C\c1ccc(C(F)(F)F)cc1)C2=O	Activity						Dose-dependent effect						0	CHEMBL3054579	Cytotoxicity against Homo sapiens (human) HUVEC cells after 48 hr by trypan blue assay	A	BAO_0000219	cell-based format	Homo sapiens	None	None	HUVEC	None				CHEMBL613979	HUVEC	Homo sapiens	CELL-LINE	CHEMBL3046456	1	Scientific Literature	Med Chem Res	2011	CHEMBL3307501
CHEMBL478952	ACALYCIXENIOLIDE L	None	304.43	0	3.8	8	C=C1CC/C=C(\C)CC[C@@H]2[C@H](CC/C=C/CO)C(=O)OC[C@@H]12	Activity						Not Active						0	CHEMBL948691	Antiangiogenic activity in HUVEC assessed as inhibition of bFGF-induced tube formation up to 20 ug/mL	F	BAO_0000219	cell-based format	Homo sapiens	None	None	HUVEC	None				CHEMBL613979	HUVEC	Homo sapiens	CELL-LINE	CHEMBL1150824	1	Scientific Literature	J Nat Prod	2001	CHEMBL3307501
CHEMBL4091440		None	520.75	2	8.11	D5	C=C[C@]1(C)CC[C@@H](C(=C)COC(=O)/C=C/C(=O)OCC(=C)[C@@H]2CC[C@@](C)(C=C)[C@H](C(=C)C)C2)C[C@H]1C(=C)C	Activity	'='	7.92	%				UO_0000187					0	CHEMBL4007353	Cytoprotective activity against H2O2-induced cell injury in HUVEC assessed as inhibition of apoptosis by measuring late apoptotic cells at 1 uM pretreated for 24 hrs followed by H2O2-stimulation after 2 hrs by Annexin-V-APC/7AAD staining based flow cytometry (Rvb = 10.78%)	F	BAO_0000219	cell-based format	Homo sapiens	None	None	HUVEC	None				CHEMBL613979	HUVEC	Homo sapiens	CELL-LINE	CHEMBL4004891	1	Scientific Literature	ACS Med Chem Lett	2017	CHEMBL3307501				7.92
CHEMBL4063605		None	536.8	2	8.72	D6	C=C[C@]1(C)CC[C@@H](C(=C)COC(=O)CCCC(=O)OCC(=C)[C@@H]2CC[C@@](C)(C=C)[C@H](C(=C)C)C2)C[C@H]1C(=C)C	Activity						Active						0	CHEMBL4007333	Cytoprotective activity against H2O2-induced cell injury in HUVEC assessed as increase in cell viability at 10 uM pretreated for 24 hrs followed by H2O2-stimulation after 2 hrs by MTT assay	F	BAO_0000219	cell-based format	Homo sapiens	None	None	HUVEC	None				CHEMBL613979	HUVEC	Homo sapiens	CELL-LINE	CHEMBL4004891	1	Scientific Literature	ACS Med Chem Lett	2017	CHEMBL3307501
CHEMBL3559503		None	7323.91	None	None	IMO	Cc1cn([C@H]2C[C@H](OP(O)(=S)OC[C@H]3O[C@@H](n4ccc(N)nc4=O)[C@H](O)[C@@H]3OP(O)(=S)OC[C@H]3O[C@@H](n4cc(C)c(=O)[nH]c4=O)C[C@@H]3OP(O)(=S)OC[C@H]3O[C@@H](n4cnc5c(=O)nc(N)[nH]c54)[C@H](O)[C@@H]3OP(O)(=S)OC[C@H]3O[C@@H](n4cnc5c(N)ncnc54)[C@H](O)[C@@H]3OP(O)(=S)OC[C@H]3O[C@@H](n4ccc(N)nc4=O)[C@H](O)[C@@H]3OP(O)(=S)OC[C@H]3O[C@@H](n4ccc5c(=O)nc(N)[nH]c54)C[C@@H]3OP(O)(=S)OC[C@H]3O[C@@H](n4cc(C)c(=O)[nH…	Activity						Active						0	CHEMBL947592	Inhibition of VEGF-stimulated capillary tube formation in HUVEC at 1 uM	F	BAO_0000219	cell-based format	Homo sapiens	None	None	HUVEC	None				CHEMBL613979	HUVEC	Homo sapiens	CELL-LINE	CHEMBL1156490	1	Scientific Literature	Proc Natl Acad Sci U S A	2007	CHEMBL3307501
CHEMBL1084337		None	468.6	1	5.43	7g	CC(C)Cn1c2ccc(C3CCCCO3)cc2c2c3c(c4c(c21)CCc1nn(C)cc1-4)C(=O)NC3	Activity						Non-toxic						0	CHEMBL1119656	Cytotoxicity against HUVEC	A	BAO_0000219	cell-based format	Homo sapiens	None	None	HUVEC	None				CHEMBL613979	HUVEC	Homo sapiens	CELL-LINE	CHEMBL1155474	1	Scientific Literature	Bioorg Med Chem Lett	2010	CHEMBL3307501
CHEMBL176904		None	341.16	0	3.95	10	O=C1C(c2c(O)[nH]c3cc(Br)ccc23)=Nc2ccccc21	Activity						Non-toxic						0	CHEMBL1831336	Cytotoxicity against human HUVEC cells assessed as cell viability after 48 hrs by MTT assay	A	BAO_0000219	cell-based format	Homo sapiens	None	None	HUVEC	None				CHEMBL613979	HUVEC	Homo sapiens	CELL-LINE	CHEMBL1828596	1	Scientific Literature	Bioorg Med Chem Lett	2011	CHEMBL3307501
CHEMBL1170922		None	332.15	0	2.77	1b	O=c1oc2ccc(Br)cc2c(=O)n1Cc1ccccc1	Activity						Toxic						0	CHEMBL1174142	Antiproliferative activity against HUVEC after 72 hrs by using methylene blue staining	A	BAO_0000219	cell-based format	Homo sapiens	None	None	HUVEC	None				CHEMBL613979	HUVEC	Homo sapiens	CELL-LINE	CHEMBL1177835	1	Scientific Literature	Eur J Med Chem	2010	CHEMBL3307501
CHEMBL3781735		None	670.76	2	5.79	4d	COC(=O)[C@H](Cc1ccc(O)c(-c2ccc(OC)cc2)c1)NC(=O)[C@H](Cc1ccc(O)c(-c2ccc(OC)cc2)c1)NC(=O)OC(C)(C)C	Activity						Non-toxic						0	CHEMBL3782767	Induction of apoptosis in HUVEC assessed as increase in necrotic cells at 0.1 to 1 uM after 48 hrs by Annexin V-FITC/propidium iodide staining-based flow cytometry	A	BAO_0000219	cell-based format	Homo sapiens	None	None	HUVEC	None				CHEMBL613979	HUVEC	Homo sapiens	CELL-LINE	CHEMBL3779846	1	Scientific Literature	Eur J Med Chem	2016	CHEMBL3307501
CHEMBL562076		None	322.36	0	3.85	8c	C=CCc1cc(C=O)c(O)c(-c2cc(C=O)c(O)c(CC=C)c2)c1	Activity						Active						0	CHEMBL1833014	Antimigratory activity against human HUVEC cells at 20 uM after 24 hrs by wound-healing assay	F	BAO_0000219	cell-based format	Homo sapiens	None	None	HUVEC	None				CHEMBL613979	HUVEC	Homo sapiens	CELL-LINE	CHEMBL1828544	1	Scientific Literature	J Med Chem	2011	CHEMBL3307501
CHEMBL1288953		None	512.82	2	10.63	17	CC(C)CCC[C@@H](C)[C@H]1CC[C@H]2[C@@H]3CC=C4C[C@@H](Oc5ccc6ccccc6c5)CC[C@]4(C)[C@H]3CC[C@]12C	Activity						Active						0	CHEMBL1291776	Antiapoptotic activity against HUVEC cells at 5 ug/ml after 48 hrs by MTT calorimetric assay	F	BAO_0000219	cell-based format	Homo sapiens	None	None	HUVEC	None				CHEMBL613979	HUVEC	Homo sapiens	CELL-LINE	CHEMBL1287695	1	Scientific Literature	Bioorg Med Chem Lett	2010	CHEMBL3307501
CHEMBL4780851		None	344.37	0	2.76	15c	COc1ccc2c(N(C)c3cc(OC)c(OC)c(OC)c3)n[nH]c2n1	Activity	'='	10.9	%				UO_0000187					0	CHEMBL4689153	Antimigratory activity against human HUVEC assessed as cell migration rate at 1 uM incubated for 12 hrs by wound healing assay (Rvb = 68.5 %)	F	BAO_0000219	cell-based format	Homo sapiens	None	None	HUVEC	None				CHEMBL613979	HUVEC	Homo sapiens	CELL-LINE	CHEMBL4680339	1	Scientific Literature	Bioorg Med Chem	2021	CHEMBL3307501	Dose = 1.0 microM | TIME = 12.0 hr			10.9
CHEMBL3754234		None	3123.67	None	None	JS1	CC[C@H](C)[C@H](NC(=O)[C@@H](NC(=O)[C@H](CC(N)=O)NC(=O)[C@@H]1CSSC[C@@H]2NC(=O)[C@H](CC(=O)O)NC(=O)[C@H](CO)NC(=O)[C@H](CC(N)=O)NC(=O)[C@H](CO)NC(=O)[C@H](CCCNC(=N)N)NC(=O)[C@@H]3CSSC[C@H](NC(=O)[C@H]([C@@H](C)CC)NC(=O)[C@H](CCCNC(=N)N)NC(=O)[C@H](Cc4c[nH]c5ccccc45)NC(=O)[C@H]([C@@H](C)CC)NC(=O)[C@H]([C@@H](C)CC)NC(=O)[C@H](CC(N)=O)NC2=O)C(=O)N[C@@H](CCCNC(=N)N)C(=O)N[C@@H](CC(=O)O)C(=O)NCC(=O)N[…	Activity						Non-toxic						0	CHEMBL3755114	Cytotoxicity against HUVEC at 10 uM after 24 hrs by Presto Blue-based cell viability assay	A	BAO_0000219	cell-based format	Homo sapiens	None	None	HUVEC	None				CHEMBL613979	HUVEC	Homo sapiens	CELL-LINE	CHEMBL3751758	1	Scientific Literature	J Nat Prod	2015	CHEMBL3307501
CHEMBL5400689		None	469.63	1	5.87	15	CN(C)c1ccc(/C=N/NC(=O)c2ccc(NC3CCCCC3)c(NCc3ccccc3)c2)cc1	Activity						Non-Toxic						0	CHEMBL5390006	Cytotoxicity against human HUVEC cells assessed as reduction in erastin-induced cell survival at 10 uM measured for 24 hrs by SRB assay	T	BAO_0000219	cell-based format	Homo sapiens	None	None	HUVEC	None				CHEMBL613979	HUVEC	Homo sapiens	CELL-LINE	CHEMBL5385970	1	Scientific Literature	RSC Med Chem	2024	CHEMBL3307501	DOSE = 10.0 microM | TIME = 24.0 hr
CHEMBL5439921		None	532.69	2	7.39	12	O=C(N/N=C/c1ccc(OCc2ccccc2)cc1)c1ccc(NC2CCCCC2)c(NCc2ccccc2)c1	Activity						Non-Toxic						0	CHEMBL5390011	Cytotoxicity against human HUVEC cells assessed as high glucose-induced cell survival at 10 uM measured for 24 hrs by SRB assay	T	BAO_0000219	cell-based format	Homo sapiens	None	None	HUVEC	None				CHEMBL613979	HUVEC	Homo sapiens	CELL-LINE	CHEMBL5385970	1	Scientific Literature	RSC Med Chem	2024	CHEMBL3307501	DOSE = 10.0 microM | TIME = 24.0 hr
CHEMBL5179271		None	None	None	None	18c		Activity						Non-Toxic						0	CHEMBL5164746	Cytotoxicity against HUVEC cells assessed as reduction in cell viability at 5 uM in absence of TBHP by CCK8 assay	T	BAO_0000219	cell-based format	Homo sapiens	None	None	HUVEC	None				CHEMBL613979	HUVEC	Homo sapiens	CELL-LINE	CHEMBL5154864	1	Scientific Literature	Eur J Med Chem	2022	CHEMBL3307501	Dose = 5.0 microM
CHEMBL2381120		None	324.31	0	3.82	7a	Fc1ccccc1/C=C/c1nnc(-c2ccc3c(c2)OCCO3)o1	Activity	'='	63.45	%				UO_0000187					0	CHEMBL2383860	Induction of apoptosis in HUVEC assessed as viable cells at 0.5 uM after 24 hrs by annexin V-FITC/propidium iodide staining-based FACS flow cytometric analysis (Rvb = 96.26%)	F	BAO_0000219	cell-based format	Homo sapiens	None	None	HUVEC	None				CHEMBL613979	HUVEC	Homo sapiens	CELL-LINE	CHEMBL2380264	1	Scientific Literature	Bioorg Med Chem Lett	2013	CHEMBL3307501				63.45
CHEMBL2381120		None	324.31	0	3.82	7a	Fc1ccccc1/C=C/c1nnc(-c2ccc3c(c2)OCCO3)o1	Activity	'='	26.68	%				UO_0000187					0	CHEMBL2383870	Induction of apoptosis in HUVEC assessed as dead cells at 1 uM after 24 hrs by annexin V-FITC/propidium iodide staining-based FACS flow cytometric analysis (Rvb = 2.82%)	F	BAO_0000219	cell-based format	Homo sapiens	None	None	HUVEC	None				CHEMBL613979	HUVEC	Homo sapiens	CELL-LINE	CHEMBL2380264	1	Scientific Literature	Bioorg Med Chem Lett	2013	CHEMBL3307501				26.68
CHEMBL3786271		None	268.27	0	3.21	24	Cc1cc(C)n2c1C=C(c1ccc([N+](=O)[O-])cc1)C2=O	Activity						Not Active						0	CHEMBL3789004	Antiangiogenic activity in human HUVEC cells assessed as angiogenesis rate at 10 uM after 5 hrs by endothelial tube formation assay relative to control	F	BAO_0000219	cell-based format	Homo sapiens	None	None	HUVEC	None				CHEMBL613979	HUVEC	Homo sapiens	CELL-LINE	CHEMBL3784987	1	Scientific Literature	Bioorg Med Chem Lett	2016	CHEMBL3307501
CHEMBL3785377		None	268.27	0	3.21	23	Cc1cc(C)n2c1C=C(c1cccc([N+](=O)[O-])c1)C2=O	Activity						Not Active						0	CHEMBL3789004	Antiangiogenic activity in human HUVEC cells assessed as angiogenesis rate at 10 uM after 5 hrs by endothelial tube formation assay relative to control	F	BAO_0000219	cell-based format	Homo sapiens	None	None	HUVEC	None				CHEMBL613979	HUVEC	Homo sapiens	CELL-LINE	CHEMBL3784987	1	Scientific Literature	Bioorg Med Chem Lett	2016	CHEMBL3307501
CHEMBL3787083		None	268.27	0	3.21	22	Cc1cc(C)n2c1C=C(c1ccccc1[N+](=O)[O-])C2=O	Activity	'='	29.7	%				UO_0000187					0	CHEMBL3789004	Antiangiogenic activity in human HUVEC cells assessed as angiogenesis rate at 10 uM after 5 hrs by endothelial tube formation assay relative to control	F	BAO_0000219	cell-based format	Homo sapiens	None	None	HUVEC	None				CHEMBL613979	HUVEC	Homo sapiens	CELL-LINE	CHEMBL3784987	1	Scientific Literature	Bioorg Med Chem Lett	2016	CHEMBL3307501				29.7
CHEMBL4584494		None	348.45	1	6.25	4f	C=C(c1ccc2c(c1)c1ccccc1n2C)c1cc(C)nc2ccccc12	Activity						Dose-dependent effect						0	CHEMBL4331390	Antiangiogenic activity in HUVEC assessed as inhibition of tube formation after 2 to 6 hrs by matrigel assay	F	BAO_0000219	cell-based format	Homo sapiens	None	None	HUVEC	None				CHEMBL613979	HUVEC	Homo sapiens	CELL-LINE	CHEMBL4330077	1	Scientific Literature	J Med Chem	2019	CHEMBL3307501
CHEMBL4584494		None	348.45	1	6.25	4f	C=C(c1ccc2c(c1)c1ccccc1n2C)c1cc(C)nc2ccccc12	Activity						Active						0	CHEMBL4331391	Antiangiogenic activity in HUVEC assessed as disorganization of the vasculature network at 10 nM after 6 hrs by matrigel assay	F	BAO_0000219	cell-based format	Homo sapiens	None	None	HUVEC	None				CHEMBL613979	HUVEC	Homo sapiens	CELL-LINE	CHEMBL4330077	1	Scientific Literature	J Med Chem	2019	CHEMBL3307501
CHEMBL4584494		None	348.45	1	6.25	4f	C=C(c1ccc2c(c1)c1ccccc1n2C)c1cc(C)nc2ccccc12	Activity						Active						0	CHEMBL4331392	Antiangiogenic activity in HUVEC assessed as disorganization of the vasculature network at 50 nM after 2 hrs by matrigel assay	F	BAO_0000219	cell-based format	Homo sapiens	None	None	HUVEC	None				CHEMBL613979	HUVEC	Homo sapiens	CELL-LINE	CHEMBL4330077	1	Scientific Literature	J Med Chem	2019	CHEMBL3307501
CHEMBL201511	MALEIMIDE	None	378.38	0	2.76	19	COc1cc(C2=C(c3c[nH]c4ccccc34)C(=O)NC2=O)cc(OC)c1OC	Activity	'='	25.7	%				UO_0000187					0	CHEMBL2189020	Induction of apoptosis in human HUVEC assessed as accumulation at subG1 phase at 0.79 uM incubated for 4 days by flow cytometry (Rvb = 15.4 +/- 1.5%)	F	BAO_0000219	cell-based format	Homo sapiens	None	None	HUVEC	None				CHEMBL613979	HUVEC	Homo sapiens	CELL-LINE	CHEMBL2177085	1	Scientific Literature	J Med Chem	2012	CHEMBL3307501				25.7
CHEMBL1760115		None	303.4	0	2.61	26g	CC(C)(C)c1ccc(NC(=O)/C=C/[C@H]2C[C@@H](O)[C@@H](O)C2)cc1	Activity						Toxic						0	CHEMBL1762850	Cytotoxicity against human HUVEC assessed as cell viability at 50 ug/ml	A	BAO_0000219	cell-based format	Homo sapiens	None	None	HUVEC	None				CHEMBL613979	HUVEC	Homo sapiens	CELL-LINE	CHEMBL1759855	1	Scientific Literature	Eur J Med Chem	2011	CHEMBL3307501
CHEMBL1760101		None	247.29	0	1.31	21b	O=C(/C=C/[C@H]1C[C@@H](O)[C@@H](O)C1)Nc1ccccc1	Activity						Non-toxic						0	CHEMBL1762850	Cytotoxicity against human HUVEC assessed as cell viability at 50 ug/ml	A	BAO_0000219	cell-based format	Homo sapiens	None	None	HUVEC	None				CHEMBL613979	HUVEC	Homo sapiens	CELL-LINE	CHEMBL1759855	1	Scientific Literature	Eur J Med Chem	2011	CHEMBL3307501
CHEMBL1760101		None	247.29	0	1.31	21b	O=C(/C=C/[C@H]1C[C@@H](O)[C@@H](O)C1)Nc1ccccc1	Activity	'='	70	%				UO_0000187					0	CHEMBL1762851	Immunosuppressive activity in human HUVEC assessed as inhibition of TNF-alpha-induced IL8 production at 50 ug/mL after 12 hrs by ELISA relative to control	F	BAO_0000219	cell-based format	Homo sapiens	None	None	HUVEC	None				CHEMBL613979	HUVEC	Homo sapiens	CELL-LINE	CHEMBL1759855	1	Scientific Literature	Eur J Med Chem	2011	CHEMBL3307501				70
CHEMBL1258947		None	565.55	None	None	2	O=C1C([Te]c2ccccc2)=C([Te]c2ccccc2)C(=O)c2ccccc21	Activity						Dose-dependent effect						0	CHEMBL3223936	Increase in ROS production in HUVEC at after 1 hr by DCF assay	F	BAO_0000219	cell-based format	Homo sapiens	None	None	HUVEC	None				CHEMBL613979	HUVEC	Homo sapiens	CELL-LINE	CHEMBL3217439	1	Scientific Literature	Medchemcomm	2012	CHEMBL3307501
CHEMBL410735		None	430.46	0	3.83	1h	COc1cc(-c2ccc3c(n2)C(=O)C(NCc2ccccc2)=CC3=O)cc(OC)c1OC	Activity	'='	102	%				UO_0000187					0	CHEMBL923737	Effect on HUVEC growth at 0.001 ug/ml relative to control	F	BAO_0000219	cell-based format	Homo sapiens	None	None	HUVEC	None				CHEMBL613979	HUVEC	Homo sapiens	CELL-LINE	CHEMBL1144766	1	Scientific Literature	J Med Chem	2008	CHEMBL3307501				102
CHEMBL260838		None	430.46	0	3.83	1g	COc1cc(-c2ccc3c(n2)C(=O)C=C(NCc2ccccc2)C3=O)cc(OC)c1OC	Activity						Not Active						0	CHEMBL922738	Antiangiogenic activity in HUVEC assessed as cord length at 0.1 ug/ml after 24 hrs relative to control	F	BAO_0000219	cell-based format	Homo sapiens	None	None	HUVEC	None				CHEMBL613979	HUVEC	Homo sapiens	CELL-LINE	CHEMBL1144766	1	Scientific Literature	J Med Chem	2008	CHEMBL3307501
CHEMBL259659		None	355.35	0	2.68	1k	COC1=CC(=O)c2nc(-c3cc(OC)c(OC)c(OC)c3)ccc2C1=O	Activity	'='	90	%				UO_0000187					0	CHEMBL923731	Effect on HUVEC growth at 0.1 ug/ml relative to control	F	BAO_0000219	cell-based format	Homo sapiens	None	None	HUVEC	None				CHEMBL613979	HUVEC	Homo sapiens	CELL-LINE	CHEMBL1144766	1	Scientific Literature	J Med Chem	2008	CHEMBL3307501				90
CHEMBL260838		None	430.46	0	3.83	1g	COc1cc(-c2ccc3c(n2)C(=O)C=C(NCc2ccccc2)C3=O)cc(OC)c1OC	Activity						Not Active						0	CHEMBL923733	Antiangiogenic activity in HUVEC assessed as number of junctions at 0.01 ug/ml after 24 hrs relative to control	F	BAO_0000219	cell-based format	Homo sapiens	None	None	HUVEC	None				CHEMBL613979	HUVEC	Homo sapiens	CELL-LINE	CHEMBL1144766	1	Scientific Literature	J Med Chem	2008	CHEMBL3307501
CHEMBL3559503		None	7323.91	None	None	IMO	Cc1cn([C@H]2C[C@H](OP(O)(=S)OC[C@H]3O[C@@H](n4ccc(N)nc4=O)[C@H](O)[C@@H]3OP(O)(=S)OC[C@H]3O[C@@H](n4cc(C)c(=O)[nH]c4=O)C[C@@H]3OP(O)(=S)OC[C@H]3O[C@@H](n4cnc5c(=O)nc(N)[nH]c54)[C@H](O)[C@@H]3OP(O)(=S)OC[C@H]3O[C@@H](n4cnc5c(N)ncnc54)[C@H](O)[C@@H]3OP(O)(=S)OC[C@H]3O[C@@H](n4ccc(N)nc4=O)[C@H](O)[C@@H]3OP(O)(=S)OC[C@H]3O[C@@H](n4ccc5c(=O)nc(N)[nH]c54)C[C@@H]3OP(O)(=S)OC[C@H]3O[C@@H](n4cc(C)c(=O)[nH…	Activity						Active						0	CHEMBL947591	Inhibition of migration in HUVEC at 1 uM by wound healing assay	F	BAO_0000219	cell-based format	Homo sapiens	None	None	HUVEC	None				CHEMBL613979	HUVEC	Homo sapiens	CELL-LINE	CHEMBL1156490	1	Scientific Literature	Proc Natl Acad Sci U S A	2007	CHEMBL3307501
CHEMBL4161911		None	842.16	2	5.5	1	CC[C@H](C)[C@@H]1C(=O)N2CCC[C@@H]2C(=O)O[C@H](C(C)(C)C)C[C@@H](C)C[C@@H](O)C(C)(C)C2=N[C@H](CCC(=O)N[C@@H](Cc3ccc(OC)cc3)C(=O)N(C)[C@@H](C)C(=O)N1C)CS2	Activity						Active						0	CHEMBL4135501	Antiangiogenic activity in HUVEC assessed as diminishing of branch points at 10 pM after 14 hrs by inverted microscopy	F	BAO_0000219	cell-based format	Homo sapiens	None	None	HUVEC	None				CHEMBL613979	HUVEC	Homo sapiens	CELL-LINE	CHEMBL4130518	1	Scientific Literature	ACS Med Chem Lett	2017	CHEMBL3307501
CHEMBL4105090		None	419.46	0	3.74	7q	CCOC(=O)c1oc2ccc(NS(=O)(=O)c3ccc(OC)c(OC)c3)cc2c1C	Activity						Non-Toxic						0	CHEMBL3994090	Cytotoxicity against HUVEC assessed as reduction in cell viability at 2.5 to 50 uM after 24 hrs by MTT assay	A	BAO_0000219	cell-based format	Homo sapiens	None	None	HUVEC	None				CHEMBL613979	HUVEC	Homo sapiens	CELL-LINE	CHEMBL3992551	1	Scientific Literature	Bioorg Med Chem	2017	CHEMBL3307501
CHEMBL2419761		None	391.86	0	4.81	8	Cl.c1ccc(-c2cccc(Nc3ncnc4cc5c(cc34)OCCO5)c2)cc1	Activity						Active						0	CHEMBL2424106	Antiangiogenic activity in HUVEC assessed as effect on number of cell meshwork at 0.1 uM after 4 hrs	F	BAO_0000219	cell-based format	Homo sapiens	None	None	HUVEC	None				CHEMBL613979	HUVEC	Homo sapiens	CELL-LINE	CHEMBL2417485	1	Scientific Literature	Eur J Med Chem	2013	CHEMBL3307501
CHEMBL4165429		None	535.6	1	4.27	A8	COC(=O)c1ccc2c(c1)NC(=O)/C2=C(\Nc1ccc2[nH]c(C(=O)N3CCN(C)CC3)cc2c1)c1ccccc1	Activity						Dose-dependent effect						0	CHEMBL4132789	Induction of apoptosis in HUVEC measured after 48 hrs by Annexin-V-FITC/propidium iodide staining based flow cytometry	F	BAO_0000219	cell-based format	Homo sapiens	None	None	HUVEC	None				CHEMBL613979	HUVEC	Homo sapiens	CELL-LINE	CHEMBL4130391	1	Scientific Literature	Eur J Med Chem	2017	CHEMBL3307501
CHEMBL389147		None	998.01	3	-3.08	7	CC(C)C[C@@H]1NC(=O)CNC(=O)[C@H](CCC(=O)O)NC(=O)[C@H](CC(=O)O)NC(=O)[C@H](Cc2ccc(O)cc2)NC(=O)[C@H](Cc2ccc(O)cc2)NC(=O)CC[C@@H](C(N)=O)NC(=O)[C@H](CCC(=O)O)NC1=O	Activity						Active						0	CHEMBL897010	Inhibition of VEGF165-induced cell migration in HUVEC at 100 uM after 6 hrs by wound healing assay	F	BAO_0000219	cell-based format	Homo sapiens	None	None	HUVEC	None				CHEMBL613979	HUVEC	Homo sapiens	CELL-LINE	CHEMBL1148832	1	Scientific Literature	J Med Chem	2007	CHEMBL3307501
CHEMBL326919		None	276.3	0	3.5	7	Cc1ccc2c(c1)C(=O)C(c1c(O)[nH]c3ccccc13)=N2	Activity						Non-toxic						0	CHEMBL1831748	Cytotoxicity against human HUVEC cells assessed as cell viability up to 40 uM after 48 hrs by MTT assay	A	BAO_0000219	cell-based format	Homo sapiens	None	None	HUVEC	None				CHEMBL613979	HUVEC	Homo sapiens	CELL-LINE	CHEMBL1828596	1	Scientific Literature	Bioorg Med Chem Lett	2011	CHEMBL3307501
CHEMBL1835935		None	634.55	3	2.99	5	COc1cc(C2Oc3cc([C@H]4Oc5cc(OC(=O)c6cc(O)c(O)c(O)c6)cc(O)c5C(=O)[C@@H]4O)ccc3OC2CO)ccc1O	Activity	'='	50	%				UO_0000187					0	CHEMBL1839091	Cytotoxicity against HUVEC assessed as cell viability at concentration higher than IC50 after 16 hrs by MTT assay	A	BAO_0000219	cell-based format	Homo sapiens	None	None	HUVEC	None				CHEMBL613979	HUVEC	Homo sapiens	CELL-LINE	CHEMBL1833883	1	Scientific Literature	J Med Chem	2011	CHEMBL3307501				50
CHEMBL1835936		None	634.55	3	2.99	5a	COc1cc([C@H]2Oc3cc([C@H]4Oc5cc(OC(=O)c6cc(O)c(O)c(O)c6)cc(O)c5C(=O)[C@@H]4O)ccc3O[C@@H]2CO)ccc1O	Activity	'='	50	%				UO_0000187					0	CHEMBL1839091	Cytotoxicity against HUVEC assessed as cell viability at concentration higher than IC50 after 16 hrs by MTT assay	A	BAO_0000219	cell-based format	Homo sapiens	None	None	HUVEC	None				CHEMBL613979	HUVEC	Homo sapiens	CELL-LINE	CHEMBL1833883	1	Scientific Literature	J Med Chem	2011	CHEMBL3307501				50
CHEMBL4761556		None	647.9	2	7.86	14	CCNC(=O)O[C@@H]1CC[C@@]2(C)[C@H](CC[C@@H]3[C@@H]2CC[C@]2(C)[C@@H]([C@H](C)CCC(=O)N[C@H](CC(=O)O)Cc4c[nH]c5ccccc45)CC[C@@H]32)C1	Activity						Dose-dependent effect						0	CHEMBL4684889	Antiangiogenic activity in HUVEC assessed as reduction in number of polygons formation after 16 hrs by matrigel-based microscopic analysis	F	BAO_0000219	cell-based format	Homo sapiens	None	None	HUVEC	None				CHEMBL613979	HUVEC	Homo sapiens	CELL-LINE	CHEMBL4680187	1	Scientific Literature	Eur J Med Chem	2020	CHEMBL3307501	TIME = 16.0 hr
CHEMBL4065246		None	394.41	0	3.99	21	CCOC(=O)c1cc2n(n1)CC(c1ccccc1)N2C(=O)Nc1cccc(F)c1	Activity						Not Active						0	CHEMBL4034012	Antimigratory activity against VEGF-stimulated HUVEC at 20 uM measured up to 15 hrs in presence of CMFDA probe by microscopy-based wound healing assay	F	BAO_0000219	cell-based format	Homo sapiens	None	None	HUVEC	None				CHEMBL613979	HUVEC	Homo sapiens	CELL-LINE	CHEMBL4033621	1	Scientific Literature	Eur J Med Chem	2017	CHEMBL3307501
CHEMBL5174873		None	None	None	None	10e		Activity						NA						0	CHEMBL5164745	Induction of oxidative stress in HUVEC cells assessed as increase in intracellular ROS level at 5 uM incubated for 24 hrs by DCHF staining based inverted microscopic analysis	F	BAO_0000219	cell-based format	Homo sapiens	None	None	HUVEC	None				CHEMBL613979	HUVEC	Homo sapiens	CELL-LINE	CHEMBL5154864	1	Scientific Literature	Eur J Med Chem	2022	CHEMBL3307501	Dose = 5.0 microM | TIME = 24.0 hr
CHEMBL5174873		None	None	None	None	10e		Activity						Non-Toxic						0	CHEMBL5164746	Cytotoxicity against HUVEC cells assessed as reduction in cell viability at 5 uM in absence of TBHP by CCK8 assay	T	BAO_0000219	cell-based format	Homo sapiens	None	None	HUVEC	None				CHEMBL613979	HUVEC	Homo sapiens	CELL-LINE	CHEMBL5154864	1	Scientific Literature	Eur J Med Chem	2022	CHEMBL3307501	Dose = 5.0 microM
CHEMBL3593873		None	357.36	0	3.14	13	COc1ccc2c(C(=O)c3cc(OC)c(OC)c(OC)c3O)c[nH]c2c1	Activity	'='	96	%				UO_0000187					0	CHEMBL3595588	Toxicity in HUVEC assessed as cell viability at 100 nM after 4 hrs relative to control	T	BAO_0000219	cell-based format	Homo sapiens	None	None	HUVEC	None				CHEMBL613979	HUVEC	Homo sapiens	CELL-LINE	CHEMBL3593220	1	Scientific Literature	Bioorg Med Chem	2015	CHEMBL3307501				96
CHEMBL412927	MELITTIN	None	2846.51	None	None	1	CC[C@H](C)[C@H](NC(=O)CN)C(=O)NCC(=O)N[C@@H](C)C(=O)N[C@H](C(=O)N[C@@H](CC(C)C)C(=O)N[C@@H](CCCCN)C(=O)N[C@H](C(=O)N[C@@H](CC(C)C)C(=O)N[C@H](C(=O)N[C@H](C(=O)NCC(=O)N[C@@H](CC(C)C)C(=O)N1CCC[C@H]1C(=O)N[C@@H](C)C(=O)N[C@@H](CC(C)C)C(=O)N[C@H](C(=O)N[C@@H](CO)C(=O)N[C@@H](Cc1c[nH]c2ccccc12)C(=O)N[C@H](C(=O)N[C@@H](CCCCN)C(=O)N[C@@H](CCCNC(=N)N)C(=O)N[C@@H](CCCCN)C(=O)N[C@@H](CCCNC(=N)N)C(=O)N[C@@…	Activity						Not Active						0	CHEMBL2183355	Down regulation of COX2 expression in HUVEC at 5 to 20 uM after 24 hrs by Western blot analysis	F	BAO_0000219	cell-based format	Homo sapiens	None	None	HUVEC	None				CHEMBL613979	HUVEC	Homo sapiens	CELL-LINE	CHEMBL2177088	1	Scientific Literature	J Nat Prod	2012	CHEMBL3307501
CHEMBL412927	MELITTIN	None	2846.51	None	None	1	CC[C@H](C)[C@H](NC(=O)CN)C(=O)NCC(=O)N[C@@H](C)C(=O)N[C@H](C(=O)N[C@@H](CC(C)C)C(=O)N[C@@H](CCCCN)C(=O)N[C@H](C(=O)N[C@@H](CC(C)C)C(=O)N[C@H](C(=O)N[C@H](C(=O)NCC(=O)N[C@@H](CC(C)C)C(=O)N1CCC[C@H]1C(=O)N[C@@H](C)C(=O)N[C@@H](CC(C)C)C(=O)N[C@H](C(=O)N[C@@H](CO)C(=O)N[C@@H](Cc1c[nH]c2ccccc12)C(=O)N[C@H](C(=O)N[C@@H](CCCCN)C(=O)N[C@@H](CCCNC(=N)N)C(=O)N[C@@H](CCCCN)C(=O)N[C@@H](CCCNC(=N)N)C(=O)N[C@@…	Activity						Active						0	CHEMBL2183359	Down regulation of VEGF-A expression in VEGFA-stimulated HUVEC at 5 to 20 uM after 24 hrs by Western blot analysis	F	BAO_0000219	cell-based format	Homo sapiens	None	None	HUVEC	None				CHEMBL613979	HUVEC	Homo sapiens	CELL-LINE	CHEMBL2177088	1	Scientific Literature	J Nat Prod	2012	CHEMBL3307501
CHEMBL3360259		None	325.39	0	3.86	1f	O=S(=O)(Nc1ccc(O)cc1)c1ccc(-c2ccccc2)cc1	Activity						Non-toxic						0	CHEMBL3388459	Toxicity in HUVEC assessed as reduction in cell viability by trypan blue staining method	T	BAO_0000219	cell-based format	Homo sapiens	None	None	HUVEC	None				CHEMBL613979	HUVEC	Homo sapiens	CELL-LINE	CHEMBL3351356	1	Scientific Literature	J Med Chem	2014	CHEMBL3307501
CHEMBL4582563		None	487.52	1	5.71	4d	CS(=O)(=O)c1ccc(C(CCCCO[N+](=O)[O-])=C(c2ccc(F)cc2)c2ccc(F)cc2)cc1	Activity	'='	91.1	%				UO_0000187					0	CHEMBL4360040	Cytotoxicity against HUVEC assessed as cell viability at 50 uM measured after 24 hrs by celltiter-blue assay	A	BAO_0000219	cell-based format	Homo sapiens	None	None	HUVEC	None				CHEMBL613979	HUVEC	Homo sapiens	CELL-LINE	CHEMBL4359812	1	Scientific Literature	J Med Chem	2019	CHEMBL3307501				91.1
CHEMBL346723		None	483.57	0	4.71	TAS-202	CCN(CC)c1nc(-c2cc(OC)c(OC)c(OC)c2)cc(-c2cc(OC)c(OC)cc2OC)n1	Activity	'='	2810.3	c.p.m.									0	CHEMBL698601	Anti-proliferative effect on human umbilical vein endothelial cells (HUVEC) induced by ECGS at 0 uM concentration by measuring [3H]thymidine incorporation	F	BAO_0000219	cell-based format	Homo sapiens	None	None	HUVEC	None				CHEMBL613979	HUVEC	Homo sapiens	CELL-LINE	CHEMBL1135070	1	Scientific Literature	Bioorg Med Chem Lett	2002	CHEMBL3307501				2810.3
CHEMBL460676		None	196.25	0	0.13	1	CC(C)[C@H]1NC(=O)[C@@H]2CCCN2C1=O	Activity						Not Active						0	CHEMBL3788048	Induction of permeabilization in HUVEC assessed as evans blue-bound albumin complex flux at 10 uM after 6 hrs by spectrophotometric method	F	BAO_0000219	cell-based format	Homo sapiens	None	None	HUVEC	None				CHEMBL613979	HUVEC	Homo sapiens	CELL-LINE	CHEMBL3784988	1	Scientific Literature	Bioorg Med Chem Lett	2016	CHEMBL3307501
CHEMBL346723		None	483.57	0	4.71	TAS-202	CCN(CC)c1nc(-c2cc(OC)c(OC)c(OC)c2)cc(-c2cc(OC)c(OC)cc2OC)n1	Activity	'='	1634.5	c.p.m.									0	CHEMBL698602	Anti-proliferative effect on human umbilical vein endothelial cells (HUVEC) induced by ECGS at 0.1 uM concentration by measuring [3H]thymidine incorporation	F	BAO_0000219	cell-based format	Homo sapiens	None	None	HUVEC	None				CHEMBL613979	HUVEC	Homo sapiens	CELL-LINE	CHEMBL1135070	1	Scientific Literature	Bioorg Med Chem Lett	2002	CHEMBL3307501				1634.5
CHEMBL346723		None	483.57	0	4.71	TAS-202	CCN(CC)c1nc(-c2cc(OC)c(OC)c(OC)c2)cc(-c2cc(OC)c(OC)cc2OC)n1	Activity	'='	994.2	c.p.m.									0	CHEMBL698603	Anti-proliferative effect on human umbilical vein endothelial cells (HUVEC) induced by ECGS at 0.3 uM concentration by measuring [3H]thymidine incorporation	F	BAO_0000219	cell-based format	Homo sapiens	None	None	HUVEC	None				CHEMBL613979	HUVEC	Homo sapiens	CELL-LINE	CHEMBL1135070	1	Scientific Literature	Bioorg Med Chem Lett	2002	CHEMBL3307501				994.2
CHEMBL5408346		None	4246.89	None	None	D1	CC[C@H](C)[C@@H]1NC(=O)[C@H](CC(=O)O)NC(=O)[C@@H](NC(C)=O)CSSC[C@@H]2NC(=O)[C@H](CCCCNC(=O)C[C@@H](C(=O)N[C@@H](CC(C)C)C(N)=O)NC(=O)[C@H](CCC(=O)O)NC(=O)[C@H](Cc3ccccc3)NC2=O)NC(=O)[C@H](Cc2c[nH]c3ccccc23)NC(=O)[C@H](CCC(=O)O)NC(=O)[C@H](Cc2c[nH]c3ccccc23)NC(=O)[C@H](CCCCNC(=O)CCOCCOCCOCCOCCOCCC(=O)NCCCC[C@@H]2NC(=O)[C@H](C(C)C)NC(=O)[C@H](Cc3cnc[nH]3)NC(=O)[C@H]([C@@H](C)CC)NC(=O)[C@H](CC(=O)O)N…	Activity						Dose-Dependent Effect						0	CHEMBL5350652	Antiangiogenic activity in human HUVEC cells assessed as inhibition of VEGFA-induced capillary tube formation incubated for 6 hrs by matrigel based microscopic analysis	F	BAO_0000219	cell-based format	Homo sapiens	None	None	HUVEC	None				CHEMBL613979	HUVEC	Homo sapiens	CELL-LINE	CHEMBL5346952	1	Scientific Literature	J Med Chem	2023	CHEMBL3307501	TIME = 6.0 hr
CHEMBL5433780		None	5127.95	None	None	D6	CC[C@H](C)[C@@H]1NC(=O)[C@H](CC(=O)O)NC(=O)[C@@H](NC(C)=O)CSSC[C@@H]2NC(=O)[C@H](CCCCNC(=O)C[C@@H](C(=O)N[C@@H](CC(C)C)C(N)=O)NC(=O)[C@H](CCC(=O)O)NC(=O)[C@H](Cc3ccccc3)NC2=O)NC(=O)[C@H](Cc2c[nH]c3ccccc23)NC(=O)[C@H](CCC(=O)O)NC(=O)[C@H](Cc2c[nH]c3ccccc23)NC(=O)[C@H](CCCCNC(=O)CCOCCOCCOCCOCCOCCOCCOCCOCCOCCOCCOCCOCCOCCOCCOCCOCCOCCOCCOCCOCCOCCOCCOCCOCCOCCC(=O)NCCCC[C@@H]2NC(=O)[C@H](C(C)C)NC(=O)[C@…	Activity						Dose-Dependent Effect						0	CHEMBL5350653	Antiangiogenic activity in human HUVEC cells assessed as inhibition of VEGFA-induced cell migration incubated for 12 hrs by wound healing assay	F	BAO_0000219	cell-based format	Homo sapiens	None	None	HUVEC	None				CHEMBL613979	HUVEC	Homo sapiens	CELL-LINE	CHEMBL5346952	1	Scientific Literature	J Med Chem	2023	CHEMBL3307501	TIME = 12.0 hr
CHEMBL1171357		None	321.17	0	3.7	18a	COc1cc(Br)c(C(=O)c2ccccc2)cc1OC	Activity						Not Active						0	CHEMBL1175611	Cytoprotective activity against H2O2-induced cell injury in HUVEC cells at 5 ug/mL after 4 hrs by MTT assay	F	BAO_0000219	cell-based format	Homo sapiens	None	None	HUVEC	None				CHEMBL613979	HUVEC	Homo sapiens	CELL-LINE	CHEMBL1177806	1	Scientific Literature	Bioorg Med Chem Lett	2010	CHEMBL3307501
CHEMBL464374		None	374.43	0	2.85	1, 3',4-O-dimethylcedrusin	COc1ccc([C@H]2Oc3c(OC)cc(CCCO)cc3[C@@H]2CO)cc1OC	Activity	'='	123	%				UO_0000187					0	CHEMBL1022677	Effect on HUVEC cells proliferation assessed as viable cells at 1.9531 ug/ml after 90 hrs relative to negative control	F	BAO_0000219	cell-based format	Homo sapiens	None	None	HUVEC	None				CHEMBL613979	HUVEC	Homo sapiens	CELL-LINE	CHEMBL1148167	1	Scientific Literature	J Nat Prod	1993	CHEMBL3307501				123
CHEMBL464374		None	374.43	0	2.85	1, 3',4-O-dimethylcedrusin	COc1ccc([C@H]2Oc3c(OC)cc(CCCO)cc3[C@@H]2CO)cc1OC	Activity	'='	46	%				UO_0000187					0	CHEMBL1022671	Effect on HUVEC cells proliferation assessed as viable cells at 125 ug/ml after 90 hrs relative to negative control	F	BAO_0000219	cell-based format	Homo sapiens	None	None	HUVEC	None				CHEMBL613979	HUVEC	Homo sapiens	CELL-LINE	CHEMBL1148167	1	Scientific Literature	J Nat Prod	1993	CHEMBL3307501				46
CHEMBL208548		None	606.51	2	6.84	35	C[C@H](CO)NC(=O)CCC/C=C\C/C=C\C/C=C\C/C=C\CCOC(=O)c1cc(I)ccc1N=[N+]=[N-]	Activity	'='	21	%				UO_0000187					0	CHEMBL952312	Stimulation of angiogenesis of irradiated CB1 receptor knockout HUVEC assessed as increase in cord length formation after 36 hrs at 10 nM by Matrigel based tube formation assay	F	BAO_0000219	cell-based format	Homo sapiens	None	None	HUVEC	None				CHEMBL613979	HUVEC	Homo sapiens	CELL-LINE	CHEMBL1140909	1	Scientific Literature	J Med Chem	2009	CHEMBL3307501				21
CHEMBL2160021		None	409.94	0	4.82	14j	N#Cc1ccc(CN(C(=O)c2sc3ccccc3c2Cl)C2CCNCC2)cc1	Activity						Not Active						0	CHEMBL2162673	Induction of angiogenesis in HUVEC assessed as formation of cell sprouts after 48 hrs by BrdU incorporation assay	F	BAO_0000219	cell-based format	Homo sapiens	None	None	HUVEC	None				CHEMBL613979	HUVEC	Homo sapiens	CELL-LINE	CHEMBL2157999	1	Scientific Literature	Bioorg Med Chem	2012	CHEMBL3307501
CHEMBL2160031		None	524.52	2	7.44	10c	CN[C@H]1CC[C@H](N(Cc2cccc(-c3ccncc3)c2)C(=O)c2sc3cccc(Cl)c3c2Cl)CC1	Activity						Not Active						0	CHEMBL2162673	Induction of angiogenesis in HUVEC assessed as formation of cell sprouts after 48 hrs by BrdU incorporation assay	F	BAO_0000219	cell-based format	Homo sapiens	None	None	HUVEC	None				CHEMBL613979	HUVEC	Homo sapiens	CELL-LINE	CHEMBL2157999	1	Scientific Literature	Bioorg Med Chem	2012	CHEMBL3307501
CHEMBL2023877		None	632.04	1	4.55	12b	COc1ccc(/C=C\c2cc(I)c(OC)c(I)c2)cc1OP(=O)([O-])[O-].[Na+].[Na+]	Activity						Active						0	CHEMBL2026841	Antiangiogenic activity in HUVEC assessed as reduction of cord length at 0.1 ug/ml after 24 hrs by matrigel assay relative to control	F	BAO_0000219	cell-based format	Homo sapiens	None	None	HUVEC	None				CHEMBL613979	HUVEC	Homo sapiens	CELL-LINE	CHEMBL2021780	1	Scientific Literature	J Nat Prod	2012	CHEMBL3307501
CHEMBL2023877		None	632.04	1	4.55	12b	COc1ccc(/C=C\c2cc(I)c(OC)c(I)c2)cc1OP(=O)([O-])[O-].[Na+].[Na+]	Activity	'='	-2	%				UO_0000187					0	CHEMBL2026998	Antiangiogenic activity in HUVEC assessed as cell growth at 0.1 ug/ml after 24 hrs by sulforhodamine B assay relative to control	F	BAO_0000219	cell-based format	Homo sapiens	None	None	HUVEC	None				CHEMBL613979	HUVEC	Homo sapiens	CELL-LINE	CHEMBL2021780	1	Scientific Literature	J Nat Prod	2012	CHEMBL3307501				-2
CHEMBL3617407		None	567.62	1	3.25	3	COc1ccc(-c2ccc(S(=O)(=O)N(OC(C)C)[C@H](CCN3C(=O)c4ccccc4C3=O)C(=O)NO)cc2)cc1	Activity						Non-toxic						0	CHEMBL3620558	Cytotoxicity against human HUVEC assessed as reduction of cell growth at 0.001 to 10 uM after 24 to 96 hrs by MTT assay	A	BAO_0000219	cell-based format	Homo sapiens	None	None	HUVEC	None				CHEMBL613979	HUVEC	Homo sapiens	CELL-LINE	CHEMBL3616369	1	Scientific Literature	J Med Chem	2015	CHEMBL3307501
CHEMBL3623081		None	342.4	0	4.98	BS 1	COc1ccc(/C=C/C(=O)Nc2ccc3[nH]c4ccccc4c3c2)cc1	Activity						Non-toxic						0	CHEMBL3627563	Cytotoxicity against human HUVEC assessed as cell viability up to 20 uM after 24 hrs	A	BAO_0000219	cell-based format	Homo sapiens	None	None	HUVEC	None				CHEMBL613979	HUVEC	Homo sapiens	CELL-LINE	CHEMBL3621066	1	Scientific Literature	Bioorg Med Chem Lett	2015	CHEMBL3307501
CHEMBL2017302		None	293.37	0	2.73	7	C#CCNC(=O)Nc1cccc(CNCc2ccccc2)c1	Activity						Active						0	CHEMBL2019277	Angiogenic activity in HUVEC assessed as induction of tube formation at 12.5 nM after 24 hrs by hematoxylin staining analysis	F	BAO_0000219	cell-based format	Homo sapiens	None	None	HUVEC	None				CHEMBL613979	HUVEC	Homo sapiens	CELL-LINE	CHEMBL2016469	1	Scientific Literature	Bioorg Med Chem Lett	2012	CHEMBL3307501
CHEMBL2419762		None	405.89	1	5.2	9	Cl.c1ccc(-c2cccc(Nc3ncnc4cc5c(cc34)OCCCO5)c2)cc1	Activity						Not Active						0	CHEMBL2424108	Antiangiogenic activity in HUVEC assessed as disruption of tube-like structures at 0.1 uM after 4 hrs by phase contrast microscopy	F	BAO_0000219	cell-based format	Homo sapiens	None	None	HUVEC	None				CHEMBL613979	HUVEC	Homo sapiens	CELL-LINE	CHEMBL2417485	1	Scientific Literature	Eur J Med Chem	2013	CHEMBL3307501
CHEMBL2419760		None	377.83	0	4.77	7	Cl.c1ccc(-c2cccc(Nc3ncnc4cc5c(cc34)OCO5)c2)cc1	Activity						Not Active						0	CHEMBL2424108	Antiangiogenic activity in HUVEC assessed as disruption of tube-like structures at 0.1 uM after 4 hrs by phase contrast microscopy	F	BAO_0000219	cell-based format	Homo sapiens	None	None	HUVEC	None				CHEMBL613979	HUVEC	Homo sapiens	CELL-LINE	CHEMBL2417485	1	Scientific Literature	Eur J Med Chem	2013	CHEMBL3307501
CHEMBL1170451		None	403.48	0	2.62	14	CNC(=O)c1c(O)c2c(c3c1O[C@@]1(C)OC[C@H](C)[C@H]1C3)O[C@@]1(C)OC[C@H](C)[C@H]1C2	Activity						Non-toxic						0	CHEMBL1177014	Cytotoxicity against HUVEC assessed as cell viability > 200 uM after 24 hrs by MTT assay	A	BAO_0000219	cell-based format	Homo sapiens	None	None	HUVEC	None				CHEMBL613979	HUVEC	Homo sapiens	CELL-LINE	CHEMBL1177703	1	Scientific Literature	J Med Chem	2010	CHEMBL3307501
CHEMBL5430421		None	495.45	1	7.11	22	O=C(N/N=C/c1ccc(Cl)c(Cl)c1)c1ccc(NC2CCCCC2)c(NCc2ccccc2)c1	Activity						Non-Toxic						0	CHEMBL5390006	Cytotoxicity against human HUVEC cells assessed as reduction in erastin-induced cell survival at 10 uM measured for 24 hrs by SRB assay	T	BAO_0000219	cell-based format	Homo sapiens	None	None	HUVEC	None				CHEMBL613979	HUVEC	Homo sapiens	CELL-LINE	CHEMBL5385970	1	Scientific Literature	RSC Med Chem	2024	CHEMBL3307501	DOSE = 10.0 microM | TIME = 24.0 hr
CHEMBL525767	SCOPARASIN B	None	543.61	1	2.05	Scoparasin B	COc1ccc(C[C@@H]2NC(=O)[C@@]34OC(=O)O/C=C/[C@@](C)(O)C(=O)[C@@H](C)C/C=C/[C@H]3[C@H](O)[C@](C)(O)[C@@H](C)[C@@H]24)cc1	Activity						Dose-Dependent Effect						0	CHEMBL5229882	Antiangiogenic activity against human HUVEC cells assessed as inhibition of cell invasion measured after 24 hrs by Transwell invasion assay	F	BAO_0000219	cell-based format	Homo sapiens	None	None	HUVEC	None				CHEMBL613979	HUVEC	Homo sapiens	CELL-LINE	CHEMBL5226385	1	Scientific Literature	J Nat Prod	2023	CHEMBL3307501	DOSE_Lower = 5.0 nM | DOSE_Upper = 15.0 nM | TIME = 24.0 hr
CHEMBL1911511		None	393.36	0	1.01	7	O=C(OCN1C(=O)CCC(N2C(=O)c3ccccc3C2=O)C1=O)c1ccncc1	Activity	'='	88	%				UO_0000187					0	CHEMBL1913161	Antiproliferative activity against human HUVEC at 195 uM after 24 hrs	A	BAO_0000219	cell-based format	Homo sapiens	None	None	HUVEC	None				CHEMBL613979	HUVEC	Homo sapiens	CELL-LINE	CHEMBL1909561	1	Scientific Literature	Bioorg Med Chem Lett	2011	CHEMBL3307501				88
CHEMBL5203772		None	None	None	None	18g		Activity						NA						0	CHEMBL5164745	Induction of oxidative stress in HUVEC cells assessed as increase in intracellular ROS level at 5 uM incubated for 24 hrs by DCHF staining based inverted microscopic analysis	F	BAO_0000219	cell-based format	Homo sapiens	None	None	HUVEC	None				CHEMBL613979	HUVEC	Homo sapiens	CELL-LINE	CHEMBL5154864	1	Scientific Literature	Eur J Med Chem	2022	CHEMBL3307501	Dose = 5.0 microM | TIME = 24.0 hr
CHEMBL5182103		None	None	None	None	10d		Activity						Non-Toxic						0	CHEMBL5164746	Cytotoxicity against HUVEC cells assessed as reduction in cell viability at 5 uM in absence of TBHP by CCK8 assay	T	BAO_0000219	cell-based format	Homo sapiens	None	None	HUVEC	None				CHEMBL613979	HUVEC	Homo sapiens	CELL-LINE	CHEMBL5154864	1	Scientific Literature	Eur J Med Chem	2022	CHEMBL3307501	Dose = 5.0 microM
CHEMBL5194193		None	None	None	None	18a		Activity						Non-Toxic						0	CHEMBL5164746	Cytotoxicity against HUVEC cells assessed as reduction in cell viability at 5 uM in absence of TBHP by CCK8 assay	T	BAO_0000219	cell-based format	Homo sapiens	None	None	HUVEC	None				CHEMBL613979	HUVEC	Homo sapiens	CELL-LINE	CHEMBL5154864	1	Scientific Literature	Eur J Med Chem	2022	CHEMBL3307501	Dose = 5.0 microM
CHEMBL5195039		None	None	None	None	15(R)		Activity						Active						0	CHEMBL5164747	Cytoprotective activity against TBHP induced oxidative stress in human HUVEC cells assessed as increase in cell viability at 5 uM by CCK8 assay	F	BAO_0000219	cell-based format	Homo sapiens	None	None	HUVEC	None				CHEMBL613979	HUVEC	Homo sapiens	CELL-LINE	CHEMBL5154864	1	Scientific Literature	Eur J Med Chem	2022	CHEMBL3307501	Dose = 5.0 microM
CHEMBL5203042		None	None	None	None	15(S)		Activity						Active						0	CHEMBL5164747	Cytoprotective activity against TBHP induced oxidative stress in human HUVEC cells assessed as increase in cell viability at 5 uM by CCK8 assay	F	BAO_0000219	cell-based format	Homo sapiens	None	None	HUVEC	None				CHEMBL613979	HUVEC	Homo sapiens	CELL-LINE	CHEMBL5154864	1	Scientific Literature	Eur J Med Chem	2022	CHEMBL3307501	Dose = 5.0 microM
CHEMBL208548		None	606.51	2	6.84	35	C[C@H](CO)NC(=O)CCC/C=C\C/C=C\C/C=C\C/C=C\CCOC(=O)c1cc(I)ccc1N=[N+]=[N-]	Activity						Dose-dependent effect						0	CHEMBL941187	Stimulation of angiogenesis of HUVEC assessed as increase in cord length formation after 36 hrs by Matrigel based tube formation assay	F	BAO_0000219	cell-based format	Homo sapiens	None	None	HUVEC	None				CHEMBL613979	HUVEC	Homo sapiens	CELL-LINE	CHEMBL1140909	1	Scientific Literature	J Med Chem	2009	CHEMBL3307501
CHEMBL2374014	CALLITERPENONE	None	320.47	0	3.32	calliterpenone	CC1(C)C(=O)CC[C@@]2(C)[C@H]1CC[C@@]13C[C@H](CC[C@@H]12)[C@@](O)(CO)C3	Activity						Not Active						0	CHEMBL914797	Cytotoxicity against human HUVEC cells	A	BAO_0000219	cell-based format	Homo sapiens	None	None	HUVEC	None				CHEMBL613979	HUVEC	Homo sapiens	CELL-LINE	CHEMBL1142244	1	Scientific Literature	J Nat Prod	2007	CHEMBL3307501
CHEMBL5081610		None	409.45	1	5.85	12b	c1cc(CNc2cc3c(cn2)[nH]c2ccccc23)cc(Oc2ccc3c(c2)OCO3)c1	Activity	'='	76.21	%				UO_0000187					0	CHEMBL5045253	Antimigratory activity against human HUVEC cells assessed as reduction in tumor cell migration at upto 5 nM incubated for 24 hrs by wound healing assay relative to control	F	BAO_0000219	cell-based format	Homo sapiens	None	None	HUVEC	None				CHEMBL613979	HUVEC	Homo sapiens	CELL-LINE	CHEMBL5042535	1	Scientific Literature	J Med Chem	2022	CHEMBL3307501	Dose: <=5 | TIME = 24.0 hr			76.21
CHEMBL5081610		None	409.45	1	5.85	12b	c1cc(CNc2cc3c(cn2)[nH]c2ccccc23)cc(Oc2ccc3c(c2)OCO3)c1	Activity						Active						0	CHEMBL5045255	Antimigratory activity against human HUVEC cells assessed as reduction in metastasis at upto 5 nM incubated for 24 hrs by wound healing assay	F	BAO_0000219	cell-based format	Homo sapiens	None	None	HUVEC	None				CHEMBL613979	HUVEC	Homo sapiens	CELL-LINE	CHEMBL5042535	1	Scientific Literature	J Med Chem	2022	CHEMBL3307501	Dose: <=5 | TIME = 24.0 hr
CHEMBL398692		None	296.32	0	3.36	9	COc1ccc2c(c1)OC/C(=C\c1ccccc1OC)C2=O	Activity						Dose-dependent effect						0	CHEMBL3054579	Cytotoxicity against Homo sapiens (human) HUVEC cells after 48 hr by trypan blue assay	A	BAO_0000219	cell-based format	Homo sapiens	None	None	HUVEC	None				CHEMBL613979	HUVEC	Homo sapiens	CELL-LINE	CHEMBL3046456	1	Scientific Literature	Med Chem Res	2011	CHEMBL3307501
CHEMBL250404		None	282.3	0	3.06	4	COc1ccc2c(c1)OC/C(=C\c1ccc(O)cc1)C2=O	Activity						Dose-dependent effect						0	CHEMBL3054579	Cytotoxicity against Homo sapiens (human) HUVEC cells after 48 hr by trypan blue assay	A	BAO_0000219	cell-based format	Homo sapiens	None	None	HUVEC	None				CHEMBL613979	HUVEC	Homo sapiens	CELL-LINE	CHEMBL3046456	1	Scientific Literature	Med Chem Res	2011	CHEMBL3307501
CHEMBL464374		None	374.43	0	2.85	1, 3',4-O-dimethylcedrusin	COc1ccc([C@H]2Oc3c(OC)cc(CCCO)cc3[C@@H]2CO)cc1OC	Activity	'='	185	%				UO_0000187					0	CHEMBL1022673	Effect on HUVEC cells proliferation assessed as viable cells at 31.25 ug/ml after 90 hrs relative to negative control	F	BAO_0000219	cell-based format	Homo sapiens	None	None	HUVEC	None				CHEMBL613979	HUVEC	Homo sapiens	CELL-LINE	CHEMBL1148167	1	Scientific Literature	J Nat Prod	1993	CHEMBL3307501				185
CHEMBL464374		None	374.43	0	2.85	1, 3',4-O-dimethylcedrusin	COc1ccc([C@H]2Oc3c(OC)cc(CCCO)cc3[C@@H]2CO)cc1OC	Activity	'='	2	%				UO_0000187					0	CHEMBL1022681	Effect on HUVEC cells proliferation assessed as [3H]thymidine incorporation at 62.5 ug/ml after 90 hrs by liquid scintillation counting relative to negative control	F	BAO_0000219	cell-based format	Homo sapiens	None	None	HUVEC	None				CHEMBL613979	HUVEC	Homo sapiens	CELL-LINE	CHEMBL1148167	1	Scientific Literature	J Nat Prod	1993	CHEMBL3307501				2
CHEMBL260838		None	430.46	0	3.83	1g	COc1cc(-c2ccc3c(n2)C(=O)C=C(NCc2ccccc2)C3=O)cc(OC)c1OC	Activity						Not Active						0	CHEMBL923730	Antiangiogenic activity in HUVEC assessed as number of junctions at 0.1 ug/ml after 24 hrs relative to control	F	BAO_0000219	cell-based format	Homo sapiens	None	None	HUVEC	None				CHEMBL613979	HUVEC	Homo sapiens	CELL-LINE	CHEMBL1144766	1	Scientific Literature	J Med Chem	2008	CHEMBL3307501
CHEMBL259659		None	355.35	0	2.68	1k	COC1=CC(=O)c2nc(-c3cc(OC)c(OC)c(OC)c3)ccc2C1=O	Activity	'='	117	%				UO_0000187					0	CHEMBL923734	Effect on HUVEC growth at 0.01 ug/ml relative to control	F	BAO_0000219	cell-based format	Homo sapiens	None	None	HUVEC	None				CHEMBL613979	HUVEC	Homo sapiens	CELL-LINE	CHEMBL1144766	1	Scientific Literature	J Med Chem	2008	CHEMBL3307501				117
CHEMBL389147		None	998.01	3	-3.08	7	CC(C)C[C@@H]1NC(=O)CNC(=O)[C@H](CCC(=O)O)NC(=O)[C@H](CC(=O)O)NC(=O)[C@H](Cc2ccc(O)cc2)NC(=O)[C@H](Cc2ccc(O)cc2)NC(=O)CC[C@@H](C(N)=O)NC(=O)[C@H](CCC(=O)O)NC1=O	Activity						Active						0	CHEMBL897012	Inhibition of VEGF165-induced capillary tubulogenesis in HUVEC at 12.5 uM by Matrigel assay	F	BAO_0000219	cell-based format	Homo sapiens	None	None	HUVEC	None				CHEMBL613979	HUVEC	Homo sapiens	CELL-LINE	CHEMBL1148832	1	Scientific Literature	J Med Chem	2007	CHEMBL3307501
CHEMBL220723		None	334.46	0	2.99	5	C=C1[C@@H](O)CC[C@@H]2[C@@](C)(C[C@H](O)C3=CC(=O)OC3)[C@H](C)CC[C@@]12C	Activity						Not Active						0	CHEMBL914797	Cytotoxicity against human HUVEC cells	A	BAO_0000219	cell-based format	Homo sapiens	None	None	HUVEC	None				CHEMBL613979	HUVEC	Homo sapiens	CELL-LINE	CHEMBL1142244	1	Scientific Literature	J Nat Prod	2007	CHEMBL3307501
CHEMBL4453304		None	398.41	0	2.54	17	COc1cc(O)c2c(c1)-c1cccc(c1)[C@@H](O)[C@H](O)C(=O)/C=C\C[C@H](C)OC2=O	Activity						Dose-dependent effect						0	CHEMBL4337791	Anti-angiogenesis activity in truncated-FOSB transfected HUVEC cells model of pseudomyogenic-hemangioendothelioma assessed as inhibition of tube formation	F	BAO_0000219	cell-based format	Homo sapiens	None	None	HUVEC	None				CHEMBL613979	HUVEC	Homo sapiens	CELL-LINE	CHEMBL4334496	1	Scientific Literature	J Med Chem	2019	CHEMBL3307501
CHEMBL458915		None	320.77	0	4.24	12a	COc1ccc(/C=C\c2cc(Cl)c(OC)c(OC)c2)cc1O	Activity						Active						0	CHEMBL997410	Induction of microtubule damage in HUVEC at 1 uM after 30 mins	F	BAO_0000219	cell-based format	Homo sapiens	None	None	HUVEC	None				CHEMBL613979	HUVEC	Homo sapiens	CELL-LINE	CHEMBL1151261	1	Scientific Literature	J Nat Prod	2005	CHEMBL3307501
CHEMBL456744	FLUORCOMBSTATIN	None	304.32	0	3.73	11a, Fluorcombstatin	COc1ccc(/C=C\c2cc(F)c(OC)c(OC)c2)cc1O	Activity						Active						0	CHEMBL997414	Induction of microtubule depolymerization in HUVEC at 10 uM after 30 mins	F	BAO_0000219	cell-based format	Homo sapiens	None	None	HUVEC	None				CHEMBL613979	HUVEC	Homo sapiens	CELL-LINE	CHEMBL1151261	1	Scientific Literature	J Nat Prod	2005	CHEMBL3307501
CHEMBL456744	FLUORCOMBSTATIN	None	304.32	0	3.73	11a, Fluorcombstatin	COc1ccc(/C=C\c2cc(F)c(OC)c(OC)c2)cc1O	Activity						Active						0	CHEMBL997424	Reduction of junction numbers in HUVEC at 0.001 ug/mL	F	BAO_0000219	cell-based format	Homo sapiens	None	None	HUVEC	None				CHEMBL613979	HUVEC	Homo sapiens	CELL-LINE	CHEMBL1151261	1	Scientific Literature	J Nat Prod	2005	CHEMBL3307501
CHEMBL5429651		None	532.69	2	7.39	16	O=C(N/N=C/c1cccc(OCc2ccccc2)c1)c1ccc(NC2CCCCC2)c(NCc2ccccc2)c1	Activity						Non-Toxic						0	CHEMBL5390011	Cytotoxicity against human HUVEC cells assessed as high glucose-induced cell survival at 10 uM measured for 24 hrs by SRB assay	T	BAO_0000219	cell-based format	Homo sapiens	None	None	HUVEC	None				CHEMBL613979	HUVEC	Homo sapiens	CELL-LINE	CHEMBL5385970	1	Scientific Literature	RSC Med Chem	2024	CHEMBL3307501	DOSE = 10.0 microM | TIME = 24.0 hr
CHEMBL5439921		None	532.69	2	7.39	12	O=C(N/N=C/c1ccc(OCc2ccccc2)cc1)c1ccc(NC2CCCCC2)c(NCc2ccccc2)c1	Activity						Active						0	CHEMBL5390012	Induction of mitochondrial damage in high glucose-induced human HUVEC cells assessed as increase in monomer formation at 10 uM incubated for 24 hrs by JC-1 staining based flow cytometry analysis	F	BAO_0000219	cell-based format	Homo sapiens	None	None	HUVEC	None				CHEMBL613979	HUVEC	Homo sapiens	CELL-LINE	CHEMBL5385970	1	Scientific Literature	RSC Med Chem	2024	CHEMBL3307501	DOSE = 10.0 microM | TIME = 24.0 hr
CHEMBL5191198		None	None	None	None	18e		Activity						NA						0	CHEMBL5164745	Induction of oxidative stress in HUVEC cells assessed as increase in intracellular ROS level at 5 uM incubated for 24 hrs by DCHF staining based inverted microscopic analysis	F	BAO_0000219	cell-based format	Homo sapiens	None	None	HUVEC	None				CHEMBL613979	HUVEC	Homo sapiens	CELL-LINE	CHEMBL5154864	1	Scientific Literature	Eur J Med Chem	2022	CHEMBL3307501	Dose = 5.0 microM | TIME = 24.0 hr
CHEMBL5186531		None	None	None	None	18f		Activity						NA						0	CHEMBL5164745	Induction of oxidative stress in HUVEC cells assessed as increase in intracellular ROS level at 5 uM incubated for 24 hrs by DCHF staining based inverted microscopic analysis	F	BAO_0000219	cell-based format	Homo sapiens	None	None	HUVEC	None				CHEMBL613979	HUVEC	Homo sapiens	CELL-LINE	CHEMBL5154864	1	Scientific Literature	Eur J Med Chem	2022	CHEMBL3307501	Dose = 5.0 microM | TIME = 24.0 hr
CHEMBL3629700		None	446.41	0	0.35	2	O=Cc1ccc(O[C@@H]2O[C@H](CO)[C@@H](OC(=O)/C=C/c3ccc(O)c(O)c3)[C@H](O)[C@H]2O)cc1	Activity						Non-toxic						0	CHEMBL3631156	Cytotoxicity against HUVEC cells assessed as neutrophil migration at 2.5 to 20 uM after 6 hrs	A	BAO_0000219	cell-based format	Homo sapiens	None	None	HUVEC	None				CHEMBL613979	HUVEC	Homo sapiens	CELL-LINE	CHEMBL3627715	1	Scientific Literature	Bioorg Med Chem Lett	2015	CHEMBL3307501
CHEMBL525767	SCOPARASIN B	None	543.61	1	2.05	Scoparasin B	COc1ccc(C[C@@H]2NC(=O)[C@@]34OC(=O)O/C=C/[C@@](C)(O)C(=O)[C@@H](C)C/C=C/[C@H]3[C@H](O)[C@](C)(O)[C@@H](C)[C@@H]24)cc1	Activity						Dose-Dependent Effect						0	CHEMBL5229878	Antiangiogenic activity against human HUVEC cells assessed as inhibition of cell migration measured after 8 hrs by scratch wound healing assay	F	BAO_0000219	cell-based format	Homo sapiens	None	None	HUVEC	None				CHEMBL613979	HUVEC	Homo sapiens	CELL-LINE	CHEMBL5226385	1	Scientific Literature	J Nat Prod	2023	CHEMBL3307501	DOSE_Lower = 5.0 nM | DOSE_Upper = 15.0 nM | TIME = 8.0 hr
CHEMBL525767	SCOPARASIN B	None	543.61	1	2.05	Scoparasin B	COc1ccc(C[C@@H]2NC(=O)[C@@]34OC(=O)O/C=C/[C@@](C)(O)C(=O)[C@@H](C)C/C=C/[C@H]3[C@H](O)[C@](C)(O)[C@@H](C)[C@@H]24)cc1	Activity						Dose-Dependent Effect						0	CHEMBL5229880	Antiangiogenic activity against human HUVEC cells assessed as inhibition of cell migration measured after 24 hrs by Transwell migration assay	F	BAO_0000219	cell-based format	Homo sapiens	None	None	HUVEC	None				CHEMBL613979	HUVEC	Homo sapiens	CELL-LINE	CHEMBL5226385	1	Scientific Literature	J Nat Prod	2023	CHEMBL3307501	DOSE_Lower = 5.0 nM | DOSE_Upper = 15.0 nM | TIME = 24.0 hr
CHEMBL1258947		None	565.55	None	None	2	O=C1C([Te]c2ccccc2)=C([Te]c2ccccc2)C(=O)c2ccccc21	Activity						Dose-dependent effect						0	CHEMBL3223938	Increase in ROS production in HUVEC at after 1 hr by DHE assay	F	BAO_0000219	cell-based format	Homo sapiens	None	None	HUVEC	None				CHEMBL613979	HUVEC	Homo sapiens	CELL-LINE	CHEMBL3217439	1	Scientific Literature	Medchemcomm	2012	CHEMBL3307501
CHEMBL3427378		None	387.39	0	4	3g	COC(=O)c1oc2cc(OC)ccc2c1Nc1cc(OC)c(OC)c(OC)c1	Activity						Non-toxic						0	CHEMBL3429905	Cytotoxicity against HUVEC cells at 5 to 25 nM	A	BAO_0000219	cell-based format	Homo sapiens	None	None	HUVEC	None				CHEMBL613979	HUVEC	Homo sapiens	CELL-LINE	CHEMBL3425408	1	Scientific Literature	J Med Chem	2015	CHEMBL3307501
CHEMBL5090496		None	308.36	0	4.16	1w	CC(=O)N(c1ccc(O)cc1)c1sc2ccccc2c1C#N	Activity	'='	36	%				UO_0000187					0	CHEMBL5038094	Anti-angiogenesis activity against HUVEC cells assessed as tubule formation at 10 uM incubated for 6 hrs by inverted fluorescence microscopic analysis relative to control	F	BAO_0000219	cell-based format	Homo sapiens	None	None	HUVEC	None				CHEMBL613979	HUVEC	Homo sapiens	CELL-LINE	CHEMBL5036357	1	Scientific Literature	J Med Chem	2022	CHEMBL3307501	Dose = 10.0 microM | TIME = 6.0 hr			36
CHEMBL5087977		None	266.32	0	4.22	1p	N#Cc1c(Nc2ccc(O)cc2)sc2ccccc12	Activity	'='	2	%				UO_0000187					0	CHEMBL5038095	Anti-angiogenesis activity against HUVEC cells assessed as tubule formation at 250 nM incubated for 6 hrs by inverted fluorescence microscopic analysis relative to control	F	BAO_0000219	cell-based format	Homo sapiens	None	None	HUVEC	None				CHEMBL613979	HUVEC	Homo sapiens	CELL-LINE	CHEMBL5036357	1	Scientific Literature	J Med Chem	2022	CHEMBL3307501	Dose = 250.0 nM | TIME = 6.0 hr			2
CHEMBL369152		None	309.41	0	2.95	(E)-6c	CO[C@@H]1[C@H](OC(N)=O)CC[C@]2(CO2)[C@H]1/C(C)=C/CC=C(C)C	Activity	'='	100	%				UO_0000187					0	CHEMBL689946	Percent remained in HUVEC lysate after 2 hr in presence of epoxide hydrolase (EH) (Compound used as hydrolysate); Expressed as % remaining	F	BAO_0000219	cell-based format	Homo sapiens	None	None	HUVEC	None				CHEMBL613979	HUVEC	Homo sapiens	CELL-LINE	CHEMBL1146717	1	Scientific Literature	Bioorg Med Chem Lett	2004	CHEMBL3307501				100
CHEMBL3314250		None	570.81	2	9.48	5s	C=C[C@]1(C)CC[C@@H](C(=C)COC(=O)c2ccccc2C(=O)OCC(=C)[C@@H]2CC[C@@](C)(C=C)[C@H](C(=C)C)C2)C[C@H]1C(=C)C	Activity	'<='	50	%				UO_0000187					0	CHEMBL3362784	Cytotoxicity against HUVEC assessed as cell death 1000 uM after 24 hrs by MTT assay	A	BAO_0000219	cell-based format	Homo sapiens	None	None	HUVEC	None				CHEMBL613979	HUVEC	Homo sapiens	CELL-LINE	CHEMBL3352572	1	Scientific Literature	Bioorg Med Chem Lett	2014	CHEMBL3307501				50
CHEMBL1170001		None	262.74	0	3.95	22b	COc1ccc(Cc2cccc(Cl)c2)cc1OC	Activity						Not Active						0	CHEMBL1175611	Cytoprotective activity against H2O2-induced cell injury in HUVEC cells at 5 ug/mL after 4 hrs by MTT assay	F	BAO_0000219	cell-based format	Homo sapiens	None	None	HUVEC	None				CHEMBL613979	HUVEC	Homo sapiens	CELL-LINE	CHEMBL1177806	1	Scientific Literature	Bioorg Med Chem Lett	2010	CHEMBL3307501
CHEMBL1172653		None	338.21	0	4.68	2g	O=c1oc2ccccc2c(=S)n1Cc1ccc(Cl)c(Cl)c1	Activity						Toxic						0	CHEMBL1174142	Antiproliferative activity against HUVEC after 72 hrs by using methylene blue staining	A	BAO_0000219	cell-based format	Homo sapiens	None	None	HUVEC	None				CHEMBL613979	HUVEC	Homo sapiens	CELL-LINE	CHEMBL1177835	1	Scientific Literature	Eur J Med Chem	2010	CHEMBL3307501
CHEMBL260838		None	430.46	0	3.83	1g	COc1cc(-c2ccc3c(n2)C(=O)C=C(NCc2ccccc2)C3=O)cc(OC)c1OC	Activity						Not Active						0	CHEMBL923736	Antiangiogenic activity in HUVEC assessed as number of junctions at 0.001 ug/ml after 24 hrs relative to control	F	BAO_0000219	cell-based format	Homo sapiens	None	None	HUVEC	None				CHEMBL613979	HUVEC	Homo sapiens	CELL-LINE	CHEMBL1144766	1	Scientific Literature	J Med Chem	2008	CHEMBL3307501
CHEMBL1085973		None	745.87	2	5.95	6t	CCOC(=O)CNC(=O)C(=O)C(COCc1ccccc1)NC(=O)[C@H](CC1CCCCC1)NC(=O)CCC(=O)c1ccc2ccc3cccc4ccc1c2c34	Activity						Not Determined						0	CHEMBL1120535	Antiinvasive activity in VEGF-stimulated HUVEC assessed as cellular migration after 24 hrs by fluorescence assay relative to control	F	BAO_0000219	cell-based format	Homo sapiens	None	None	HUVEC	None				CHEMBL613979	HUVEC	Homo sapiens	CELL-LINE	CHEMBL1155553	1	Scientific Literature	J Med Chem	2010	CHEMBL3307501
CHEMBL1085977		None	601.65	1	2.98	12	CCOC(=O)CNC(=O)C(=O)[C@H](COCc1ccccc1)NC(=O)[C@H](CC1CCCCC1)NC(=O)c1cc(F)ccc1F	Activity	'='	34	%				UO_0000187					0	CHEMBL1120535	Antiinvasive activity in VEGF-stimulated HUVEC assessed as cellular migration after 24 hrs by fluorescence assay relative to control	F	BAO_0000219	cell-based format	Homo sapiens	None	None	HUVEC	None				CHEMBL613979	HUVEC	Homo sapiens	CELL-LINE	CHEMBL1155553	1	Scientific Literature	J Med Chem	2010	CHEMBL3307501				34
CHEMBL4793251		None	1822.28	None	None	I-6	CC[C@H](C)[C@H](NC(=O)[C@H](Cc1ccc(O)cc1)NC(=O)[C@@H]1C[C@@H](O)CN1C(=O)[C@H](C)NC(=O)[C@H](CC(C)C)NC(=O)CCCCCNC(=O)[C@H](CCC(N)=O)NC(=O)C(CC(C)(C)C)NC(=O)C(CC(C)(C)C)NC(=O)[C@H](CCCNC(=N)N)NC(=O)[C@@H]1CNC(=O)C(N[C@@H](CCCNC(=N)N)C(N)=O)CC(=O)N[C@@H]([C@@H](C)CC)C(=O)NC(CC(C)(C)C)C(=O)N1)C(N)=O	Activity						Non-Toxic						0	CHEMBL4707661	Cytotoxicity against human HUVEC cells assessed as reduction in cell viability at 5 to 80 uM after 48 hrs by MTT assay	A	BAO_0000219	cell-based format	Homo sapiens	None	None	HUVEC	None				CHEMBL613979	HUVEC	Homo sapiens	CELL-LINE	CHEMBL4706485	1	Scientific Literature	Eur J Med Chem	2020	CHEMBL3307501	Dose_Lower = 5.0 microM | Dose_Upper = 80.0 microM | TIME = 48.0 hr
CHEMBL4763768		None	545.07	1	4.21	2y	C=C1C(=O)[C@@]23[C@H](O)C[C@@H]4C(C)(C)CCC[C@@]4(COC(C)=O)[C@@H]2[C@@H](O)C[C@H]1[C@H]3OC(=O)c1ccc(CCl)cc1	Activity						Dose-dependent effect						0	CHEMBL4710206	Cytotoxicity against HUVEC assessed as reduction in survival rate after 24 to 72 hrs by SRB assay	A	BAO_0000219	cell-based format	Homo sapiens	None	None	HUVEC	None				CHEMBL613979	HUVEC	Homo sapiens	CELL-LINE	CHEMBL4706557	1	Scientific Literature	Eur J Med Chem	2020	CHEMBL3307501	Time_Lower = 24.0 hrs | Time_Upper = 72.0 hrs
CHEMBL375563		None	460.74	1	6.5	1	CC(C)=CCC[C@](C)(O)[C@H]1CC[C@]2(C)[C@@H]1[C@H](O)C[C@@H]1[C@@]3(C)CC[C@H](O)C(C)(C)[C@@H]3CC[C@]12C	Activity	'='	16.5	%				UO_0000187					0	CHEMBL921500	Cell viability of HUVEC cells at 20 ug/ml	F	BAO_0000219	cell-based format	Homo sapiens	None	None	HUVEC	None				CHEMBL613979	HUVEC	Homo sapiens	CELL-LINE	CHEMBL1144819	1	Scientific Literature	J Nat Prod	2008	CHEMBL3307501				16.5
CHEMBL407306		None	345.35	0	2.37	4k	COc1ccc(C(=O)C(=O)c2cc(OC)c(OC)c(OC)c2)cc1N	Activity						Active						0	CHEMBL937413	Disruption of integrity of newly formed blood vessels of HUVEC at 100 nM after 3 hrs by tube formation assay	F	BAO_0000219	cell-based format	Homo sapiens	CHEMBL3987656	Blood vessel	HUVEC	None				CHEMBL613979	HUVEC	Homo sapiens	CELL-LINE	CHEMBL1143096	1	Scientific Literature	Bioorg Med Chem Lett	2008	CHEMBL3307501
CHEMBL558551		None	258.23	0	0.09	(R)-1	O=C1CC[C@@H](N2C(=O)c3ccccc3C2=O)C(=O)N1	Activity	'>'	70	%				UO_0000187					0	CHEMBL1035528	Antiangiogenic activity against VEGF-induced HUVEC assessed as tube area at 100 uM after 11 days by BCIP/NBT visualization assay	F	BAO_0000219	cell-based format	Homo sapiens	None	None	HUVEC	None				CHEMBL613979	HUVEC	Homo sapiens	CELL-LINE	CHEMBL1151853	1	Scientific Literature	Bioorg Med Chem Lett	2009	CHEMBL3307501				70
CHEMBL541454		None	274.23	0	-0.21	(R)-2	O=C1CC[C@@H](N2C(=O)c3ccc(O)cc3C2=O)C(=O)N1	Activity						Active						0	CHEMBL1035530	Antiangiogenic activity against VEGF-induced HUVEC assessed as tube joint at 100 uM after 11 days after 11 days by BCIP/NBT visualization assay	F	BAO_0000219	cell-based format	Homo sapiens	None	None	HUVEC	None				CHEMBL613979	HUVEC	Homo sapiens	CELL-LINE	CHEMBL1151853	1	Scientific Literature	Bioorg Med Chem Lett	2009	CHEMBL3307501
CHEMBL2160033		None	490.07	1	6.79	10e	CN[C@H]1CC[C@@H](N(Cc2cccc(-c3ccncc3)c2)C(=O)c2sc3ccccc3c2Cl)CC1	Activity						Non-toxic						0	CHEMBL2162665	Cytotoxicity against HUVEC up to 10 uM after 24 hrs by WST-1 assay	A	BAO_0000219	cell-based format	Homo sapiens	None	None	HUVEC	None				CHEMBL613979	HUVEC	Homo sapiens	CELL-LINE	CHEMBL2157999	1	Scientific Literature	Bioorg Med Chem	2012	CHEMBL3307501
CHEMBL2203721		None	411.48	0	2.67	18b	COC(=O)[C@H](CSC(=O)CCc1ccc2c(c1)OCO2)NC(=O)OC(C)(C)C	Activity						Not Active						0	CHEMBL2212615	Inhibition of H2O2-induced cytotoxicity in HUVEC cells assessed as cell viability at 5 to 100 umol/L incubated 4 hrs prior to H2O2 challenge measured after 12 hrs by MTT assay	F	BAO_0000219	cell-based format	Homo sapiens	None	None	HUVEC	None				CHEMBL613979	HUVEC	Homo sapiens	CELL-LINE	CHEMBL2203021	1	Scientific Literature	Eur J Med Chem	2012	CHEMBL3307501
CHEMBL2203729		None	529.57	1	3.03	4a	COC(=O)[C@H](CSCc1ccccc1)NC(=O)/C(=C/c1ccc(OC(C)=O)c(OC(C)=O)c1)OC(C)=O	Activity	'='	20.1	%				UO_0000187					0	CHEMBL2212626	Antiapoptotic activity against H2O2-induced HUVEC cells assessed as reduction in total apoptotic cells at 5 umol/L after 4 hrs by annexin V-FITC/propidium iodide staining-based flow cytometry	F	BAO_0000219	cell-based format	Homo sapiens	None	None	HUVEC	None				CHEMBL613979	HUVEC	Homo sapiens	CELL-LINE	CHEMBL2203021	1	Scientific Literature	Eur J Med Chem	2012	CHEMBL3307501				20.1
CHEMBL464374		None	374.43	0	2.85	1, 3',4-O-dimethylcedrusin	COc1ccc([C@H]2Oc3c(OC)cc(CCCO)cc3[C@@H]2CO)cc1OC	Activity						Toxic						0	CHEMBL1022662	Cytotoxicity against HUVEC cell at 250 ug/ml after 6 days	A	BAO_0000219	cell-based format	Homo sapiens	None	None	HUVEC	None				CHEMBL613979	HUVEC	Homo sapiens	CELL-LINE	CHEMBL1148167	1	Scientific Literature	J Nat Prod	1993	CHEMBL3307501
CHEMBL3222046		None	337.76	0	2.2	3o	CCOC(=O)/C=C1/C(=O)N(CC(=O)OCC)c2ccc(Cl)cc21	Activity	'='	96	%				UO_0000187					0	CHEMBL3226644	Cytotoxicity against HUVEC assessed as cell viability at 100 uM after 24 hrs by MTT assay	A	BAO_0000219	cell-based format	Homo sapiens	None	None	HUVEC	None				CHEMBL613979	HUVEC	Homo sapiens	CELL-LINE	CHEMBL3217543	1	Scientific Literature	Medchemcomm	2011	CHEMBL3307501				96
CHEMBL2160017		None	441.98	0	4.91	14f	CC(=O)Nc1ccc(CN(C(=O)c2sc3ccccc3c2Cl)C2CCNCC2)cc1	Activity						Not Active						0	CHEMBL2162673	Induction of angiogenesis in HUVEC assessed as formation of cell sprouts after 48 hrs by BrdU incorporation assay	F	BAO_0000219	cell-based format	Homo sapiens	None	None	HUVEC	None				CHEMBL613979	HUVEC	Homo sapiens	CELL-LINE	CHEMBL2157999	1	Scientific Literature	Bioorg Med Chem	2012	CHEMBL3307501
CHEMBL2160032		None	465.6	1	6.18	10d	CN[C@H]1CC[C@H](N(Cc2cccc(-c3ccncc3)c2)C(=O)c2ccc(-c3ccccc3)o2)CC1	Activity						Not Active						0	CHEMBL2162672	Induction of HUVEC proliferation after 48 hrs by BrdU-incorporation assay	F	BAO_0000219	cell-based format	Homo sapiens	None	None	HUVEC	None				CHEMBL613979	HUVEC	Homo sapiens	CELL-LINE	CHEMBL2157999	1	Scientific Literature	Bioorg Med Chem	2012	CHEMBL3307501
CHEMBL3086440		None	434.3	1	5.06	6-50	Cc1nc(-c2ccc(F)cc2)c(C(=O)N2CCN(c3cc(Cl)cc(Cl)c3)CC2)o1	Activity						Active						0	CHEMBL3089553	Vascular disrupting activity in HUVEC assessed as disruption of capillary-like structure formation by measuring growth inhibition at 300 ng/mL after 1 hr	F	BAO_0000219	cell-based format	Homo sapiens	None	None	HUVEC	None				CHEMBL613979	HUVEC	Homo sapiens	CELL-LINE	CHEMBL3085756	1	Scientific Literature	J Med Chem	2013	CHEMBL3307501
CHEMBL513597		None	553.74	2	6.83	37	C[C@H](CO)NC(=O)CCC/C=C\C/C=C\C/C=C\C/C=C\CCOC(=O)c1cccc2c1OC(C)(C(C)(C)C)O2	Activity						Active						0	CHEMBL952315	Stimulation of angiogenesis of CB1 receptor knockout HUVEC assessed as increase in cord length formation after 36 hrs by Matrigel based tube formation assay	F	BAO_0000219	cell-based format	Homo sapiens	None	None	HUVEC	None				CHEMBL613979	HUVEC	Homo sapiens	CELL-LINE	CHEMBL1140909	1	Scientific Literature	J Med Chem	2009	CHEMBL3307501
CHEMBL208548		None	606.51	2	6.84	35	C[C@H](CO)NC(=O)CCC/C=C\C/C=C\C/C=C\C/C=C\CCOC(=O)c1cc(I)ccc1N=[N+]=[N-]	Activity	'='	18	%				UO_0000187					0	CHEMBL945260	Increase in cell migration of irradiated HUVEC at 10 nM relative to control	F	BAO_0000219	cell-based format	Homo sapiens	None	None	HUVEC	None				CHEMBL613979	HUVEC	Homo sapiens	CELL-LINE	CHEMBL1140909	1	Scientific Literature	J Med Chem	2009	CHEMBL3307501				18
CHEMBL1760103		None	185.22	0	-0.58	21d	CNC(=O)/C=C/[C@H]1C[C@@H](O)[C@@H](O)C1	Activity	'='	70	%				UO_0000187					0	CHEMBL1762851	Immunosuppressive activity in human HUVEC assessed as inhibition of TNF-alpha-induced IL8 production at 50 ug/mL after 12 hrs by ELISA relative to control	F	BAO_0000219	cell-based format	Homo sapiens	None	None	HUVEC	None				CHEMBL613979	HUVEC	Homo sapiens	CELL-LINE	CHEMBL1759855	1	Scientific Literature	Eur J Med Chem	2011	CHEMBL3307501				70
CHEMBL207040		None	165.19	0	0.85	3a	OCC1COc2ccccc2N1	Activity						Active						0	CHEMBL868175	Induction of HUVEC cell line apoptosis at 100 uM	F	BAO_0000219	cell-based format	Homo sapiens	None	None	HUVEC	None				CHEMBL613979	HUVEC	Homo sapiens	CELL-LINE	CHEMBL1147788	1	Scientific Literature	Bioorg Med Chem Lett	2006	CHEMBL3307501
CHEMBL207322		None	221.3	0	2.15	3c	CC(C)(C)c1ccc2c(c1)NC(CO)CO2	Activity						Active						0	CHEMBL868174	Induction of HUVEC cell line apoptosis at 50 uM	F	BAO_0000219	cell-based format	Homo sapiens	None	None	HUVEC	None				CHEMBL613979	HUVEC	Homo sapiens	CELL-LINE	CHEMBL1147788	1	Scientific Literature	Bioorg Med Chem Lett	2006	CHEMBL3307501
CHEMBL380227		None	199.64	0	1.51	3d	OCC1COc2ccc(Cl)cc2N1	Activity						Active						0	CHEMBL868175	Induction of HUVEC cell line apoptosis at 100 uM	F	BAO_0000219	cell-based format	Homo sapiens	None	None	HUVEC	None				CHEMBL613979	HUVEC	Homo sapiens	CELL-LINE	CHEMBL1147788	1	Scientific Literature	Bioorg Med Chem Lett	2006	CHEMBL3307501
CHEMBL380227		None	199.64	0	1.51	3d	OCC1COc2ccc(Cl)cc2N1	Activity						Active						0	CHEMBL868174	Induction of HUVEC cell line apoptosis at 50 uM	F	BAO_0000219	cell-based format	Homo sapiens	None	None	HUVEC	None				CHEMBL613979	HUVEC	Homo sapiens	CELL-LINE	CHEMBL1147788	1	Scientific Literature	Bioorg Med Chem Lett	2006	CHEMBL3307501
CHEMBL4780851		None	344.37	0	2.76	15c	COc1ccc2c(N(C)c3cc(OC)c(OC)c(OC)c3)n[nH]c2n1	Activity	'='	26.6	%				UO_0000187					0	CHEMBL4689155	Antimigratory activity against human HUVEC assessed as cell migration rate at 0.5 uM incubated for 24 hrs by wound healing assay (Rvb = 100 %)	F	BAO_0000219	cell-based format	Homo sapiens	None	None	HUVEC	None				CHEMBL613979	HUVEC	Homo sapiens	CELL-LINE	CHEMBL4680339	1	Scientific Literature	Bioorg Med Chem	2021	CHEMBL3307501	Dose = 0.5 microM | TIME = 24.0 hr			26.6
CHEMBL4780851		None	344.37	0	2.76	15c	COc1ccc2c(N(C)c3cc(OC)c(OC)c(OC)c3)n[nH]c2n1	Activity	'='	22.4	%				UO_0000187					0	CHEMBL4689156	Antimigratory activity against human HUVEC assessed as cell migration rate at 1 uM incubated for 24 hrs by wound healing assay (Rvb = 100 %)	F	BAO_0000219	cell-based format	Homo sapiens	None	None	HUVEC	None				CHEMBL613979	HUVEC	Homo sapiens	CELL-LINE	CHEMBL4680339	1	Scientific Literature	Bioorg Med Chem	2021	CHEMBL3307501	Dose = 1.0 microM | TIME = 24.0 hr			22.4
CHEMBL4763768		None	545.07	1	4.21	2y	C=C1C(=O)[C@@]23[C@H](O)C[C@@H]4C(C)(C)CCC[C@@]4(COC(C)=O)[C@@H]2[C@@H](O)C[C@H]1[C@H]3OC(=O)c1ccc(CCl)cc1	Activity						Tde						0	CHEMBL4710207	Cytotoxicity against HUVEC assessed as reduction in survival rate at 0 to 8 uM by SRB assay	A	BAO_0000219	cell-based format	Homo sapiens	None	None	HUVEC	None				CHEMBL613979	HUVEC	Homo sapiens	CELL-LINE	CHEMBL4706557	1	Scientific Literature	Eur J Med Chem	2020	CHEMBL3307501	Dose_Lower = 0.0 microM | Dose_Upper = 8.0 microM
CHEMBL592675	SILYBIN B	None	482.44	0	2.36	1b, (2R,3R,10S,11S)	COc1cc([C@@H]2Oc3cc([C@H]4Oc5cc(O)cc(O)c5C(=O)[C@@H]4O)ccc3O[C@H]2CO)ccc1O	Activity						Non-toxic						0	CHEMBL1839093	Cytotoxicity against HUVEC by LDH release assay	A	BAO_0000219	cell-based format	Homo sapiens	None	None	HUVEC	None				CHEMBL613979	HUVEC	Homo sapiens	CELL-LINE	CHEMBL1833883	1	Scientific Literature	J Med Chem	2011	CHEMBL3307501
CHEMBL3115403		None	2099.43	None	None	HPlC	CC[C@H](C)[C@H](NC(=O)[C@H](Cc1c[nH]c2ccccc12)NC(=O)[C@H](CC(C)C)NC(=O)[C@H](CS)NC(=O)[C@H](CCC(N)=O)NC(=O)[C@@H](N)CCCCN)C(=O)N[C@@H](CCCNC(=N)N)C(=O)N[C@@H](CO)C(=O)NCC(=O)N[C@@H](CC(=O)O)C(=O)N[C@@H](CCCNC(=N)N)C(=O)N1CCC[C@H]1C(=O)N[C@@H](Cc1c[nH]c2ccccc12)C(=O)N[C@@H](Cc1ccc(O)cc1)C(=O)N[C@@H](CS)C(=O)N[C@H](C(=O)N[C@@H](CO)C(=O)O)[C@@H](C)O	Activity						Active						0	CHEMBL3119681	Induction of proapoptosis in VEGF-treated HUVEC assessed as increase in caspase 3 activity at 25 to 100 ng/ml after 8 hrs by fluorimetric assay	F	BAO_0000219	cell-based format	Homo sapiens	None	None	HUVEC	None				CHEMBL613979	HUVEC	Homo sapiens	CELL-LINE	CHEMBL3112504	1	Scientific Literature	Eur J Med Chem	2014	CHEMBL3307501
CHEMBL4783600		None	461.05	1	5.69	3	CC(C)(Oc1ccc(Cl)cc1)C(=O)OCCCOC(=O)CCCCC1CCSS1	Activity	'='	89.2	%				UO_0000187					0	CHEMBL4667869	Cytoprotective activity against ox-LDL induced cell damage in human HUVEC cells assessed as cell viability at 100 uM preincubated for 10 mins followed by ox-LDL stimulation measured after 24 hrs by MTT assay (Rvb = 73.1%)	F	BAO_0000219	cell-based format	Homo sapiens	None	None	HUVEC	None				CHEMBL613979	HUVEC	Homo sapiens	CELL-LINE	CHEMBL4665663	1	Scientific Literature	Bioorg Med Chem	2019	CHEMBL3307501	Dose = 100.0 microM | TIME = 0.1667 hr			89.2
CHEMBL4783600		None	461.05	1	5.69	3	CC(C)(Oc1ccc(Cl)cc1)C(=O)OCCCOC(=O)CCCCC1CCSS1	Activity	'='	31.9	%				UO_0000187					0	CHEMBL4667876	Anti-atherosclerotic activity against ox-LDL induced apoptosis in human HUVEC cells assessed as increase in bcl-2 expression at 50 uM preincubated for 10 mins followed by ox-LDL stimulation and measured after 24 hrs by ELISA	F	BAO_0000219	cell-based format	Homo sapiens	None	None	HUVEC	None				CHEMBL613979	HUVEC	Homo sapiens	CELL-LINE	CHEMBL4665663	1	Scientific Literature	Bioorg Med Chem	2019	CHEMBL3307501	Dose = 50.0 microM | TIME = 0.1667 hr			31.9
CHEMBL2180881		None	379.37	0	2.16	17	COc1cc(C2=C(c3c[nH]c4cccnc34)C(=O)NC2=O)cc(OC)c1OC	Activity	'='	16.3	%				UO_0000187					0	CHEMBL2189019	Induction of apoptosis in human HUVEC assessed as accumulation at subG1 phase at 2.6 uM incubated for 4 days by flow cytometry (Rvb = 15.4 +/- 1.5%)	F	BAO_0000219	cell-based format	Homo sapiens	None	None	HUVEC	None				CHEMBL613979	HUVEC	Homo sapiens	CELL-LINE	CHEMBL2177085	1	Scientific Literature	J Med Chem	2012	CHEMBL3307501				16.3
CHEMBL5437375		None	517.6	2	5.13	14b	Cc1ccc(Nc2nccc(N(C)c3ccc4c(C)n(C)nc4c3)n2)cc1-c1nc2c(C(N)=O)cccc2[nH]1	Activity						Active						0	CHEMBL5324724	Antimigratory activity in VEGF165-treated HUVEC cells assessed as downregulation of MMP2 level at 4 to 8 uM incubated for 2 days by immunoblot analysis	F	BAO_0000219	cell-based format	Homo sapiens	None	None	HUVEC	None				CHEMBL613979	HUVEC	Homo sapiens	CELL-LINE	CHEMBL5321287	1	Scientific Literature	J Med Chem	2023	CHEMBL3307501	DOSE_Lower = 4.0 microM | DOSE_Upper = 8.0 microM | TIME = 48.0 hr
CHEMBL5437375		None	517.6	2	5.13	14b	Cc1ccc(Nc2nccc(N(C)c3ccc4c(C)n(C)nc4c3)n2)cc1-c1nc2c(C(N)=O)cccc2[nH]1	Activity						Active						0	CHEMBL5324731	Induction of HR DNA repair in VEGF165-treated HUVEC cells assessed as decrease in BARCA1 level at 8 uM incubated for 48 hrs by immunoblot analysis	F	BAO_0000219	cell-based format	Homo sapiens	None	None	HUVEC	None				CHEMBL613979	HUVEC	Homo sapiens	CELL-LINE	CHEMBL5321287	1	Scientific Literature	J Med Chem	2023	CHEMBL3307501	DOSE = 8.0 microM | TIME = 48.0 hr
CHEMBL3128226		None	498.61	0	4.62	10g	O=S(=O)(Cc1ccccc1)Nc1cccc(CNc2ncnc3c2cnn3CCc2ccccc2)c1	Activity						Dose-dependent effect						0	CHEMBL3130571	Antiproliferative activity against HUVEC after 72 hrs by cell counter	F	BAO_0000219	cell-based format	Homo sapiens	None	None	HUVEC	None				CHEMBL613979	HUVEC	Homo sapiens	CELL-LINE	CHEMBL3124801	1	Scientific Literature	J Med Chem	2014	CHEMBL3307501
CHEMBL464374		None	374.43	0	2.85	1, 3',4-O-dimethylcedrusin	COc1ccc([C@H]2Oc3c(OC)cc(CCCO)cc3[C@@H]2CO)cc1OC	Activity	'='	7	%				UO_0000187					0	CHEMBL1022682	Effect on HUVEC cells proliferation assessed as [3H]thymidine incorporation at 31.25 ug/ml after 90 hrs by liquid scintillation counting relative to negative control	F	BAO_0000219	cell-based format	Homo sapiens	None	None	HUVEC	None				CHEMBL613979	HUVEC	Homo sapiens	CELL-LINE	CHEMBL1148167	1	Scientific Literature	J Nat Prod	1993	CHEMBL3307501				7
CHEMBL464374		None	374.43	0	2.85	1, 3',4-O-dimethylcedrusin	COc1ccc([C@H]2Oc3c(OC)cc(CCCO)cc3[C@@H]2CO)cc1OC	Activity	'='	52	%				UO_0000187					0	CHEMBL1022685	Effect on HUVEC cells proliferation assessed as [3H]thymidine incorporation at 1.9531 ug/ml after 90 hrs by liquid scintillation counting relative to negative control	F	BAO_0000219	cell-based format	Homo sapiens	None	None	HUVEC	None				CHEMBL613979	HUVEC	Homo sapiens	CELL-LINE	CHEMBL1148167	1	Scientific Literature	J Nat Prod	1993	CHEMBL3307501				52
CHEMBL234851		None	256.26	0	2.54	8c	C=CCOC(=O)/C=C/c1coc2ccccc2c1=O	Activity	'='	95	%				UO_0000187					0	CHEMBL892854	Cytotoxicity against HUVEC cells assessed as cell viability at 90 ug/ml after 24 hrs by MTT assay	A	BAO_0000219	cell-based format	Homo sapiens	None	None	HUVEC	None				CHEMBL613979	HUVEC	Homo sapiens	CELL-LINE	CHEMBL1147857	1	Scientific Literature	Bioorg Med Chem	2007	CHEMBL3307501				95
CHEMBL3629700		None	446.41	0	0.35	2	O=Cc1ccc(O[C@@H]2O[C@H](CO)[C@@H](OC(=O)/C=C/c3ccc(O)c(O)c3)[C@H](O)[C@H]2O)cc1	Activity						Non-toxic						0	CHEMBL3631150	Cytotoxicity against HUVEC cells assessed as permeability at 2.5 to 20 uM after 6 hrs by evans blue dye flux based immunofluorescence analysis	A	BAO_0000219	cell-based format	Homo sapiens	None	None	HUVEC	None				CHEMBL613979	HUVEC	Homo sapiens	CELL-LINE	CHEMBL3627715	1	Scientific Literature	Bioorg Med Chem Lett	2015	CHEMBL3307501
CHEMBL3629701		None	448.42	1	0.03	3	O=C(/C=C/c1ccc(O)c(O)c1)OCc1ccc(O[C@@H]2O[C@H](CO)[C@@H](O)[C@H](O)[C@H]2O)cc1	Activity	'='	73	%				UO_0000187					0	CHEMBL3631152	Inhibition of LPS-induced neutrophil adhesion in HUVEC cells assessed as neutrophil adhesion to cell monolayer at 20 uM for 6 hrs pretreated with LPS for 4 hrs by fluorescence microplate reader assay (Rvb = 86%)	F	BAO_0000219	cell-based format	Homo sapiens	None	None	HUVEC	None				CHEMBL613979	HUVEC	Homo sapiens	CELL-LINE	CHEMBL3627715	1	Scientific Literature	Bioorg Med Chem Lett	2015	CHEMBL3307501				73
CHEMBL3781735		None	670.76	2	5.79	4d	COC(=O)[C@H](Cc1ccc(O)c(-c2ccc(OC)cc2)c1)NC(=O)[C@H](Cc1ccc(O)c(-c2ccc(OC)cc2)c1)NC(=O)OC(C)(C)C	Activity						Non-toxic						0	CHEMBL3782765	Induction of apoptosis in HUVEC at 0.1 to 1 uM after 48 hrs by Annexin V-FITC/propidium iodide staining-based flow cytometry	A	BAO_0000219	cell-based format	Homo sapiens	None	None	HUVEC	None				CHEMBL613979	HUVEC	Homo sapiens	CELL-LINE	CHEMBL3779846	1	Scientific Literature	Eur J Med Chem	2016	CHEMBL3307501
CHEMBL460676		None	196.25	0	0.13	1	CC(C)[C@H]1NC(=O)[C@@H]2CCCN2C1=O	Activity						Non-toxic						0	CHEMBL3788038	Toxicity in HUVEC cells assessed as effect on human Vybrant DiD labelled neutrophil adhesion at 10 uM after 6 hrs by fluorescence analysis	T	BAO_0000219	cell-based format	Homo sapiens	None	None	HUVEC	None				CHEMBL613979	HUVEC	Homo sapiens	CELL-LINE	CHEMBL3784988	1	Scientific Literature	Bioorg Med Chem Lett	2016	CHEMBL3307501
CHEMBL460676		None	196.25	0	0.13	1	CC(C)[C@H]1NC(=O)[C@@H]2CCCN2C1=O	Activity						Dose-dependent effect						0	CHEMBL3788039	Reduction in LPS-induced human neutrophil migration index in HUVEC cells after 6 hrs by crystal violet staining-based microscopic analysis	F	BAO_0000219	cell-based format	Homo sapiens	None	None	HUVEC	None				CHEMBL613979	HUVEC	Homo sapiens	CELL-LINE	CHEMBL3784988	1	Scientific Literature	Bioorg Med Chem Lett	2016	CHEMBL3307501
CHEMBL220674		None	318.46	0	4.02	3	CC1=CCC[C@@H]2[C@@](C)(C[C@H](O)C3=CC(=O)OC3)[C@H](C)CC[C@@]12C	Activity						Not Active						0	CHEMBL914797	Cytotoxicity against human HUVEC cells	A	BAO_0000219	cell-based format	Homo sapiens	None	None	HUVEC	None				CHEMBL613979	HUVEC	Homo sapiens	CELL-LINE	CHEMBL1142244	1	Scientific Literature	J Nat Prod	2007	CHEMBL3307501
CHEMBL3930439		None	338.41	0	1.91	t-Bu-PLH	CC(C)(C)c1[nH]cnc1/C=C1\NC(=O)C(Cc2ccccc2)NC1=O	Activity						Active						0	CHEMBL3881638	Induction of monolayer permeability in HUVEC assessed as colchicin transport at 2 uM measured up to 1 hr	F	BAO_0000219	cell-based format	Homo sapiens	None	None	HUVEC	None				CHEMBL613979	HUVEC	Homo sapiens	CELL-LINE	CHEMBL3881525	38	SureChEMBL Patent Bioactivity Data		2007	CHEMBL3307501
CHEMBL1256130		None	375.88	None	None	1	CC1=C([Te]c2ccccc2)C(=O)c2ccccc2C1=O	Activity						Dose-dependent effect						0	CHEMBL3223936	Increase in ROS production in HUVEC at after 1 hr by DCF assay	F	BAO_0000219	cell-based format	Homo sapiens	None	None	HUVEC	None				CHEMBL613979	HUVEC	Homo sapiens	CELL-LINE	CHEMBL3217439	1	Scientific Literature	Medchemcomm	2012	CHEMBL3307501
CHEMBL4288857		None	346.38	0	3.09	(+/-)-19b	COc1ccc2c(c1O)COCC2c1cc(OC)c(OC)c(OC)c1	Activity						Dose-dependent effect						0	CHEMBL4269436	Antimigratory activity in HUVEC after 24 hrs by wound healing based phase contrast microscopy	F	BAO_0000219	cell-based format	Homo sapiens	None	None	HUVEC	None				CHEMBL613979	HUVEC	Homo sapiens	CELL-LINE	CHEMBL4266000	1	Scientific Literature	ACS Med Chem Lett	2018	CHEMBL3307501
CHEMBL4292422		None	447.24	0	3.12	19a	COc1cc(C2C(C#N)=C(N)Oc3c2cc2c(c3O)OCO2)cc(Br)c1OC	Activity						Non-Toxic						0	CHEMBL4274849	Cytotoxicity against HUVEC at <100 nM after 24 hrs by MTS assay	A	BAO_0000219	cell-based format	Homo sapiens	None	None	HUVEC	None				CHEMBL613979	HUVEC	Homo sapiens	CELL-LINE	CHEMBL4270605	1	Scientific Literature	Eur J Med Chem	2018	CHEMBL3307501
CHEMBL240597	CHENODIOL	4	392.58	0	4.48	CDCA	C[C@H](CCC(=O)O)[C@H]1CC[C@H]2[C@@H]3[C@H](O)C[C@@H]4C[C@H](O)CC[C@]4(C)[C@H]3CC[C@]12C	Activity						Active						0	CHEMBL4258301	Increase in MMP9 level in HUVEC at 12.5 uM after 24 hrs by ELISA	F	BAO_0000219	cell-based format	Homo sapiens	None	None	HUVEC	None				CHEMBL613979	HUVEC	Homo sapiens	CELL-LINE	CHEMBL4257469	1	Scientific Literature	Medchemcomm	2017	CHEMBL3307501
CHEMBL4211701		None	430.47	0	4.94	12	COCOc1cc(OC)c(C(=O)/C=C/c2ccc(OC)cc2F)c(O)c1CC=C(C)C	Activity						Not Active						0	CHEMBL4193068	Anti-invasive activity in HUVEC at 10 uM after 24 hrs by DAPI staining based Boyden chamber method	F	BAO_0000219	cell-based format	Homo sapiens	None	None	HUVEC	None				CHEMBL613979	HUVEC	Homo sapiens	CELL-LINE	CHEMBL4190290	1	Scientific Literature	Eur J Med Chem	2017	CHEMBL3307501
CHEMBL4643939		None	742.75	2	-0.99	1a	N=C(N)NCCC[C@@H]1NC(=O)CC2(CCCCC2)CNC(=O)[C@@H](Cc2ccccc2)NC(=O)[C@H](CC(=O)O)NC(=O)CNC1=O.O=C(O)C(F)(F)F	Activity						Not Active						0	CHEMBL4628369	Antiproliferative activity against HUVEC assessed as effect on cell viability up to 30 uM after 24 hrs by trypan blue assay	F	BAO_0000219	cell-based format	Homo sapiens	None	None	HUVEC	None				CHEMBL613979	HUVEC	Homo sapiens	CELL-LINE	CHEMBL4627306	1	Scientific Literature	Bioorg Med Chem Lett	2020	CHEMBL3307501
CHEMBL217777		None	444.51	0	2.22	19	COC[C@@H]1CCCN1S(=O)(=O)c1ccc2c(c1)C(=O)C(=O)N2Cc1ccc(OC)cc1	Activity						Active						0	CHEMBL909415	Inhibition of caspase 9 processing in apoptotic HUVEC at 100 uM	F	BAO_0000219	cell-based format	Homo sapiens	None	None	HUVEC	None				CHEMBL613979	HUVEC	Homo sapiens	CELL-LINE	CHEMBL1137328	1	Scientific Literature	J Med Chem	2006	CHEMBL3307501
CHEMBL220183		None	980.28	4	5.1	3, WFA LC2B	CC1=C(COC(=O)CNC(=O)CCCCCNC(=O)CCCCCNC(=O)CCCC[C@@H]2SCC3NC(=O)NC32)C(=O)OC([C@@H](C)C2CCC3C4C[C@H]5O[C@]56[C@@H](O)C=CC(=O)[C@]6(C)C4CC[C@@]32C)C1	Activity						Active						0	CHEMBL865038	Increase of ubiquitinated protein level in TNF-alpha-treated HUVEC at 5 uM	F	BAO_0000219	cell-based format	Homo sapiens	None	None	HUVEC	None				CHEMBL613979	HUVEC	Homo sapiens	CELL-LINE	CHEMBL1147689	1	Scientific Literature	Bioorg Med Chem Lett	2006	CHEMBL3307501
CHEMBL216819		None	338.39	0	0.65	9	COC[C@@H]1CCCN1S(=O)(=O)c1ccc2c(c1)C(=O)C(=O)N2C	Activity						Active						0	CHEMBL909404	Inhibition of caspase 3 processing in apoptotic HUVEC at 10 uM	F	BAO_0000219	cell-based format	Homo sapiens	None	None	HUVEC	None				CHEMBL613979	HUVEC	Homo sapiens	CELL-LINE	CHEMBL1137328	1	Scientific Literature	J Med Chem	2006	CHEMBL3307501
CHEMBL3103962		None	388.42	0	4.05	7	COc1ccc(-c2c(-c3ccc(OC)c(OC)c3)nc3ccccn3c2=O)cc1	Activity						Non-toxic						0	CHEMBL3107340	Cytotoxicity against HUVEC assessed as cell viability up to 50 uM after 24 to 72 hrs by phase-contrast microscopy	A	BAO_0000219	cell-based format	Homo sapiens	None	None	HUVEC	None				CHEMBL613979	HUVEC	Homo sapiens	CELL-LINE	CHEMBL3102741	1	Scientific Literature	Eur J Med Chem	2014	CHEMBL3307501
[truncated: 2,384 more rows]
